# Supplementary material for: Pancreatic cancer cell-derived IGFBP-3 contributes to muscle wasting
Source: J Exp Clin Cancer Res. 2016 Mar 15;35:46. doi: 10.1186/s13046-016-0317-z (PMC4791758; doi:10.1186/s13046-016-0317-z)
Supplement: Additional file 2: Table S1. — Bioinformatics analysis results: differentially expressed genes in GSE15471 and GSE16515. (XLSX 4326 kb) [file 13046_2016_317_MOESM2_ESM.xlsx]

## Sheet: GSE15471_up
Symbol	ID_REF	Nor_AVE	logFC	P.Value	FDR	GSM388076	GSM388077	GSM388078	GSM388079	GSM388080	GSM388081	GSM388082	GSM388083	GSM388084	GSM388085	GSM388086	GSM388087	GSM388088	GSM388089	GSM388090	GSM388091	GSM388092	GSM388093	GSM388094	GSM388095	GSM388096	GSM388097	GSM388098	GSM388099	GSM388100	GSM388101	GSM388102	GSM388103	GSM388104	GSM388105	GSM388106	GSM388107	GSM388108	GSM388109	GSM388110	GSM388111	GSM388112	GSM388113	GSM388114	GSM388115	GSM388116	GSM388117	GSM388118	GSM388119
A2M	215033_at	10.4741	1.1046	1.79755e-09	3.94544e-08	11.4815	11.3567	9.76328	9.61223	9.8205	9.72571	9.46596	10.826	9.98401	11.7433	11.1495	10.5442	11.1451	10.2445	10.5019	12.0887	10.2548	10.3488	9.33242	9.54103	11.8824	11.9701	10.2765	11.2137	10.2211	10.102	9.99905	9.9156	11.5092	12.314	10.5044	10.5548	9.8372	9.45653	9.57208	9.79656	9.992	9.73334	10.7107	10.9621	10.8027	11.3064	11.2008	11.4188
ABCA1	222077_s_at	7.59697	1.22037	2.89042e-09	5.54115e-08	8.49526	8.47394	6.84031	6.89718	6.11862	6.3177	7.22816	9.05404	6.28807	9.50611	8.39945	7.64662	7.84441	7.65848	6.8865	9.47118	7.84416	7.61332	7.13616	6.84825	8.28154	9.42938	7.24863	8.02846	7.57282	7.10068	8.04571	7.76359	8.76959	9.13903	7.39131	6.99552	7.29298	7.08004	6.61592	4.70591	6.45207	7.33795	8.4626	9.73402	9.39111	9.18844	9.04721	8.50257
ABCG1	226771_at	5.31457	1.60824	4.53156e-07	2.35687e-06	8.38137	8.04721	3.03439	3.3169	2.47357	3.12892	4.02151	7.91492	3.45142	7.28836	7.29919	7.08121	8.29626	7.13204	3.89201	7.16172	4.85285	4.08465	4.45169	4.23568	5.66193	6.24613	4.25166	5.4224	4.60049	4.47572	5.11898	4.2259	6.86069	7.02729	7.30709	7.17837	3.68947	4.2574	3.29844	3.60877	3.82272	4.27169	6.39708	8.23265	7.72462	7.19549	7.26385	6.9302
ABI3BP	232213_at	7.44708	1.18418	1.49221e-05	4.3697e-05	7.0006	7.11781	6.55301	6.61877	6.6441	6.50526	5.81715	8.62866	6.33238	9.57917	8.80081	6.28469	7.26782	7.15067	8.16131	10.4276	7.5779	8.24459	6.09584	7.59362	10.1877	9.97507	6.37361	8.15025	7.15778	6.70257	7.7383	7.23059	9.09826	8.2669	6.59061	6.92478	6.88065	6.68731	6.38856	4.55488	6.72309	7.33578	9.06771	7.8446	7.91357	8.29373	8.07459	7.99045
ABP1	208978_at	5.75352	1.18761	0.0124419	0.018757	4.22891	4.04484	4.52376	4.42397	4.73837	4.83128	4.56932	4.59955	4.66138	6.19025	10.8071	10.9575	11.6474	7.68293	4.0592	5.12355	4.91698	4.62428	4.98448	4.46594	6.60026	4.54639	4.71352	7.13088	4.05052	5.13377	4.3325	4.42453	5.42048	4.65632	11.49	11.4535	4.6179	4.64126	4.60795	5.42823	4.28081	5.281	5.49638	5.28643	4.99831	9.70088	9.2475	8.85881
ABR	203819_s_at	7.43456	1.06732	6.74089e-11	3.47368e-09	8.15217	8.16548	6.30248	6.55198	6.43592	6.5588	6.56278	7.79423	6.48035	8.38981	8.49311	8.23243	8.41223	7.75651	7.43577	8.46844	7.57789	7.60585	6.57963	6.91236	8.32594	8.09839	6.74725	7.80436	6.72932	7.1823	7.59658	6.8359	8.06797	8.76604	8.57199	8.70362	6.85401	6.56196	6.49818	5.97154	6.69629	6.8955	8.17238	8.24927	8.45425	9.02593	9.17386	8.37118
ACSL4	227062_at	5.55998	1.05235	7.88971e-09	1.15592e-07	6.64503	6.62164	4.25109	5.08297	4.89836	4.94159	4.86026	6.78701	4.70278	6.64779	5.72813	6.56616	5.55486	5.57788	5.3714	7.09532	4.59421	5.5164	4.70233	5.41569	6.29474	7.83064	4.72131	5.87519	5.08102	5.35111	4.97252	5.17425	6.68941	7.03691	4.92962	5.80849	4.90994	5.10962	4.83612	3.92221	4.81234	4.95914	6.9638	7.0812	6.86474	6.63841	7.04213	6.53647
ACSL5	226282_at	7.18224	1.18357	0.00161617	0.00288395	8.22262	8.30973	5.68901	5.09072	5.50563	5.48536	5.22418	8.11894	5.48608	8.81006	10.961	11.6946	11.8259	8.96328	5.96193	8.05878	6.33225	5.71441	6.45688	6.06551	7.16103	7.95138	5.82385	6.25641	5.50381	5.40813	5.75133	6.19515	8.07879	6.851	11.4019	12.2508	5.27838	5.91496	5.96626	6.59728	5.84197	6.17095	7.72709	7.86235	7.99768	9.53512	9.26136	8.98478
ACTA2	208084_at	10.4838	1.93572	1.28264e-10	5.65097e-09	12.8034	12.7076	9.51258	9.4172	8.43622	8.4909	8.70524	11.0359	10.4066	13.0359	13.0443	10.9473	10.9767	11.4579	12.1197	12.0121	10.732	10.3948	8.41378	8.87216	11.925	12.2414	9.00174	10.7699	9.32089	10.032	9.6886	8.90662	12.2763	12.5525	10.8993	11.3008	9.49888	8.97137	8.65623	8.37696	8.7101	10.0574	12.1602	12.5826	12.46	12.8046	12.8304	12.2849
ACTA2	214768_x_at	5.40626	1.56347	3.94425e-06	1.39014e-05	10.5822	10.619	4.68687	4.61871	3.93498	4.05323	4.12117	5.8963	4.64177	7.27502	6.10411	5.00732	5.70021	5.62848	5.3576	6.29134	5.37604	4.8388	4.36055	4.35087	5.60766	7.00359	3.95895	4.88401	4.58747	4.32214	4.95024	3.8891	6.03258	6.71227	5.64926	5.67589	4.62353	4.04727	4.04526	5.0728	4.10914	4.24393	7.9844	9.26149	9.16581	7.84565	7.10101	7.65048
ACTB	218211_s_at	12.2261	1.31829	3.50071e-10	1.21293e-08	13.6934	13.6236	11.047	10.9557	11.0041	11.1471	10.9743	13.312	11.3766	13.7134	13.7314	13.5438	13.2455	13.2275	12.2007	13.6356	11.5895	11.6605	11.1678	11.5205	13.0168	13.5529	11.1743	12.3546	11.5311	11.6067	11.4188	11.4602	13.5737	13.487	12.8641	13.364	11.5424	11.5021	11.1633	9.96081	11.2605	12.1989	13.4158	13.8013	13.795	13.6895	13.7895	13.6032
ACTB	243395_at	12.2893	1.25358	2.95017e-10	1.07248e-08	13.7368	13.6269	11.2104	11.0179	10.9688	11.0507	11.0481	13.3576	11.4195	13.7052	13.8253	13.5332	13.2733	13.2842	12.1281	13.6505	11.7459	11.6367	11.2865	11.6159	13.0642	13.5232	11.1784	12.3825	11.4384	11.6677	11.4421	11.4668	13.4842	13.4738	12.8834	13.3666	11.4596	11.4526	11.1847	11.6919	11.267	12.147	13.588	13.7935	13.7487	13.5888	13.7721	13.6139
ACTB	203935_at	12.3096	1.2303	2.33025e-10	8.92761e-09	13.5916	13.6613	11.3308	11.2372	11.2521	11.2399	11.2244	13.3062	11.4627	13.666	13.7235	13.5217	13.2435	13.263	12.1865	13.6112	11.7969	11.7401	11.4203	11.6299	13.0977	13.5505	11.374	12.4098	11.5348	11.7466	11.5176	11.5572	13.4911	13.4918	12.8836	13.3706	11.6702	11.6637	11.4412	10.1374	11.4669	12.1331	13.4262	13.7935	13.7678	13.6509	13.7963	13.6259
ACTB	217148_x_at	10.9024	1.21565	2.79304e-07	1.60679e-06	12.4278	12.6764	10.283	9.67778	9.99849	9.59494	9.77991	12.0626	9.83676	12.5971	12.633	12.1555	11.6261	11.7726	11.2883	11.9257	10.2018	10.4778	9.80928	9.55822	12.017	12.7261	10.1437	10.8198	10.2545	10.2952	10.0366	9.93832	12.4565	11.9929	11.9161	12.2665	10.21	10.3054	9.77082	6.93273	9.9235	10.5155	12.2895	12.4167	12.8584	12.6316	12.4447	12.4834
ACTB	225406_at	11.4422	1.20515	7.76808e-08	5.99379e-07	12.815	13.1369	10.663	10.1728	10.4961	10.2993	10.5548	12.5477	10.4898	13.0065	13.0895	12.5827	12.1043	12.3027	11.8571	12.4251	10.7849	10.9607	10.3654	10.4049	12.4267	13.1677	10.5327	11.45	10.8654	10.8894	10.7092	10.5852	12.8478	12.6499	12.3272	12.7046	10.8346	10.8736	10.4971	7.52031	10.4272	11.151	12.7279	12.7977	13.2209	13.0653	13.0131	12.9208
ACTB	210785_s_at	12.2144	1.14126	1.55226e-09	3.55402e-08	13.5857	13.4955	11.2755	11.2419	11.159	11.2219	11.3048	13.2558	11.5758	13.5119	13.5145	13.3728	13.0737	13.018	12.2032	13.3887	11.717	11.8964	11.2295	11.6267	12.9591	13.3365	11.3318	12.3952	11.5233	11.6984	11.5671	11.5793	13.3588	13.4445	12.7439	13.1807	11.5354	11.5938	11.2557	9.55046	11.2989	11.8876	13.4514	13.6799	13.5833	13.4559	13.5813	13.4353
ACTN1	236297_at	7.96843	1.49886	1.69201e-15	6.08624e-13	8.63298	8.75532	7.50495	7.71635	7.11271	7.30153	7.20207	7.96144	7.76546	9.18096	9.84394	7.8109	7.35009	7.41842	8.4036	9.10755	7.33746	7.56551	7.08266	7.50663	9.08206	9.71355	7.28978	8.21734	7.50292	7.79624	7.74255	7.86115	8.30203	9.79256	7.40385	7.55995	7.66767	7.89776	7.48117	7.019	7.27027	7.92679	8.68175	9.30798	9.51079	9.79448	9.83262	9.35196
ACTN1	226695_at	8.9593	1.49636	7.57058e-16	3.25922e-13	9.7601	9.88364	8.30601	8.52278	8.2314	8.09999	8.12942	9.33756	8.46473	10.3608	10.9089	8.83109	8.35867	8.51543	9.18932	10.3258	8.6121	8.6204	7.9939	8.42543	10.077	10.5423	8.61624	9.21175	8.59187	8.44609	8.98175	8.24625	9.31337	10.6673	8.1692	8.47395	8.66323	8.55302	8.3456	8.78302	8.3176	8.85558	9.68028	10.501	10.6089	10.9416	10.8005	10.5352
ACTN1	200907_s_at	8.20487	1.13667	6.7132e-14	1.35942e-11	8.6279	8.70003	7.834	8.02659	7.3846	7.79596	7.18404	8.00973	7.99934	9.03882	9.38843	7.84698	7.78198	7.49097	8.61508	9.12417	7.70475	8.58054	7.88418	7.66809	8.98087	9.65554	7.87963	8.44165	7.68093	8.03425	8.1517	7.81408	8.25199	9.68127	7.80436	7.58114	8.14927	8.1501	7.83007	8.45918	7.70293	8.544	8.51069	9.21636	9.35219	9.55679	9.63449	9.23425
ACVR1	224724_at	7.40559	1.50544	3.37025e-15	1.11005e-12	7.84057	7.87351	6.16353	6.69959	6.46112	6.89069	6.51088	7.95917	6.58741	8.78964	8.01007	8.21653	7.70896	7.95806	6.43101	8.56395	7.10133	7.41603	6.39177	6.79425	9.02554	9.10725	6.65741	8.20531	7.48166	6.89951	7.38533	7.00783	8.2085	9.23855	7.57855	7.73689	7.26545	7.01627	6.57742	5.24649	6.80572	6.8265	8.17991	8.49487	8.61898	9.29281	9.28288	9.1817
ADAM10	204162_at	6.24601	1.14978	1.28229e-10	5.65097e-09	7.75262	7.889	5.6212	5.30653	5.31442	5.38138	5.53076	7.01262	5.46591	7.29941	6.4373	6.87268	6.72368	6.82772	5.36461	6.71324	5.29895	6.19117	5.43967	5.5908	6.85854	7.40955	5.71896	6.49908	5.83165	5.14725	5.86295	5.864	7.38657	7.44374	6.81678	6.98685	5.66818	6.08842	5.79902	5.54319	5.86226	5.88993	6.88366	7.81443	8.28574	8.0094	8.16811	7.72292
ADAM10	226663_at	6.29471	1.00373	1.61591e-08	1.91773e-07	7.65848	7.94088	5.65843	5.78122	5.97421	5.81886	5.99645	7.06715	5.26958	7.15118	6.18682	6.71884	6.63385	6.63132	6.2673	6.37345	5.69223	6.54264	4.87328	5.51366	7.01478	7.39692	5.44736	6.33308	5.91613	5.9345	6.05925	6.36455	7.5571	7.46372	6.64501	6.78136	6.05668	5.97184	5.58327	3.94985	6.00577	5.94566	7.31697	7.58234	8.15957	8.01382	8.15844	7.47062
ADAM12	202949_s_at	4.16356	3.0648	5.87166e-13	7.50077e-11	5.40256	5.67041	3.1287	3.3275	3.04478	3.19642	3.122	4.87852	2.94102	8.90126	3.10344	3.31155	2.99611	3.33409	3.17269	7.74056	2.73813	3.02406	2.76559	3.04986	5.57601	9.52444	2.80154	5.75728	3.30936	3.08738	3.16143	3.1966	6.76791	8.04746	3.30543	3.30426	3.04913	3.49645	3.31296	3.44762	3.25215	3.32945	5.80289	8.78683	8.83716	8.49451	8.32055	7.18517
ADAM12	214806_at	4.54415	1.89044	2.50495e-09	5.02046e-08	4.92579	4.84932	4.02129	3.94624	4.15499	3.90831	4.19848	4.73057	4.00184	8.12891	4.24039	3.8629	3.81346	4.08536	3.91465	6.41798	3.92077	3.69918	3.82913	4.04515	4.74914	8.38736	4.18794	5.16073	4.34167	3.68946	3.84283	4.14037	5.45673	7.51341	3.96389	3.8937	3.6731	3.59481	3.67814	4.86711	4.24197	4.2516	4.89305	8.29569	8.27421	7.96756	8.11936	6.46035
ADAM12	209212_s_at	5.31599	1.81574	3.91324e-09	6.99557e-08	5.61933	5.6457	4.54146	5.0672	4.71147	5.02118	4.98002	5.56208	4.6191	8.84888	4.63507	4.53133	4.46296	4.49726	4.52767	7.41879	4.86875	4.60305	4.69456	4.8592	5.68174	9.44719	4.74159	6.13406	4.64025	4.57174	4.76592	4.82675	6.75572	8.08574	4.67923	4.6351	4.6727	4.65386	4.47627	4.95343	4.80529	5.01327	6.06862	8.27513	8.85716	8.4838	8.72775	6.98251
ADAM17	227742_at	6.80796	1.0318	3.83495e-10	1.30072e-08	7.60092	7.68954	5.67553	5.89798	5.84869	5.78631	5.88792	8.14311	6.00939	8.02774	6.94128	7.56189	7.20449	7.18576	7.09467	7.90217	6.52415	6.68087	6.58055	6.81983	7.63513	8.49957	6.33246	7.08142	5.8625	6.28961	7.03684	5.73492	7.56965	8.04025	6.80617	6.75062	6.54572	6.30578	6.05113	5.54103	6.20222	6.35789	7.80453	8.38433	8.20894	7.99124	7.69366	7.99466
ADAM22	203748_x_at	4.49999	1.22853	3.60216e-09	6.55968e-08	4.4314	4.55438	4.3679	4.06969	3.67787	3.90525	3.78953	4.92505	4.14629	5.70672	4.53526	3.62709	3.89565	4.11402	4.26125	6.46961	4.77447	4.32338	4.2313	4.14349	5.90975	4.32652	4.41984	4.63206	4.91482	4.26614	4.51564	3.77954	5.5131	6.39981	4.42056	4.49343	4.36344	4.5251	3.91261	4.30271	3.56521	4.26933	5.02028	4.46505	4.47973	6.50773	6.69186	6.36499
ADAM28	204222_s_at	6.90115	1.8832	1.72861e-10	7.11687e-09	8.0991	8.06299	4.78582	4.66377	5.97292	5.80524	5.1253	9.10581	5.3625	8.08274	7.09339	7.66645	7.63039	10.7387	5.13347	7.47806	6.8858	6.36475	5.01681	7.07962	8.79891	7.71903	5.81015	7.65537	6.29082	5.934	6.5536	5.32864	9.40891	8.64176	7.35417	7.44582	6.63513	6.57402	5.11804	4.56189	6.08998	7.84013	9.23089	8.60276	8.67538	8.84233	8.90604	9.31735
ADAM28	203104_at	5.57207	1.86173	1.27945e-08	1.62156e-07	7.5151	7.99128	3.81806	4.07953	4.34499	3.82218	4.30358	8.7877	3.79892	7.28224	4.58719	5.79665	6.0302	8.50626	3.84704	5.98441	4.78441	4.82838	3.74297	5.16251	7.33458	6.22702	4.28531	6.55973	4.3756	3.59815	4.80308	4.52578	9.19028	7.63003	5.33065	6.29941	4.73359	4.94564	4.1086	4.89196	4.86743	5.19509	9.39529	7.19894	7.61791	8.21739	8.48133	8.27726
ADAM9	227300_at	8.64692	1.81699	5.95743e-13	7.5926e-11	10.0964	10.0666	7.53203	7.66631	8.0747	8.12934	7.52273	9.20603	8.05819	10.2288	9.12192	9.83964	9.39293	10.3599	7.94175	9.59237	8.15685	8.75592	7.27298	8.15835	9.89672	10.0865	7.89927	9.3775	7.75157	8.17138	8.40495	8.28303	9.48107	10.6205	8.927	9.33174	7.68194	8.34738	7.18295	5.30336	7.70425	8.44781	9.15715	10.3115	10.3966	10.9678	10.8689	10.9231
ADAM9	212012_at	6.18742	1.71106	5.68072e-12	4.75641e-10	7.24601	7.55442	4.89994	5.80465	5.34596	5.75943	5.6831	6.44463	5.47999	7.5522	6.6426	7.10005	6.80308	7.90376	5.91016	6.73519	5.60392	5.9895	5.07634	5.31205	7.42897	8.32535	5.30545	6.70238	5.34065	5.44174	5.33825	5.77565	7.23114	8.00907	6.44038	7.08809	5.03445	5.83686	5.23441	4.29755	5.30774	5.90777	6.4164	7.5528	8.20894	8.40054	8.42555	8.48039
ADAMTS12	204619_s_at	5.79568	2.42053	7.51309e-20	2.2821e-16	5.55508	5.6781	5.83378	5.42957	5.49423	5.13724	5.38496	5.85719	5.57124	8.12037	5.18983	4.76907	5.28869	5.54508	5.42957	6.67628	5.38215	5.36926	5.8027	5.64923	6.82307	7.72049	5.95464	6.51237	5.71743	5.59779	5.35582	5.72536	5.86175	8.71736	5.18591	5.04887	5.51991	5.45736	5.96457	5.84881	4.89132	5.52961	5.43544	8.7752	9.02156	9.23391	9.28628	8.19404
ADAMTS2	221872_at	6.45013	2.77145	7.64542e-18	8.50479e-15	9.10406	9.00359	5.67818	5.52696	4.79692	5.91235	5.82281	6.04944	5.98635	9.36399	5.96669	5.90768	5.88327	5.10638	5.50269	8.38475	5.01446	6.43735	5.30963	5.64492	8.86357	9.45613	5.20922	7.80366	6.20562	6.05583	5.3143	6.08869	7.19683	9.38857	5.26811	5.71764	5.92135	5.80028	6.18426	6.77385	5.88685	6.51502	5.50269	9.98921	10.0242	9.31783	9.37777	9.36411
ADAMTS2	203305_at	5.38853	1.14923	1.56394e-12	1.67008e-10	6.27501	6.03232	5.24966	5.35462	4.63732	5.29335	5.50951	4.72584	5.07687	6.69948	5.3459	5.16339	5.1379	4.92109	4.94578	7.3097	5.04449	5.07695	4.32112	5.12769	7.04426	6.69577	5.03031	5.72679	5.08908	5.19397	4.82473	5.14464	5.57308	6.90751	4.66155	4.93905	5.0513	5.05303	4.95524	5.53481	5.6969	5.46003	4.32271	7.1934	7.11064	6.32864	6.63017	6.40575
ADAMTS6	204279_at	4.40514	1.08645	6.77906e-10	1.95798e-08	4.45815	4.76319	4.43772	4.06363	3.56045	4.39199	4.32545	4.59559	4.29517	5.91002	4.23966	3.67844	4.13507	4.0395	3.9961	4.4386	3.88831	3.49495	3.91933	4.37946	4.41073	6.14314	4.12781	4.49551	4.5933	4.34412	4.29691	4.23812	5.36739	4.86954	3.96094	4.47409	4.57521	4.20716	4.26829	4.46592	4.72436	4.40121	4.82587	5.48096	6.14106	6.56443	6.92812	5.6509
ADCY3	229669_at	6.368	1.00086	6.81659e-09	1.04455e-07	7.06792	7.08151	5.40661	6.11414	5.10778	5.69482	5.18644	7.01229	5.58189	7.48625	6.34458	6.34458	6.58978	5.91827	6.29806	8.81442	5.70897	6.38054	5.42407	6.45132	7.6253	8.25855	6.06924	6.5823	5.86524	5.9037	6.2761	6.47007	7.57075	7.23966	6.15051	6.29305	6.00818	5.54277	5.87347	5.60189	5.70176	6.15679	7.14859	7.17044	7.23743	6.6137	7.04671	6.93419
ADCY7	226000_at	5.06381	1.82036	3.39999e-10	1.18631e-08	7.85283	7.58703	3.61411	3.43659	3.71814	3.45613	3.71233	7.29406	4.03322	7.56249	5.3627	5.56923	4.97547	5.10859	4.58453	7.21072	4.52542	4.54417	3.22952	4.85523	6.16619	6.30564	4.33547	5.5589	4.21937	3.46548	4.89239	4.51934	7.62899	7.15548	4.96297	5.32262	3.66489	4.00364	3.61466	4.2636	3.53884	3.73777	7.89993	7.5857	7.61593	7.00029	6.89446	7.18842
AEBP1	211719_x_at	7.93364	2.70716	4.63666e-19	9.38924e-16	8.95073	9.04873	6.68936	6.75997	7.1388	6.92934	6.52392	8.12057	6.97308	10.2844	8.61376	7.22461	7.59857	7.47484	8.25482	10.6027	7.70449	8.23517	6.66884	7.28773	10.9472	10.3749	7.12389	8.81221	6.76739	7.01582	7.31494	6.7707	9.27333	10.4004	7.13904	7.86441	7.23123	7.20018	6.99809	8.1748	7.25244	7.33758	8.3289	10.6178	10.9136	11.4453	11.0721	10.4819
AGFG1	204698_at	6.91557	1.01276	1.87273e-07	1.17247e-06	7.85275	7.79529	5.76832	5.88181	6.35315	6.096	6.04892	8.24068	6.13438	8.4584	7.45467	8.85498	8.10352	7.68229	6.43524	8.42203	6.78651	6.4002	6.50049	6.25623	7.05932	8.42945	6.57547	6.57735	5.88769	6.17004	6.95821	6.46496	7.62163	7.97089	7.30737	7.96356	5.97745	6.40154	6.02463	4.91812	5.87982	6.19958	7.79442	8.5876	8.40736	8.21566	7.85803	8.55205
AGR2	219759_at	8.05524	2.04964	6.90243e-05	0.000167417	4.8952	3.94278	6.86926	6.40698	8.49986	8.41484	7.72653	4.05488	7.08714	7.7008	11.0581	13.0385	12.3905	13.6514	7.44208	6.27505	9.03434	7.36247	7.06433	8.96482	9.23727	5.2775	8.43155	8.4422	7.9971	7.63015	8.49651	7.26402	6.54762	6.83993	11.3788	11.8033	8.99271	8.87837	7.59867	5.949	7.84158	9.94887	3.71939	7.17575	7.38919	12.4633	12.2233	11.32
AGR3	230261_at	7.35548	1.19955	0.0154847	0.0229085	3.77642	3.65677	5.6539	5.68651	7.40991	6.87166	6.68139	3.66587	6.85226	7.88501	11.1118	11.7419	11.8544	10.7529	7.13391	6.67628	8.61893	8.41793	8.208	8.30405	9.00663	3.93354	5.89499	7.68219	7.59307	7.53159	7.28843	7.71934	4.31801	7.88267	11.3159	11.1121	7.17918	7.17417	5.53068	5.09872	7.16699	8.51707	3.9588	3.7813	3.60996	10.9076	10.7685	9.44735
AGT	1555564_a_at	6.29849	1.70383	2.26994e-12	2.24835e-10	4.37646	4.93037	6.44165	6.07342	5.93381	6.12328	6.43677	6.15915	6.82984	7.1037	5.88325	5.98298	5.3065	7.46125	6.03213	6.33186	6.0681	6.25521	6.7497	5.81852	8.00339	6.75106	5.6722	6.50284	6.39868	6.29857	6.05139	6.03897	7.15946	8.41047	5.61403	5.85325	6.5578	6.54279	6.41712	6.46211	6.58342	6.82593	5.19988	6.2324	6.31308	8.99133	8.85333	8.16978
AHNAK	216252_x_at	9.53729	1.0857	4.33513e-09	7.53688e-08	9.92771	9.90906	8.2546	8.58511	8.41627	8.85474	8.55877	9.91928	8.62152	10.5479	11.0874	9.71117	10.3527	10.1537	10.0021	11.2885	9.23104	9.74992	8.31757	9.35497	10.8464	11.6587	8.77932	9.72653	8.56992	9.23203	9.45591	8.99847	10.3469	10.2749	10.183	9.87666	9.04515	8.86381	8.43756	8.18642	8.79037	9.36405	10.4741	10.3018	10.3323	10.0201	10.3196	10.2874
AHNAK2	242397_at	5.43351	2.53976	2.389e-15	8.21501e-13	3.95146	3.89831	5.18432	5.49829	4.88335	6.06964	5.51383	4.51484	4.88711	7.82015	8.7224	4.58854	4.7764	5.36848	5.91934	7.30872	4.89276	5.304	5.05241	5.14135	7.47159	7.83889	4.69222	5.85342	4.1356	5.0346	5.45398	5.51524	5.62885	6.32087	4.50216	5.24612	4.83965	4.65404	4.99884	5.14565	5.64752	5.01616	4.61563	7.57772	7.70273	8.54024	8.6487	8.78928
AHR	220088_at	7.87425	1.79761	3.85321e-13	5.37434e-11	8.88201	8.57117	6.18332	6.61783	6.58375	6.94806	6.69761	9.30458	6.40498	9.54068	8.7364	9.12365	8.67236	8.70587	7.64258	9.53595	7.20436	8.2837	6.54484	7.31399	9.66992	9.70962	6.33661	8.36583	6.95611	7.15947	8.11162	7.62962	9.18475	9.3796	8.25953	8.57016	7.00804	7.11033	6.47491	5.57488	6.99922	7.44178	9.6562	9.32921	9.02853	9.51279	9.6277	9.71123
AIF1	207419_s_at	8.09249	1.30468	7.67693e-06	2.46339e-05	11.417	11.5741	6.62428	6.76711	6.17563	6.90716	6.74724	10.0038	6.21683	10.5263	8.91057	9.17552	8.67719	8.00024	7.20491	10.3858	7.33596	7.29636	6.80431	7.27153	9.57085	9.79651	6.911	8.6696	6.94281	6.28946	7.19792	7.13233	10.3315	9.71194	8.3264	8.5754	6.97748	6.46878	6.71858	7.56004	6.93412	7.4359	10.0347	10.6732	10.8275	9.01842	8.88101	9.39606
AIF1	201887_at	8.58314	1.16375	6.89291e-06	2.24448e-05	11.6706	11.6727	7.3067	6.92615	7.05514	7.27099	7.37288	10.3977	7.12535	10.8266	9.24792	9.39169	9.09218	8.73305	7.80882	10.5792	8.18092	8.11159	7.23615	7.65867	9.76894	10.1149	7.51984	9.01137	7.87651	7.47424	7.77739	7.30883	10.3855	9.94717	8.7914	9.05131	7.43814	7.65918	7.43618	8.29835	7.30434	7.7167	10.1972	10.9712	11.0038	9.27494	9.29769	9.82804
AK4	225842_at	5.90052	1.64266	1.79188e-08	2.05647e-07	6.82669	7.08086	4.88581	4.63295	5.44684	5.2035	4.9651	7.01157	4.43132	7.62918	8.21595	6.7018	7.57525	8.78027	6.03329	8.23117	5.54011	4.88442	4.1657	5.35653	6.21659	7.53383	4.51984	5.30603	5.82906	4.86792	6.02864	4.52697	6.93456	5.34776	5.14635	5.82188	5.57168	5.1303	5.19619	4.86711	4.63344	6.20875	6.83487	8.23198	8.59086	8.07339	7.90012	7.96462
AK4	225735_at	5.87603	1.27521	3.68297e-08	3.46328e-07	6.51097	6.54469	5.6052	4.87574	5.25476	5.69363	5.16533	6.46117	4.98424	7.23413	7.76389	6.45331	6.7102	8.21999	6.21171	6.83441	5.30774	4.83885	4.90211	5.26654	5.37431	7.75502	4.91497	5.45588	5.83114	5.28354	5.70349	5.19088	6.60419	5.39359	5.30196	5.69495	5.23519	5.73176	5.24143	6.36633	5.05853	5.98383	6.20557	7.99276	8.21732	8.15389	7.88906	7.34643
AKAP12	201189_s_at	4.99931	1.6638	9.57191e-07	4.29499e-06	7.1377	7.03253	3.78766	3.38392	4.09802	3.52095	3.09044	8.16611	3.31812	7.80269	7.9263	4.73669	5.61717	4.74962	5.82273	8.13381	4.49296	4.42636	3.42975	3.81877	7.32953	8.18741	3.43559	4.40659	3.46311	4.23791	4.55129	3.38554	7.14818	6.5806	3.80011	5.09136	3.90651	4.02607	3.34995	3.67046	3.34459	3.36013	7.20587	5.74591	6.1191	7.05184	6.74303	7.22405
AKAP12	218252_at	7.98046	1.50583	1.44994e-07	9.64539e-07	9.68768	9.81961	6.37477	6.48952	6.27556	6.15641	6.31384	10.5318	6.29305	10.3496	9.88226	7.42795	7.89386	7.26172	9.0534	10.3681	7.51485	8.24688	6.38755	7.40684	10.0207	10.9357	6.54845	8.19929	7.83502	7.70908	8.37139	7.18319	9.75176	9.44134	7.28926	7.63766	7.72782	7.55907	5.6835	5.27394	6.6109	8.27901	9.44564	8.68494	8.90137	9.6563	9.67605	9.38093
AKAP12	200931_s_at	5.42422	1.15284	2.43733e-05	6.6831e-05	6.89156	6.81269	4.20938	4.0396	3.96518	4.2682	3.9245	9.18785	3.92799	7.61823	7.57904	5.07128	5.30554	5.15966	6.0556	7.84832	5.3186	5.25439	4.14575	4.63343	6.78601	8.0946	4.49159	5.41764	4.68867	5.38762	5.28166	4.96533	6.81183	6.29841	4.12492	4.80925	4.67033	4.37799	3.77068	4.53591	3.83465	5.15893	6.82166	5.81832	6.04573	7.36581	6.7496	7.65404
AKAP12	AFFX-HUMISGF3A/M97935_3_at	7.50096	1.09922	1.57392e-05	4.57297e-05	8.75083	8.70525	6.52605	6.44193	6.15641	5.68787	5.93616	10.1207	6.48203	9.48735	9.74968	6.92305	7.59134	7.2031	8.55503	10.013	7.26434	7.22849	7.00142	7.10179	9.35251	10.0378	6.3452	7.26701	6.79504	6.71501	7.82916	6.21857	8.84684	8.33416	6.53077	6.97307	6.93686	6.73708	5.65292	6.7578	6.1889	7.14448	8.94841	8.05693	7.97645	8.69643	8.38739	8.95114
AKAP2 /// PALM2-AKAP2	201876_at	7.44018	1.50165	6.41944e-07	3.10873e-06	10.1299	10.1875	5.89965	5.92572	5.8694	5.38207	5.22568	10.0099	6.33986	9.2746	8.92361	8.30754	8.40085	8.25675	7.90471	9.48324	6.50575	7.25095	5.8184	6.45654	8.49578	10.3682	6.12611	7.59967	6.12556	6.05249	6.87196	6.69009	9.6227	8.56793	8.22427	8.69388	6.43526	6.42319	5.82927	4.92359	5.54698	6.3206	9.69679	9.61145	9.79637	8.68208	8.62523	8.80276
AKAP2 /// PALM2-AKAP2	206100_at	8.3819	1.08231	3.09522e-06	1.13183e-05	10.6143	10.7096	7.02834	7.36186	6.88941	7.08755	6.94581	10.0937	7.39608	9.70835	9.73418	8.8435	8.78388	8.87427	8.85905	10.0959	7.9625	8.3656	7.04838	7.82726	9.71635	10.8211	7.50383	8.22192	7.46916	7.20128	8.1537	7.65728	10.1163	8.93821	8.56285	9.10763	7.52093	7.44144	6.96249	6.25114	7.26593	7.71881	10.0344	10.2095	10.303	9.28523	9.32925	9.0858
AKAP2 /// PALM2-AKAP2	210105_s_at	7.53933	1.06501	8.13953e-06	2.59009e-05	9.77702	9.68394	6.67247	6.24179	6.30183	6.65707	6.15357	9.17786	6.51391	8.92645	8.83604	8.05349	7.99681	8.10512	8.07965	9.26941	6.81046	7.16298	6.47459	6.53324	8.83303	10.285	6.54458	7.28539	6.54992	6.76967	6.93454	6.54534	9.37098	8.29703	7.93646	8.21628	6.94648	6.59506	6.74987	4.278	6.23589	7.15791	9.07486	9.24937	9.42487	8.33919	8.36483	8.24089
AKT3	1555137_a_at	7.1286	1.0255	8.68306e-10	2.34327e-08	8.10024	8.42352	6.47695	6.3367	6.19716	6.92934	6.34867	8.2351	6.41816	7.74105	7.91051	6.34237	6.42533	6.30094	7.42183	8.58205	7.17405	7.51663	6.62198	7.17511	8.77478	8.39605	6.70262	7.4097	6.55358	6.47943	6.9881	6.64445	8.36024	8.18261	6.1816	6.34751	6.71914	6.50315	6.78282	6.90501	6.36585	6.31799	8.72323	8.16315	8.18728	7.98428	7.83909	7.76536
ALDH1A3	207571_x_at	7.76482	1.2401	5.28938e-07	2.6632e-06	7.68108	7.82174	6.54517	6.79763	5.75976	6.47754	6.66611	8.15085	6.99807	10.3517	9.15668	7.95724	7.99582	7.76473	7.12575	10.5453	7.75226	7.89952	6.82667	7.73256	9.12766	11.3745	6.90905	8.20449	6.47772	7.15698	7.342	8.02806	9.56092	9.07895	7.90391	8.43324	7.03172	7.08013	6.28295	6.32072	6.78553	7.57433	8.14885	8.83685	8.98777	8.86567	8.88205	8.43437
ALOX5	222396_at	8.1272	1.50772	5.62841e-10	1.70489e-08	9.15446	8.99441	6.19055	6.08067	7.99498	7.70367	5.62923	10.2514	6.321	10.8007	7.60502	8.13751	8.07306	8.09158	8.35887	8.83179	8.72665	8.79179	7.8793	7.75652	9.39608	8.57399	6.71099	8.733	8.85524	6.94018	7.60379	7.26806	9.67995	9.86279	8.05392	7.9391	7.98072	8.21039	8.75977	6.4241	6.43205	8.33731	9.82621	9.45875	9.43111	10.4176	10.0178	10.2605
ALOX5	216915_s_at	6.09052	1.0106	2.37754e-10	9.07767e-09	6.59703	6.51349	5.64245	5.1839	5.71095	5.84566	6.06145	7.04444	5.89162	8.0807	5.91373	6.02567	5.52103	5.87245	6.14801	6.67551	5.93447	5.99399	6.11784	6.11862	6.94275	6.5121	5.17174	5.80696	6.19626	5.72516	5.38639	5.32637	7.29441	7.17673	5.97646	5.75099	6.1517	6.1116	5.86795	4.64229	5.39218	5.90301	7.30216	6.9776	7.07528	7.93942	7.58596	7.52328
ALOX5AP	215121_x_at	7.92415	2.32458	2.11904e-12	2.15351e-10	9.50146	9.19152	6.28487	6.19244	6.38107	6.51533	6.19408	9.82728	6.26582	11.6853	8.88648	9.40135	9.19471	8.21232	8.01095	9.84826	7.4892	7.20992	6.33712	6.82205	9.49827	9.73743	6.58742	9.01515	6.76437	6.6813	7.01335	6.81231	9.8947	11.0469	8.59738	8.82584	6.87986	7.07209	6.44335	5.6735	6.59395	6.75362	9.69967	11.2793	11.209	10.6143	10.7313	10.5519
AMIGO2	236044_at	7.10584	1.85829	3.15041e-14	7.26788e-12	8.42755	8.3983	5.91959	5.79751	6.33529	5.94659	5.94712	8.38317	6.37212	8.45138	9.30354	6.31297	6.67825	5.97452	7.33448	8.00617	6.269	7.41379	5.58849	6.9263	7.58907	7.0121	7.02053	7.97553	7.22695	6.75912	7.80959	6.79286	8.2788	8.6798	6.92275	6.99288	7.22622	6.88551	6.33222	4.51589	7.05422	7.7825	8.48523	8.80821	8.80528	10.0431	9.94042	9.22666
AMMECR1	218871_x_at	5.29888	1.26232	1.4366e-11	9.99315e-10	6.8553	6.87706	4.36523	5.03953	4.65951	4.96218	4.28329	6.12757	4.8777	6.45352	5.3532	6.77502	6.13665	6.30362	4.7895	6.13086	4.56816	4.74686	4.25959	4.64906	5.93516	6.25942	4.80802	4.77979	4.39367	4.43739	4.73418	4.44766	6.38354	6.35252	5.26669	6.12269	4.60454	4.27028	4.6359	5.15672	5.00916	4.47198	6.37344	7.03655	7.11712	6.9481	6.78461	6.60581
AMMECR1	217755_at	6.4933	1.04915	1.52496e-10	6.422e-09	7.85773	7.76931	5.83242	5.62805	5.40856	5.74783	6.02481	7.57605	5.82278	7.37262	6.4451	7.38227	6.95382	7.41951	6.00877	7.2531	6.13539	6.2621	5.77037	5.63765	6.87231	7.33951	6.41923	6.64474	6.25715	5.53671	6.3364	6.30711	7.47512	7.4402	6.80211	7.24676	6.35753	5.54045	6.04635	4.69913	5.9242	5.7599	7.92544	7.5117	7.70563	7.64372	7.80863	7.69363
AMPD3	206420_at	6.44905	1.18829	8.10442e-10	2.2321e-08	7.76161	7.71896	6.01222	5.95556	5.45351	5.22568	5.74814	7.56063	5.66323	7.68952	6.24004	6.88202	6.64997	7.32521	6.08247	7.7985	6.23607	5.99326	5.68439	6.01247	6.82544	7.14283	6.1777	6.92394	6.0358	4.94557	6.11704	5.78933	8.01286	7.73921	6.73079	6.5809	5.7126	5.83662	5.7019	5.49965	5.70068	6.15231	8.19418	8.66947	9.01872	7.49692	7.55603	7.87921
ANGPTL2	205990_s_at	7.22589	1.32417	6.7201e-08	5.37401e-07	9.84416	9.88853	6.31161	6.62886	5.97869	6.18593	6.41379	7.44482	5.80849	8.64292	9.32763	6.79329	7.10197	6.83946	6.75902	9.35025	6.54591	7.0179	6.43825	6.516	8.68339	9.64835	6.50751	7.31317	6.52161	6.29373	6.62272	6.58929	8.32564	8.5632	6.50715	7.13962	6.41801	6.19398	6.31153	7.12453	6.3315	7.03503	7.84211	9.86976	10.0351	8.84162	8.82253	7.72484
ANGPTL2	208988_at	6.0782	1.03196	1.8356e-06	7.30167e-06	8.31534	8.37026	5.35686	5.64167	5.39517	5.4131	5.15555	5.97236	5.08849	7.28909	7.92956	5.58853	5.84345	5.31008	5.66945	7.92745	5.8624	6.09402	5.97567	5.65727	7.31022	8.67966	5.00472	5.81259	5.44555	5.59314	5.35061	5.19763	6.82739	7.08738	5.39845	5.62014	5.28025	5.60702	4.99302	6.75945	5.35052	5.59349	6.28272	8.31788	8.6281	7.44254	7.27172	6.46273
ANKRD10	219434_at	7.81881	1.27166	1.42443e-10	6.1227e-09	8.53619	9.14274	7.37566	7.33956	7.6445	6.72233	7.12856	8.44308	7.13365	8.88642	8.34107	7.4737	7.62629	7.2171	8.36175	8.81065	7.67541	7.88897	6.81043	6.55954	9.04116	8.82442	8.03412	8.43143	7.37699	7.14696	7.89489	7.736	8.77734	9.28877	8.61761	8.85988	7.1617	6.91033	7.60776	4.55728	6.98309	7.37038	9.19596	8.33394	8.95509	9.46154	8.87382	10.1928
ANKRD10	231130_at	8.14928	1.01969	1.17942e-11	8.48483e-10	8.89633	8.91297	8.00568	7.85043	8.13986	8.04137	7.29883	8.83754	7.59306	8.87905	8.52456	8.0799	8.37256	8.06335	7.93343	8.87664	7.99308	8.34437	7.40056	7.48009	9.03312	8.67033	7.92711	8.67008	7.81183	7.21093	8.31419	8.20531	8.92418	9.31286	8.46341	8.39572	7.78447	7.66971	7.97138	5.22719	7.7949	7.76648	9.14498	8.5783	8.66053	9.52987	9.27882	9.6007
ANKRD22	209906_at	6.26572	1.30859	4.29454e-06	1.4949e-05	6.54203	6.81268	7.67122	7.74247	5.6574	6.03553	6.18258	5.51848	4.39366	7.33622	5.0039	8.07523	6.65894	9.04742	8.86486	5.29993	4.33134	4.72886	7.31086	7.87629	6.65053	5.43603	4.60717	6.2193	4.6474	7.15802	5.55727	5.80862	5.66829	7.45432	6.15685	6.08558	7.18918	6.81728	3.7636	5.94651	6.71356	6.17937	5.21446	8.10044	8.27588	9.29546	9.12296	8.04111
ANKRD29	204455_at	5.32272	1.04546	0.000251093	0.000532484	4.60701	4.81254	4.46611	4.33349	4.49596	4.77914	4.23043	8.21717	3.94008	7.64306	6.28559	4.43948	4.72559	7.43285	5.09895	7.99992	4.79643	5.06619	4.54801	4.82692	6.75047	7.75458	4.26488	5.02466	4.77569	4.05966	4.56346	3.99778	8.03463	5.77888	4.35055	4.87266	5.03809	4.37005	4.90868	4.51598	4.06001	5.09656	8.62401	5.48471	5.50663	5.8749	5.9501	6.82943
ANKRD44	227740_at	6.25121	1.15744	0.000137682	0.000309989	8.69088	8.47758	4.76312	4.5357	4.86652	4.93277	5.01279	9.69165	4.76753	8.45201	6.7845	7.24896	6.8138	6.60707	5.73851	8.09389	5.63906	5.99533	3.51793	4.9973	7.36117	7.5985	5.41146	6.711	5.22068	4.72734	5.87923	5.5696	9.63713	7.99108	6.53202	6.83166	5.02795	4.92256	5.01948	4.11347	4.64714	5.01616	9.95283	7.99652	7.85945	6.96794	7.02779	7.00917
ANKRD50	209758_s_at	7.35822	1.23964	1.19467e-15	4.63251e-13	7.5098	7.7493	6.61784	7.05764	6.84332	7.15003	6.9062	6.61465	7.18194	8.31249	7.90178	7.23031	7.26666	8.03101	7.36329	8.29854	6.8748	7.40794	6.58073	7.24398	8.74037	8.82368	7.27746	7.93218	7.5373	7.03972	7.86774	7.20114	7.57625	9.04955	7.0887	7.00122	7.02864	7.05375	6.88894	5.63859	6.70766	7.1331	7.24252	8.15973	8.46315	8.70149	8.93449	8.44964
ANKRD50	215101_s_at	4.64437	1.23666	4.75596e-15	1.50307e-12	5.48101	5.46243	3.84363	3.79244	4.63434	4.28753	3.97019	4.27447	3.88266	5.82765	5.00426	4.71388	4.58536	5.77702	4.18726	5.8022	4.40832	4.08471	4.04979	4.01817	5.6458	5.76188	4.31842	4.87458	4.2685	4.11981	4.87791	4.46412	4.90425	6.1054	4.38482	4.4944	4.7441	4.50481	3.90678	4.50566	4.08167	4.45231	4.628	5.87997	6.34083	6.32864	6.08901	5.98322
ANKRD6	202957_at	5.09306	1.13476	2.1485e-10	8.40268e-09	4.55172	4.94251	4.74853	5.44598	4.75359	5.23058	5.25687	5.16735	5.44496	5.61681	3.88538	3.4478	3.9432	4.44695	5.18363	5.87424	5.75228	5.79849	5.50457	5.49526	6.42137	5.33265	5.26233	5.95349	5.09064	4.92477	5.76768	5.42652	5.71566	6.50916	3.84827	3.82623	5.06387	5.03087	5.00281	3.52209	5.01732	4.88156	5.54121	4.42184	5.24229	6.43715	6.75749	6.2493
ANLN	219594_at	3.94783	1.72383	4.4743e-07	2.33361e-06	7.35303	7.62148	3.3126	2.6675	2.90697	3.2749	2.90627	4.31177	3.8472	6.35556	4.79909	6.83049	4.16506	4.78084	3.06298	2.9544	3.31537	3.36193	3.67602	3.13566	3.04683	3.69623	3.07177	3.36999	3.3112	3.15334	3.15634	3.31317	4.39562	4.43264	4.5097	5.59203	3.26793	3.16958	3.04294	4.74422	2.90465	3.30139	3.84674	8.24248	8.25185	6.1874	6.28303	7.21618
ANLN	206448_at	4.14722	1.30954	1.36738e-06	5.74517e-06	6.7745	7.13045	3.55946	3.52287	3.69377	3.46958	3.78665	4.33594	3.92462	5.70209	4.50989	6.33578	4.26355	4.54559	3.45325	3.56461	3.06016	3.91986	3.98942	3.5448	3.59269	4.14338	3.45053	3.41966	3.43523	3.42452	3.69436	3.43281	4.59759	4.71787	4.60639	5.19304	3.49403	3.59497	3.90191	4.64684	3.24812	4.2281	3.83273	7.38304	8.10288	5.44834	5.79353	6.71719
ANO1	202437_s_at	4.82848	2.97053	2.50805e-17	2.14262e-14	3.16399	3.34697	4.18782	3.6307	3.78972	4.56541	4.42322	5.20859	4.14883	7.71422	4.5788	3.5009	3.2559	6.76439	5.44967	6.63235	4.96444	4.79095	4.80513	4.86148	8.19782	5.74348	5.20036	6.152	4.69818	4.24981	4.68049	4.24438	6.1381	8.53413	3.9704	3.35815	4.45505	4.18444	3.64601	3.62789	4.60831	4.28262	4.55546	7.45285	7.50578	7.95815	7.97478	10.043
ANTXR1	204475_at	7.59419	2.90418	2.6939e-18	3.87603e-15	9.11695	9.20845	6.01069	6.29788	5.82051	6.13939	5.88301	7.73861	6.02247	9.80408	9.04523	7.60512	7.86099	7.65416	8.51833	9.86483	7.48363	8.09998	6.10548	7.16188	10.5999	9.81525	6.51512	8.89878	6.62093	6.58941	7.564	6.50253	9.02016	10.6163	7.43302	7.88515	6.98144	6.48067	6.00292	5.2313	6.59804	7.27178	8.10496	10.6191	10.4235	11.2234	11.3223	10.207
ANTXR1	203989_x_at	4.46532	1.49082	1.84154e-14	4.59754e-12	5.08123	4.79297	4.37483	4.36265	4.68456	4.2619	4.33672	4.41519	4.22144	5.85077	4.44418	4.10205	3.89423	4.23325	4.3902	4.79188	4.3481	3.97962	4.35463	4.36265	5.43261	5.33298	4.0652	4.19306	4.08579	4.36727	4.36142	3.94214	4.48909	6.26976	4.21774	3.98745	4.5058	3.8641	4.24105	4.89573	4.35887	4.33143	3.923	5.54036	6.84328	7.41155	7.55037	5.63176
ANTXR2	226609_at	7.38305	1.92808	7.34232e-12	5.86046e-10	8.21456	8.22528	5.83873	6.15388	6.24289	6.04385	5.93959	8.44954	5.46772	9.41753	9.65771	8.19265	8.60333	7.45829	7.39744	9.92466	6.69831	7.08846	5.94095	6.21131	9.38971	9.49494	6.2491	7.45645	6.39728	6.09791	7.46112	6.34612	8.99527	9.02396	8.40296	8.14327	5.94697	6.43647	6.43775	6.23637	5.76493	7.18113	9.31046	9.84102	10.0447	9.93747	9.99542	9.34168
ANTXR2	202465_at	6.40183	1.4944	1.67222e-11	1.13015e-09	6.80513	6.98767	5.5051	5.46137	5.38259	5.75343	5.33931	7.43695	5.69605	7.89733	8.19154	7.37226	7.32109	6.40614	6.06164	8.31682	5.82959	5.87657	4.80258	6.19623	7.82023	8.26594	6.0098	6.56192	5.55722	5.51144	6.26091	5.51758	7.56389	7.5328	7.19344	6.9538	5.15952	5.59816	4.98267	5.85226	4.77324	6.23712	7.68017	8.43778	8.73649	8.94259	8.5927	8.55977
ANXA1	225303_at	9.00526	2.11302	4.77601e-11	2.62969e-09	9.51769	9.50891	7.43123	7.53577	7.12185	6.83688	7.39982	10.5374	7.26877	12.1873	10.3474	9.85945	9.44514	8.81277	9.95472	11.821	8.98037	9.62627	7.78918	8.44349	11.5715	12.6279	7.9928	9.60443	8.071	7.77567	8.82637	8.45299	10.779	10.4922	8.93236	8.85984	8.69263	8.72249	7.05395	5.18798	7.78756	8.67731	10.6717	11.5407	11.4685	11.0996	10.9131	10.6048
ANXA1	228642_at	5.0724	1.03195	0.00589342	0.00943967	4.43285	4.29647	4.33659	3.83068	4.03399	4.2522	4.81838	7.67575	3.95487	9.5318	4.78334	4.32155	4.78819	4.7958	6.11574	7.41894	4.35646	5.94545	4.20466	3.44978	8.86401	9.33269	4.13576	4.06346	3.77579	4.44982	4.32942	3.94523	7.40701	5.94143	4.7005	4.31572	4.47493	3.93552	4.44208	4.50622	3.6078	4.16314	6.08959	7.06628	5.42342	4.67766	4.02685	4.37051
ANXA10	203300_x_at	6.91677	2.00705	4.73724e-05	0.000119978	3.7513	3.58819	5.77545	5.92398	8.4469	8.22714	6.97018	4.35223	6.36624	6.65619	6.47912	8.7855	8.57471	12.5644	6.73193	4.47245	7.05919	6.76762	6.57067	8.8907	7.66404	4.44476	7.63265	6.59646	7.61772	7.37963	8.16731	7.49586	6.23792	7.02667	5.38858	5.91945	7.4532	8.62439	6.46611	6.97986	7.20479	9.95835	4.54222	3.92519	4.75312	11.8386	11.7725	10.5124
ANXA2	212992_at	11.3074	1.44215	1.23833e-15	4.7018e-13	11.8665	11.6621	10.8622	10.4207	10.8579	10.6331	10.2371	11.406	10.7109	12.6856	11.8386	12.9409	12.2406	12.1543	11.307	12.2285	11.2828	10.8435	11.283	10.894	12.1426	12.5335	10.5722	11.5638	10.8972	10.7281	10.9073	11.1891	11.5601	12.3801	11.9158	11.9749	10.7694	10.8504	10.6622	9.14776	10.7129	11.1594	10.9677	12.9686	12.8375	13.0478	12.9506	13.266
ANXA2	212143_s_at	11.4851	1.36778	1.87647e-15	6.66208e-13	11.9998	11.7883	10.9676	10.6732	11.0066	10.8083	10.6	11.4581	10.9078	12.7228	11.9688	13.0246	12.338	12.2154	11.404	12.3102	11.5057	11.166	11.3567	11.1311	12.3109	12.7293	10.736	11.7302	11.3114	11.098	11.1036	11.3521	11.6834	12.4938	11.9778	12.1079	11.2429	10.9828	10.901	9.16074	10.9365	11.5501	11.1582	13.1138	12.9782	13.2169	13.0557	13.384
ANXA2	207191_s_at	11.5753	1.34083	3.55442e-15	1.1637e-12	12.1155	11.9198	11.1119	10.889	11.1322	10.9162	10.6623	11.5014	10.9745	12.9225	11.9955	13.0774	12.4382	12.3043	11.6211	12.4233	11.6024	11.3291	11.4091	11.3334	12.372	12.7837	10.8484	11.7832	11.2745	11.231	11.1629	11.4463	11.6872	12.5775	12.0741	12.1324	11.1125	11.2043	10.927	9.2311	11.0331	11.6206	11.2559	13.1565	13.0462	13.2728	13.1475	13.4306
ANXA2P2	238481_at	8.99064	1.26457	1.29131e-15	4.8358e-13	9.61241	9.27294	8.49928	8.29809	8.45672	8.41681	8.17893	9.04743	8.31684	10.1854	9.40068	10.2998	9.8251	9.91205	8.77569	9.76992	9.09242	8.90097	8.82728	8.63125	9.67103	10.0251	8.29099	9.18571	8.79189	8.43206	8.59602	8.92865	9.33745	10.0142	9.46879	9.57046	8.44112	8.28088	8.41253	7.58313	8.20873	8.84467	8.83154	10.7282	10.3164	10.5226	10.4598	10.7515
ANXA3	203072_at	7.20268	1.49208	3.37395e-08	3.26266e-07	7.63955	7.4222	7.7166	7.68049	7.33484	7.28775	6.7341	5.70493	7.1546	8.67614	7.34908	7.38768	7.43187	9.82619	8.18165	6.31312	7.75996	7.52809	7.79591	7.52068	8.32963	6.04348	6.89339	7.90584	7.16183	7.89247	8.04821	7.83843	5.42138	8.67929	6.22834	6.07293	7.35067	7.41901	6.3501	3.00731	7.44532	7.38982	4.98157	8.5871	8.57337	9.13	8.85281	9.49532
ANXA8 /// ANXA8L1 /// ANXA8L2	213844_at	5.88371	1.29099	5.02119e-06	1.71081e-05	4.99624	4.77092	6.46991	6.07986	6.76178	5.96001	6.4513	5.21057	6.23569	7.59637	5.06004	5.65656	5.32935	5.28579	5.50285	4.90717	5.95933	5.77503	6.23093	6.05468	6.83772	5.1945	5.9391	5.98297	6.68489	6.08164	5.8777	6.08598	5.26977	5.44509	5.48343	5.41158	6.62789	6.62023	6.16366	6.16818	6.19561	6.17288	4.92749	11.0231	11.1116	6.721	6.77632	7.97708
AP1S2	227152_at	7.28844	1.03935	3.89553e-06	1.37563e-05	9.68748	9.90142	6.23025	6.62911	6.36594	5.97209	6.39827	8.87878	6.13521	9.28957	8.84906	7.41273	7.13028	7.09465	6.98431	8.68281	6.35933	6.93416	6.11683	6.08238	8.31225	9.14237	6.60274	7.36255	7.0259	5.91899	6.95589	6.04411	8.92572	8.48856	7.24275	7.43229	6.55679	6.32914	6.4029	6.29945	6.35888	6.81356	8.89969	8.97686	9.27674	8.17546	7.79815	8.38513
AP1S2	227188_at	8.06276	1.00932	5.47723e-06	1.84242e-05	10.279	10.1701	6.64075	6.97276	6.60262	6.80853	6.86229	9.5224	7.07873	9.92075	9.64085	8.10919	8.12757	8.15399	7.91925	10.0515	7.66728	7.79073	7.22135	7.10343	8.8816	9.52922	7.09217	8.17517	7.73534	7.13941	7.79757	7.49496	9.85951	9.41388	7.59942	7.79786	7.48456	7.39025	7.21388	6.47072	7.29152	7.60863	9.82893	9.93801	9.76398	8.53437	8.6588	8.77614
AP1S3	209365_s_at	4.06853	1.1659	4.55491e-07	2.36662e-06	4.5153	4.48482	3.96871	3.47711	4.06336	3.31503	3.49893	5.28097	3.45927	5.21681	4.34235	5.90071	4.80155	5.24867	3.64507	3.67943	3.73545	3.72288	4.26198	3.5105	4.3885	3.98798	3.49585	3.80709	3.5347	3.59395	3.33896	3.38438	4.7944	4.44296	4.74364	4.89874	3.20548	3.58273	3.44471	4.42601	3.30346	3.69377	4.47636	4.68212	5.57052	6.05947	5.46517	6.10848
AP1S3	202351_at	4.22966	1.06535	6.31594e-08	5.13951e-07	4.46579	4.71271	3.75541	3.58233	4.37564	3.47029	3.88383	5.11482	3.50448	4.45159	3.71116	5.3014	5.09093	4.42392	4.59239	3.79748	4.32125	4.20807	3.97372	3.86178	4.82735	3.778	4.0939	3.92913	4.4391	3.90217	3.92743	4.41056	4.58953	4.42233	5.07946	4.57778	3.6731	4.37647	3.31164	4.59351	4.08462	3.53763	4.80397	5.24879	5.73519	5.8898	5.64898	5.60636
APBB1IP	224955_at	7.76211	1.02488	4.86266e-05	0.000122779	10.0073	10.1366	6.76175	6.9069	6.55575	6.7388	6.59414	9.88793	6.56956	9.82256	8.07338	8.1421	8.11953	7.59084	7.5611	9.9036	7.1484	7.24925	6.31115	6.83703	8.27947	9.02052	6.67355	7.71654	6.97167	6.39534	7.10075	7.25373	10.2342	9.6137	7.93497	8.3416	6.70931	6.2845	6.7637	7.20966	6.40821	6.45861	10.4348	9.51348	9.77231	7.95072	8.01363	8.87319
APBB2	227253_at	6.93852	1.45011	7.6004e-14	1.48411e-11	8.29782	8.40658	6.23267	6.50478	5.70465	6.21284	6.02429	7.15351	6.31211	8.54945	7.17928	6.35721	6.52456	6.68313	7.17742	8.59436	6.82779	7.02412	6.23127	6.48389	8.59198	9.06687	6.4597	7.66082	6.59111	6.43063	7.15871	6.69735	7.77066	8.4357	6.1822	6.67839	6.54135	6.19177	6.50687	5.25613	6.37901	6.34347	7.17786	8.48438	8.63421	8.66182	8.65216	8.09022
APBB2	204971_at	5.18645	1.24661	1.25133e-13	2.15826e-11	6.59173	6.54842	4.59081	5.00143	4.52375	4.50491	4.68184	5.18772	4.18604	6.83781	5.23076	5.08686	4.7914	5.51362	4.75316	6.57192	4.72162	5.29104	4.47329	4.81722	6.16117	6.93228	4.82045	5.72805	4.57738	4.4356	4.60634	5.17354	5.32381	6.73416	4.69805	5.08648	4.72973	5.39482	4.77238	4.4204	4.6516	4.88874	5.23135	6.98821	6.97435	6.54411	6.44046	6.33495
APBB2	225353_s_at	5.11457	1.06884	5.43695e-12	4.63747e-10	6.26886	6.49302	4.57293	4.76693	4.53132	4.67148	4.55643	5.00119	4.61209	6.53861	4.60088	4.85507	4.72705	5.35705	5.24191	6.28939	5.02029	5.09902	4.4859	4.74371	6.0223	6.95195	4.90427	5.27774	5.12123	4.83408	4.65355	5.08775	5.39508	6.45638	4.31581	4.83519	4.52361	4.59571	4.59816	5.16557	4.55505	4.91389	4.82793	6.75723	7.13891	6.48761	6.69804	5.79933
APCDD1	203932_at	7.05383	1.18246	6.68432e-09	1.0321e-07	6.42253	6.45721	6.23014	6.28076	6.14223	5.83922	6.23315	6.84745	6.86335	7.95133	6.66704	6.14071	6.26031	7.3235	7.76187	8.16452	8.53832	8.28768	7.22076	7.76512	9.59395	7.49967	6.52966	7.88268	7.20268	7.07088	8.03054	6.67772	5.93467	8.52072	5.9383	6.36005	7.1102	6.76788	6.36167	7.62973	7.03191	6.96296	6.59624	8.12699	8.16532	7.98722	7.81735	7.91983
APCS	216491_x_at	4.71347	1.14137	1.14187e-05	3.47038e-05	4.04834	4.11538	4.68645	4.67275	4.68409	5.08654	4.98696	4.11803	5.03432	4.42614	4.12542	4.26838	4.3351	4.40107	5.34969	4.16271	4.95425	4.50706	4.6848	5.13123	5.23145	4.3565	4.63512	5.08921	4.74503	4.34822	4.83861	5.18335	4.44586	6.62646	4.33501	4.54154	4.87645	4.95295	4.63419	5.46892	4.77484	4.52455	4.43817	3.87663	4.2421	6.15014	6.09628	5.985
APLP2	219134_at	8.11102	1.0899	4.57434e-10	1.46946e-08	8.58909	8.78559	7.54525	7.71114	7.46146	7.37997	7.24188	8.69266	7.44768	9.33753	9.24214	8.69246	9.09594	8.24628	7.93565	8.66238	7.16019	7.9718	7.13404	7.43765	8.9184	9.24229	7.71153	8.40506	7.79015	7.3261	8.27772	8.09456	8.81872	8.70186	9.37331	9.62953	7.69113	7.64005	7.82865	5.4107	7.31523	7.58631	8.79776	9.36945	9.54938	9.41341	9.57119	9.52567
APOBEC3G	210719_s_at	6.54595	1.3355	1.82197e-06	7.26095e-06	9.2756	9.14284	4.9452	4.87311	4.83007	5.14051	4.72128	8.65293	5.67978	7.80588	7.09201	7.84036	6.88411	7.9192	5.08637	8.34381	5.64054	6.88062	5.51226	6.16364	7.65806	7.93906	5.077	6.91332	5.07077	5.08101	5.64259	5.5402	8.89288	8.59653	6.8256	7.1629	5.1698	5.43947	5.33763	7.38986	5.17174	5.06246	8.89122	9.12395	9.16473	7.54433	7.33432	7.86773
APOC1	219540_at	7.57852	1.59516	3.13704e-09	5.89813e-08	10.1511	10.0491	7.22948	7.66396	7.18516	7.40419	7.25969	8.96702	7.294	8.85415	6.48365	5.91415	6.45131	7.58728	6.41921	8.78467	7.0373	7.57605	6.94371	7.33076	7.51884	8.22992	6.13954	8.70755	6.18718	7.44197	6.53269	6.97098	8.63502	10.9611	6.51888	6.82687	7.47621	6.83302	6.82693	8.76181	6.98951	6.73568	8.6826	9.34683	9.25569	9.57347	9.36621	10.269
APOD	201307_at	8.89922	1.63931	5.47431e-07	2.7379e-06	6.32536	6.33864	8.11613	7.64243	8.9001	8.6633	8.59626	8.80906	9.28656	11.8815	8.71099	8.19869	7.89984	9.59724	9.91981	10.5878	9.44567	9.32122	8.8824	9.0995	11.2783	7.40013	7.74103	9.68341	9.34985	9.83781	9.45581	7.85573	10.1848	9.00676	7.7726	7.62756	10.3057	8.95996	9.08352	7.29053	8.64824	9.64852	9.71673	7.43371	7.60304	10.6473	10.4942	11.9932
APOE	203708_at	7.38198	1.68852	2.62746e-09	5.17681e-08	10.4607	10.2123	6.75535	6.37932	6.46506	5.82541	6.35955	9.31291	6.90562	9.003	6.5118	6.6884	7.13153	7.77736	5.72854	9.0521	6.71173	6.76762	6.24589	6.82724	7.98644	9.58757	6.56362	8.46485	6.53079	6.06992	6.6324	6.70155	8.98013	10.0985	6.59913	6.17099	6.67207	7.15028	6.7277	8.05151	6.3952	6.49067	8.90258	9.8639	9.58287	9.65069	9.1958	9.80301
APOE	211750_x_at	8.51964	1.60074	3.79555e-09	6.81963e-08	11.4188	11.3738	7.93368	8.03754	7.73933	7.70833	8.15312	10.0362	7.29889	9.75472	7.10221	7.27217	7.75557	8.22782	7.64713	9.91427	7.41087	8.74587	7.29743	7.8197	9.24378	10.836	7.59335	9.83661	7.83135	8.06774	7.78303	7.70925	10.3348	11.2892	7.41788	7.25289	8.41609	7.90021	7.81603	8.08586	8.51072	7.50496	10.1889	10.674	10.7889	10.4462	10.6242	10.5084
APOL1	206439_at	7.44923	1.11857	7.51825e-12	5.96238e-10	8.32115	8.46248	7.84074	7.46856	7.2215	7.49566	7.26193	6.96468	7.15188	8.5752	7.30592	8.02933	7.56455	7.25068	7.40837	8.69339	7.03634	7.26772	6.81574	7.2995	8.06555	7.77258	6.82716	7.31317	6.73047	7.50144	6.80328	7.07573	7.83221	7.88403	7.2458	7.37181	7.06765	7.37262	7.23271	7.29118	7.67615	6.98919	7.03202	8.90683	9.01582	8.81398	8.73521	8.82181
AREG	217997_at	5.36064	1.95575	7.21104e-07	3.41561e-06	3.96927	3.60103	3.47638	3.7456	3.91049	4.18162	3.92567	9.05428	3.61306	9.43767	6.16383	7.97212	7.35474	7.60823	5.71861	8.26934	3.67366	5.69657	4.17628	5.06225	7.55936	8.44689	4.45362	4.25256	3.93371	4.01	4.15328	4.41005	7.37262	5.63057	4.72194	5.23924	4.67867	5.33526	3.87823	4.2321	4.32087	4.31995	7.50536	8.98608	9.01664	6.34959	6.13532	7.45934
ARHGAP15	218644_at	6.67578	1.08984	0.000708388	0.00136363	9.9271	9.95735	5.26263	5.23208	4.68709	4.69884	4.75663	9.89731	4.80167	8.60505	7.6347	7.34887	7.56498	7.18203	5.7849	8.75216	5.89054	5.99695	5.69944	5.40613	7.90726	8.2042	4.96568	6.96697	5.49001	4.89672	5.63659	5.34312	10.0174	8.00701	7.12285	7.51642	5.72975	5.04603	5.13097	6.35966	5.17817	5.70685	10.0434	8.66004	8.59654	7.13551	7.13377	7.51168
ARHGAP26	204362_at	5.40887	1.46379	3.52884e-11	2.05036e-09	6.06747	6.26463	4.34289	4.24644	4.25686	4.17496	4.56582	6.02764	4.48282	6.74676	6.35788	7.05787	6.86094	6.58656	4.72518	7.11063	5.09067	4.81125	3.73722	4.84785	6.67073	6.5984	4.5903	5.39398	5.10665	4.44775	5.40854	4.43558	6.22389	6.90639	6.43005	6.89965	4.53999	4.81349	4.11125	4.34323	4.99635	4.75265	5.91458	6.20881	6.61634	7.53466	7.58701	7.44816
ARHGAP26	201616_s_at	6.05657	1.13756	8.34011e-13	1.0044e-10	6.50257	6.62039	5.06278	5.80364	5.27326	5.29444	5.76629	6.24233	5.6188	6.98291	6.2606	7.07321	6.7277	6.70076	5.90279	6.67056	5.35081	5.68288	4.97184	5.928	6.55632	7.12545	5.65221	5.90664	5.76672	5.76203	5.56122	5.76343	6.24016	7.20535	6.44866	7.21726	5.71532	5.53006	5.56766	6.59631	5.42384	5.87361	5.85759	6.87855	7.41057	7.87207	7.39019	7.69864
ARHGAP30	201935_s_at	6.44871	1.19693	0.000106696	0.000246736	9.39019	9.26682	5.63041	4.64163	4.60695	5.0226	5.32689	9.30915	5.13468	8.70531	7.02403	7.4412	7.12038	7.31843	5.42377	8.93916	5.4605	5.06097	4.83845	5.05739	7.37605	8.22537	5.33339	6.1405	4.82858	4.48433	5.85326	4.94613	9.41324	8.15656	7.04837	7.43378	5.39175	5.01927	4.95921	5.40027	5.57164	5.63856	9.56034	8.70484	8.71853	7.13891	7.38754	7.10171
ARHGDIB	227196_at	8.20518	1.70208	3.30064e-06	1.19504e-05	11.6194	11.4196	6.54249	6.11354	6.15105	6.19429	6.1299	11.7286	6.41988	11.2098	9.27138	9.67259	9.42804	9.43027	7.69986	10.5883	7.21058	7.43239	6.21253	6.87474	9.7165	10.5383	6.39866	8.31613	6.92489	5.87276	6.82616	6.78469	11.6105	10.2253	8.82798	9.36937	6.71243	6.64872	6.41357	6.16982	6.84239	6.72333	11.7312	10.8786	10.7661	9.94646	9.76223	9.65563
ARHGDIB	205120_s_at	9.02033	1.54211	1.27203e-06	5.4245e-06	11.9249	11.9844	7.46339	7.33362	7.3506	7.18269	7.14244	12.0364	7.11765	11.745	9.80012	10.148	9.92091	9.85195	8.63099	11.1629	8.49508	8.54189	7.14539	7.74623	10.2839	10.9491	7.67612	9.1765	7.88798	7.19591	8.02277	7.3578	11.9569	10.8569	9.62742	10.0039	7.5608	7.77963	7.44334	7.76521	7.63704	7.78804	12.0989	11.3094	11.3618	10.4881	10.3839	10.2964
ARID5B	237159_x_at	8.53128	1.01005	1.2361e-05	3.71379e-05	8.62824	8.82806	7.41303	7.3558	6.85424	7.1153	7.25667	10.2775	7.55836	9.8407	9.68757	9.08654	9.4842	8.90335	9.10738	10.5442	8.2973	8.72555	7.29973	8.06215	10.5694	11.2559	7.49981	9.03151	7.67383	7.52075	8.53705	7.98911	10.054	9.28175	8.95774	9.0046	7.84809	7.96936	7.09917	6.02098	7.66503	8.01216	10.404	9.28258	9.36775	9.3602	9.37736	8.69868
ARL10	219315_s_at	5.97538	1.02361	1.01035e-10	4.70537e-09	6.9366	7.07002	5.41506	5.50186	5.46287	4.77797	5.53117	6.92145	4.99942	6.93065	6.08469	4.43792	5.48689	5.74632	5.59955	7.46974	6.01112	5.87463	5.65264	5.27203	7.16928	7.51336	5.56568	6.4664	6.11988	5.49295	6.28353	5.49508	7.08127	6.99687	5.47748	5.43626	5.38812	5.59128	5.64211	5.89049	5.77028	5.64034	6.83649	7.08707	7.03679	7.16896	6.91696	6.80097
ARL4C	238593_at	7.06521	2.28539	5.27338e-11	2.84903e-09	9.98772	9.72318	5.29013	5.16285	5.48441	4.49177	4.7708	9.78864	5.17812	9.57949	7.53852	7.89633	7.98998	7.38582	6.2816	9.63592	6.13643	6.83709	6.22357	6.33151	8.55449	10.0101	5.85782	7.75804	5.82993	6.26236	6.82234	6.67427	9.71798	9.59386	7.00607	6.81067	5.8393	5.9225	4.28844	5.04431	5.92746	6.08122	9.82804	10.1536	10.1596	9.90202	9.82916	9.18165
ARL4C	224002_s_at	6.6826	2.08572	3.8594e-11	2.19348e-09	9.10367	9.22644	4.61248	5.54294	4.85477	5.5328	5.18006	9.24622	4.82822	9.02973	7.01526	7.35015	7.32709	6.97092	5.52446	8.92769	5.8033	6.51556	5.35266	5.9232	8.00167	9.67042	6.03485	7.29131	5.28977	5.49349	5.8497	6.6368	9.13137	9.01538	6.57694	6.53253	5.83699	5.17927	4.20809	5.40869	5.35739	6.01007	9.22889	9.48373	9.57238	9.26637	9.40922	8.64674
ARNTL2	220014_at	4.23524	1.52225	2.21619e-10	8.59715e-09	4.16918	4.29122	4.14001	3.61008	4.04822	3.90657	3.7818	4.98393	3.9642	5.00816	3.96013	4.74116	4.15752	6.10787	4.26781	4.30433	3.90609	3.6405	3.96671	3.78897	4.06922	5.44249	3.63001	3.93047	3.80645	3.65905	3.97096	3.7707	4.82697	5.4066	4.03623	3.90175	3.95316	4.1692	3.99004	4.26302	3.99286	4.32039	5.2904	8.35598	8.43585	5.96494	5.81992	6.057
ARNTL2	204774_at	4.66289	1.43839	5.7068e-11	3.05602e-09	4.46929	4.7809	4.09139	4.60515	4.23909	4.3916	4.15896	5.44518	4.20338	5.40868	4.71994	4.96251	4.58853	6.35977	4.29069	5.03096	4.20785	4.52385	4.30259	4.2709	4.71826	5.64962	3.85928	4.64906	4.63281	4.69895	3.90024	3.6572	5.44839	6.10171	4.37476	5.0078	4.37149	4.47483	4.37969	4.61741	4.58209	4.34891	5.32898	8.16941	8.61463	6.28516	6.19414	6.54511
ARPC1B	215719_x_at	8.64086	1.57074	7.72857e-11	3.83509e-09	10.4958	10.5615	8.05658	7.29311	7.86195	7.50043	7.10054	9.96717	7.51771	10.6428	9.23756	10.0928	9.40638	8.66547	8.38864	10.3605	8.17793	8.08851	7.69386	7.83392	9.75185	9.8431	7.83449	8.50823	7.3709	7.49469	7.74417	7.30033	10.4009	10.4161	9.34863	9.63473	7.55598	7.54875	7.50514	8.26192	7.75977	7.3851	10.3856	10.5141	10.6352	10.8149	10.3037	10.6729
ARPC5	209604_s_at	8.18647	1.03662	9.90636e-08	7.19583e-07	9.67891	9.31839	7.46844	6.97213	7.54835	7.46932	7.13536	9.29729	7.06959	9.75811	8.9026	9.48163	9.02999	8.68642	8.35641	9.44436	7.98294	8.02663	7.15903	7.16098	8.98087	9.39637	7.36592	8.19562	7.62256	7.51561	7.55424	7.45893	9.6339	9.61427	8.69173	8.81053	7.85102	7.58858	7.19049	5.37444	7.53325	7.50983	9.43717	9.61519	9.6842	9.79486	9.62635	9.34714
ASAP1	209621_s_at	6.9706	1.43328	1.51246e-09	3.49066e-08	9.17778	9.17524	6.14891	6.13095	6.03475	5.89263	5.47936	8.89189	5.8163	8.80672	7.61357	7.17712	6.87696	6.68295	6.69489	8.85253	6.83875	6.79296	6.02452	6.08506	8.50278	9.14319	6.69423	7.22872	6.36631	5.81996	6.88935	6.26933	8.62461	8.23675	6.76999	6.9659	6.35669	6.15536	5.90288	3.82645	5.9328	6.45548	8.51893	9.15421	9.0954	8.47841	8.1912	8.21014
ASAP1	201088_at	6.41563	1.32282	2.67264e-09	5.24315e-08	8.83077	8.41018	5.62699	5.48059	5.34331	5.07856	5.22103	8.04042	5.44076	8.08902	7.07133	6.02287	6.5371	6.03707	6.05001	8.38456	6.36124	6.19177	5.86007	5.11393	7.61649	8.72978	5.55648	6.54848	5.5048	5.28264	5.69801	5.84609	7.79941	7.63824	6.26701	6.17492	6.24858	5.75668	5.50966	4.88708	5.92113	5.82915	8.20322	8.4124	8.35512	7.64561	7.77731	7.42606
ASAP1	206994_at	8.07644	1.05259	1.50309e-09	3.47931e-08	9.90906	9.73925	7.16919	7.65891	7.359	7.54892	7.19204	9.21707	7.63005	9.30395	8.6351	7.23037	7.89068	7.19809	7.63065	9.74029	7.84893	7.84889	7.18904	7.23728	9.02038	10.052	7.61707	8.56215	7.86168	6.98447	7.65751	7.47876	9.07075	8.95192	7.74299	7.57257	7.96524	7.25357	7.58263	7.50563	7.49232	7.95867	9.47394	9.67469	9.24076	8.9146	8.99659	8.94179
ASAP1	227210_at	6.81665	1.01341	1.42481e-08	1.75493e-07	8.58392	8.43926	5.78906	6.13843	6.25189	5.98555	5.86151	8.12804	6.16376	8.09966	7.12151	6.70603	6.8543	6.19831	6.56044	8.40468	6.28406	6.72153	6.40402	6.08119	7.74479	8.91031	6.5329	6.75072	6.18361	5.78379	6.52004	5.89905	7.95098	8.06504	6.55342	6.57919	6.39564	6.10604	6.13161	6.26298	6.08238	6.45289	8.16686	8.56037	8.51053	7.77404	7.9595	7.65929
ASAP2	235821_at	7.62417	1.27142	6.16127e-14	1.26941e-11	7.1552	6.84277	6.95159	7.24189	7.04712	6.92971	6.732	7.39422	7.03338	8.68953	8.72891	8.47776	8.61117	9.27624	7.82728	8.323	7.75643	7.67052	7.17143	7.30656	8.50415	8.32927	7.40396	8.19779	7.30853	6.93047	7.77724	7.53777	7.67996	8.62497	8.34434	8.3581	7.18369	7.10658	6.99334	5.74566	7.08446	7.52705	7.5385	8.98457	8.7126	9.37687	9.32766	9.47756
ASPH	219725_at	7.35687	1.40343	6.85203e-11	3.52639e-09	8.67087	8.60202	6.76971	7.10979	7.00055	6.84315	6.9558	8.30514	6.41413	9.03025	7.71106	7.89459	7.43176	8.52222	7.22852	9.54656	6.90108	7.0668	5.9255	6.8696	8.46852	9.25939	7.36385	7.45764	6.89875	6.69157	7.61553	7.1758	8.32723	8.21094	7.25759	7.30667	6.86922	6.70062	6.20446	3.64921	6.03907	6.40385	8.21888	9.01492	9.13652	9.1063	9.03391	8.8706
ASPH	203820_s_at	6.61369	1.16851	5.32939e-12	4.58281e-10	7.35252	7.63233	6.16772	6.48884	5.96568	6.15303	6.01014	6.38797	5.8335	7.63973	6.88336	7.12008	6.66344	6.9792	7.09509	8.50997	6.18658	6.84006	5.20916	6.19641	7.63513	8.35024	6.4468	6.71271	6.4577	5.9812	6.83197	6.22588	7.26404	7.08802	6.12373	5.98543	6.8626	6.36116	5.65697	4.94932	6.254	6.41433	7.01785	7.86638	8.30872	8.10755	8.26305	7.88936
ASPHD2	242903_at	5.38121	1.0339	8.22874e-07	3.80406e-06	6.43084	6.28911	4.85323	4.83834	4.46674	5.2108	5.03398	6.16089	5.28783	5.72563	5.51478	6.4882	6.09469	7.90215	3.95125	5.96475	5.21485	5.12504	4.58414	4.90648	5.03311	5.91145	4.53573	4.92461	5.19713	4.84001	5.20418	4.23233	6.26247	5.40213	5.37403	5.42178	5.06387	5.0206	5.15823	5.26055	5.04935	5.66321	6.26857	6.62324	6.65245	8.29858	7.893	8.17139
ASPM	230906_at	4.3699	1.38313	5.53792e-06	1.85918e-05	7.38366	7.6603	3.48683	3.27829	2.83505	3.10826	3.10463	5.8512	3.48791	6.0592	5.04076	7.45769	5.68996	5.22197	3.4371	3.67521	3.31533	3.7931	4.15824	3.49651	3.81314	4.14289	3.23937	3.29033	3.92423	3.21138	3.52217	3.62837	5.95464	4.74225	5.9812	6.7931	3.32037	3.30574	3.09962	3.95613	3.94785	4.00584	5.00615	7.54644	7.96586	6.16105	6.31543	6.4465
ASPN	209395_at	6.65008	2.38203	7.82066e-14	1.49706e-11	4.91621	4.9429	5.78183	6.0625	5.99258	5.48372	6.179	6.1111	5.10211	9.76917	8.87892	5.12294	6.45522	5.33548	6.868	9.62852	7.20483	8.06191	5.21521	6.18333	9.87773	8.60194	6.25592	8.5456	6.70869	5.86487	6.68112	6.53222	8.2872	9.34557	5.90716	5.98557	5.84461	5.70259	5.94718	5.50639	6.43297	7.00265	5.02775	8.27647	8.51746	10.0934	9.88236	9.10947
ASPN	209360_s_at	8.9386	2.26366	2.55284e-14	6.04227e-12	7.16781	7.01488	8.27227	8.44129	8.28518	8.35456	8.89315	8.04315	7.72001	11.5008	10.6798	7.17427	8.70203	7.37872	9.23075	11.5589	9.22768	10.2414	7.70672	9.28862	11.9109	10.3949	8.68432	10.9156	8.91498	8.31316	9.31084	9.02043	10.2719	11.4747	7.8771	8.13967	8.66064	8.1473	8.03675	7.29542	9.03562	9.61689	7.7024	10.3642	10.5874	11.9658	11.724	11.2513
ATP10D	212013_at	7.26949	1.0682	2.02324e-09	4.28126e-08	9.15476	8.93887	6.38683	6.9501	6.08211	6.07157	5.96285	7.87733	6.82559	8.23239	7.63711	7.82977	7.27659	7.94676	6.85535	8.60186	6.91332	7.63821	6.04085	6.74588	8.36883	8.36075	6.63821	8.14333	7.24372	6.63668	7.61899	7.30087	7.99305	8.2669	7.48169	7.57955	6.43239	6.45484	6.71643	4.86711	6.49274	6.93847	8.00744	8.6089	8.70977	8.27593	8.27398	8.27467
ATP11A	208306_x_at	7.24719	1.18821	3.1732e-10	1.12586e-08	8.10437	8.09336	6.26833	7.07876	5.9081	6.56155	6.33602	7.92801	6.77989	7.74232	7.49525	8.2157	8.20286	5.55358	6.61425	8.15967	7.34156	7.52479	6.22915	7.1801	8.2718	8.19861	6.69774	8.05471	6.89459	7.0652	7.38311	7.62723	7.94153	8.73441	7.75789	7.81925	7.23352	6.94143	6.50042	4.55395	7.06065	6.59022	7.99651	7.8985	8.04512	8.7676	8.77249	9.29111
ATP13A3	212423_at	7.98449	1.00248	6.17163e-10	1.82824e-08	8.08539	8.21939	6.95772	7.63591	7.29526	7.33578	7.62783	8.22454	7.48765	8.59309	7.86304	8.87974	8.19134	8.13403	7.55926	9.34009	7.74885	8.25135	6.65071	8.19573	8.76599	10.4168	7.77646	8.34483	7.35453	7.8432	7.96295	8.01939	8.22733	9.44933	8.13544	8.23427	7.85967	7.76924	7.50862	5.58376	7.61144	7.84556	8.40943	9.07926	9.25701	8.82177	8.95892	8.72171
ATP1B3	200808_s_at	9.18394	1.23648	4.57332e-08	4.06051e-07	10.1708	10.2395	8.10603	8.34474	8.12739	7.65846	8.19329	10.2668	8.05819	11.2849	10.6202	11.211	10.8637	8.8306	9.0484	11.0468	8.56197	8.57352	9.02226	8.94038	9.94544	11.3544	8.40703	8.55657	8.00374	8.24701	8.24078	8.3305	9.93026	9.97708	10.9299	10.9891	8.59684	8.11484	8.46291	7.06448	8.34474	8.23676	9.27245	10.6617	10.8584	10.593	10.4245	10.6305
ATP2A2	220988_s_at	8.10505	1.00565	2.43424e-08	2.57571e-07	8.89928	8.73897	7.08146	7.2373	7.31101	7.4734	7.27929	8.43343	7.41531	9.25327	9.5821	8.98647	8.61039	8.92328	7.89816	9.92876	8.15519	7.78041	7.0627	7.80118	9.17054	10.24	7.41241	8.05667	7.53553	7.6044	7.84941	7.64645	8.97212	9.25263	8.77562	8.70257	7.57094	6.9955	7.63162	5.7279	7.4638	7.10772	8.52975	8.93761	8.96313	9.09925	9.19035	9.22881
ATP2B4	223451_s_at	6.95783	1.35424	3.33653e-11	1.95525e-09	7.43979	7.48862	6.09359	6.27653	6.43519	5.78221	5.4538	8.0731	6.11503	8.39739	9.52873	7.30105	7.03164	7.02179	7.14007	8.40791	6.40419	6.82781	5.96235	6.24675	7.90703	8.74783	6.64519	7.2179	6.65258	5.93679	7.00118	6.95017	8.23539	8.33853	6.91914	7.38034	6.32226	6.14775	6.08918	4.47599	5.9182	6.68908	8.35336	8.33835	8.37237	8.48568	8.62026	8.43488
ATP2C1	201012_at	6.04636	1.07428	1.14803e-13	2.05271e-11	6.43785	6.56113	5.1718	5.36811	5.30541	5.10227	5.40718	6.50735	5.90433	6.97945	6.31224	6.67447	6.28386	6.71034	5.42571	6.62889	6.23176	6.14853	5.81927	5.62989	6.51877	6.52011	5.84388	6.38029	5.82747	5.57093	6.36517	5.99555	6.45023	7.4104	5.93002	5.99028	5.63293	5.61201	5.92043	4.9022	5.7521	5.68559	6.88971	7.60774	7.56279	7.65954	7.47735	7.42729
ATP8B2	202157_s_at	7.03503	1.14686	7.80799e-06	2.4984e-05	8.30997	8.28943	5.42276	5.22625	5.77312	5.61993	6.02196	8.63412	5.77081	8.39758	8.71889	7.06089	8.10935	7.52466	7.41273	9.01345	6.5303	6.8941	5.65578	6.05709	8.62367	9.27053	6.5221	7.24954	6.4759	5.97391	7.03292	6.18866	9.24573	7.88172	8.70463	8.60222	5.6901	5.39699	4.79221	4.66812	6.17387	6.32324	9.10676	8.19304	8.02236	7.96873	8.01037	7.90258
ATP8B4	215464_s_at	4.36727	1.04224	3.37115e-05	8.88534e-05	6.24925	6.45524	3.24973	3.33286	3.18734	3.27949	3.60109	5.55644	3.18012	6.99773	4.60461	4.64023	4.45507	3.90371	3.67381	6.80232	3.75711	3.86268	3.14503	3.76207	5.53426	6.41304	4.3322	4.23897	3.52681	2.96966	3.97557	3.28387	6.66405	5.898	4.11082	4.77026	3.60953	3.52355	3.72629	3.36249	3.06682	3.3681	6.25311	5.85096	6.40171	5.48797	5.83989	4.52686
ATXN1	202052_s_at	6.96808	1.32707	5.89893e-10	1.76532e-08	8.12253	8.08634	5.16318	5.07377	6.63504	6.90429	6.02706	7.95844	6.2801	7.34258	7.78937	6.32162	7.53576	7.36886	7.33798	8.73181	6.7967	6.94581	6.20952	7.27988	8.45658	8.47801	5.46585	7.40043	6.32731	6.31164	6.45792	7.19713	6.79518	8.69127	7.33166	8.23024	6.39891	5.83906	6.54772	4.91043	6.10264	6.58441	8.31816	8.31202	8.32331	8.00399	7.82051	8.56282
ATXN1	226560_at	7.4324	1.11964	1.31693e-11	9.33891e-10	8.49589	8.38425	6.78939	6.7105	7.24953	6.77661	6.57946	8.27148	6.62536	8.18299	8.05686	7.27984	7.80442	7.77684	7.32351	8.39537	7.0386	7.32699	6.74218	7.28309	8.30117	8.60407	7.02792	8.02442	7.1553	6.75094	7.49671	7.05008	8.32959	8.76585	7.4639	7.89179	7.33335	6.85215	6.83839	4.59315	6.83481	6.95239	8.50445	8.53287	8.62868	8.9344	8.93005	8.30697
AUTS2	213975_s_at	7.12898	1.27755	3.09737e-09	5.8376e-08	7.30319	7.48567	5.62158	6.01894	5.61297	5.93763	5.96306	7.83551	6.47668	8.1053	8.28367	7.41188	7.59801	7.70198	7.74354	9.09305	6.67805	7.0655	6.93024	6.95226	8.84393	9.28115	6.72091	7.25031	5.99055	6.76648	7.37551	7.79323	8.178	8.60974	7.63151	7.47695	6.08098	6.98368	5.82825	5.0336	6.35471	6.16503	7.84705	7.3782	7.68977	8.24487	8.45658	8.71203
AXL	221447_s_at	7.07927	1.56076	9.66715e-11	4.53286e-09	8.65563	8.89975	5.8188	5.11677	5.87868	4.99892	5.19406	8.23158	5.49151	8.2945	8.09856	7.6428	8.00884	7.78742	7.55672	8.78204	7.22918	7.54813	6.29536	6.42757	9.01061	8.95717	6.35385	7.89228	6.31019	5.54206	7.3086	6.7249	7.97311	8.58611	7.86412	7.68667	5.85546	5.70897	5.19474	6.4241	5.81763	6.89838	8.02593	8.72166	8.73424	8.81425	8.06316	9.01419
B3GALNT1	224917_at	5.14369	1.06207	4.16949e-10	1.37744e-08	5.34845	5.37394	4.85251	5.0433	6.23833	5.7992	5.27332	5.2357	5.24367	5.71895	4.90932	3.42774	3.78967	5.88826	4.52975	6.71385	5.63326	5.71381	5.22404	4.79812	6.40416	6.34187	5.24344	5.56	5.5716	4.4387	5.29403	4.78671	5.32726	6.18566	3.87711	3.41708	4.87245	4.37226	4.94131	4.59755	4.97077	4.97302	4.67369	5.91331	6.14209	6.4378	6.266	5.85469
B3GNT5	201328_at	7.34068	1.35817	2.12231e-06	8.24716e-06	7.41336	7.47742	5.37774	6.01938	6.08754	6.05386	5.52749	6.92737	5.44325	9.32203	9.29558	10.4261	10.3192	8.7043	7.56044	8.08725	6.21869	7.58641	6.86684	7.0319	8.52636	9.45835	6.75179	7.34534	6.01735	6.69376	7.00057	7.02451	6.60181	8.74026	10.2178	10.4567	7.06261	6.7752	5.08621	4.53564	6.65859	6.66072	6.92689	8.59463	8.82209	9.02105	9.06318	9.66978
B4GALT5	225612_s_at	7.41357	1.34491	2.38057e-09	4.84218e-08	9.29298	9.05818	6.2595	6.18338	5.95254	6.49689	5.86805	8.53051	6.11894	8.94043	8.37869	9.17139	8.73069	8.29344	7.22951	9.19294	6.75582	6.99333	6.82179	6.69534	8.2751	9.53298	6.24625	7.68383	6.7497	6.63194	7.15158	6.98091	7.82891	8.64505	7.94697	8.36432	5.94918	6.53367	6.18216	6.34473	6.28216	6.77167	8.06357	8.69696	8.71521	8.80052	8.6993	9.02194
BAG2	236129_at	5.71439	1.15208	1.41806e-06	5.91579e-06	5.95	5.52717	4.65551	5.05185	5.50986	4.38236	5.07994	6.14587	4.9416	7.64883	10.1238	6.01674	5.70264	5.56343	5.57924	7.18498	5.50094	5.51635	4.86978	4.55129	7.12547	8.09295	4.8439	5.38594	5.6031	4.76617	5.62102	4.80805	7.0106	6.65862	5.27248	5.89801	5.02856	5.21256	4.85928	3.6907	5.28467	5.8744	6.32267	6.93952	7.13618	7.07808	7.10463	6.39432
BAIAP2L1	226985_at	7.01929	1.03849	0.000480556	0.000960252	3.43063	3.80771	7.29075	7.5067	7.61764	7.41216	7.6727	3.43147	7.28441	6.98786	7.19537	8.9601	8.24387	8.85469	6.86136	5.84621	7.89876	7.33466	7.43527	7.44536	6.9159	5.18916	7.76607	7.27778	8.0454	7.92235	8.04279	7.63913	4.60828	7.74597	8.10967	8.39756	7.62895	7.76481	7.22641	6.22076	7.47799	7.62249	3.63307	7.73791	7.58102	9.40585	9.29847	9.16233
BAIAP2L1	211676_s_at	6.03482	1.03079	8.55937e-06	2.70292e-05	4.23811	4.53788	5.98722	6.30696	6.13422	6.0407	6.39146	3.85453	6.41148	6.09216	6.14425	7.88561	6.90114	7.97948	5.82777	5.38098	5.87727	5.97001	6.36436	6.44946	6.01283	4.85328	6.498	5.44807	6.35597	6.12704	6.70701	5.90543	4.98315	6.7227	6.79435	7.34923	6.06064	6.60323	6.08485	5.39277	6.18639	6.37821	4.11965	6.29779	7.09901	8.51661	8.31821	8.24727
BASP1	229150_at	7.4782	1.90258	8.32678e-09	1.19965e-07	9.84204	9.84217	5.63771	5.71497	5.73234	5.69806	5.75553	10.0208	5.84622	10.3151	8.88523	8.17222	8.29855	9.92222	7.25097	10.2536	6.62967	6.84375	5.89893	6.06551	9.40514	10.6359	5.68272	7.98083	5.81671	5.79533	6.36056	5.89354	9.97748	9.51785	7.14001	7.43392	6.0082	6.68568	5.50133	6.90545	6.4144	6.07425	9.79482	10.2367	10.1847	9.36211	9.2348	9.17491
BAZ1A	239258_at	6.40399	1.32415	3.15854e-07	1.77043e-06	8.36401	8.55882	4.90763	4.99396	5.3767	5.19954	5.09151	8.31952	5.61491	7.83874	6.80847	8.30457	7.68525	7.2623	6.02327	7.97249	5.46236	5.79571	4.23476	5.71526	6.92463	9.13436	5.56698	6.43871	5.65792	5.50517	5.60686	5.91056	8.11052	7.83483	7.06792	7.29963	5.14923	5.84283	5.15173	3.31029	5.35329	5.71439	8.646	8.41838	8.35812	8.00278	8.07948	7.86301
BAZ1A	218319_at	6.80799	1.03244	6.03331e-06	2.00104e-05	8.69533	8.63253	4.88595	5.17732	6.01296	5.53341	5.63229	8.84012	5.82954	7.94958	7.22354	8.57658	7.80115	7.51825	6.72977	8.31359	6.15345	6.47848	5.83491	5.42121	7.33144	9.21757	6.01123	6.80755	6.05509	6.17973	6.32329	6.66715	8.49171	8.03666	7.40991	7.52	5.82683	6.25646	5.438	4.44117	5.74372	5.64237	8.87197	8.33513	8.2072	7.96546	7.78481	7.84256
BCL10	201487_at	7.667	1.14112	9.64129e-07	4.32186e-06	9.44011	9.28545	6.00778	6.21618	7.29173	6.33895	6.55154	8.96407	6.4522	8.88641	8.7213	10.5569	9.65912	9.30975	6.79517	8.50923	7.18129	7.31278	6.81943	6.34209	8.21969	8.83373	7.25035	7.26217	7.6175	6.73213	7.50944	7.38704	8.2723	8.52987	8.68969	9.04292	6.59492	6.73825	6.5142	5.49372	6.51822	6.59397	8.57141	9.70022	9.45032	9.72264	9.16056	9.14359
BCL11B	221489_s_at	5.88899	1.28363	6.51291e-05	0.000159034	7.85627	7.66598	4.20521	4.28904	4.33798	5.14487	4.79182	9.25864	4.13628	7.83621	6.69188	7.26304	7.32772	5.79768	4.97462	8.07977	4.86857	5.23025	3.68835	4.57481	6.19434	6.79905	4.75744	5.20902	4.61838	5.05765	4.64058	4.42054	8.98585	7.3077	7.30595	7.98714	4.4731	5.02326	4.46223	4.99239	4.28578	5.11074	10.0204	7.82328	7.64539	6.98102	7.23915	7.74414
BCL2A1	223047_at	5.44718	2.12788	3.87976e-07	2.08867e-06	8.16922	8.13976	3.76482	3.53747	3.71381	3.57626	3.472	8.63988	3.46213	9.25048	6.85095	8.09403	6.14565	4.61413	5.49458	7.92544	4.20927	4.27652	3.58246	4.24196	6.10818	9.18643	4.11723	5.04609	3.78103	3.34818	3.76032	3.99195	9.0391	7.96445	5.32389	5.30345	4.34413	5.4041	3.36483	4.79049	3.70226	3.45326	9.2498	10.5513	10.5388	7.0767	6.82569	7.69502
BCL6	224793_s_at	8.68405	1.3033	4.12414e-10	1.36908e-08	9.66032	9.61357	7.69764	7.66962	8.56022	8.42862	7.32762	10.1215	7.96785	10.619	8.9959	8.34158	8.04248	7.64442	9.21605	11.1821	8.48482	9.15829	8.47667	8.84468	10.5169	10.3341	8.32371	8.78837	8.60019	8.01644	8.80392	8.53217	9.58857	10.0273	6.81874	7.29742	7.75525	8.34498	7.44404	6.98485	8.69558	7.92485	9.8276	10.2491	10.1948	9.57283	9.57114	9.73174
BGN	202286_s_at	7.79482	2.43016	1.87067e-16	1.03312e-13	10.7561	10.4457	6.66281	6.53291	7.42375	7.10889	6.49707	7.59231	7.26914	10.2996	7.67003	6.0316	6.50638	6.87097	8.66074	10.128	7.76699	7.8347	7.00977	7.50463	10.5189	9.18559	7.29408	9.32974	7.23549	6.8825	7.23591	6.67937	8.85582	10.276	6.07694	6.36324	7.31435	6.99139	6.8245	8.65483	7.48301	7.08017	7.1438	10.8437	10.4353	10.2607	9.96406	10.4299
BGN	210095_s_at	7.85146	2.29437	2.15876e-17	1.87349e-14	10.3567	10.4544	7.00233	6.62872	6.96714	7.28234	6.83428	7.65651	7.33959	9.95237	7.20367	5.95582	7.01419	6.59131	8.4151	9.80954	8.10654	8.28059	7.15471	7.4989	10.3386	9.10976	7.28737	9.07304	7.50755	6.87036	7.55251	7.11369	8.78697	10.1705	6.57375	6.27277	7.39459	7.03993	7.21127	8.60079	7.60797	8.06438	7.12628	10.4612	10.6554	10.0907	9.98581	10.344
BGN	219463_at	7.14911	1.61702	2.84744e-14	6.6817e-12	9.31444	9.2016	7.01787	7.08172	6.50975	7.69298	7.44676	6.47224	7.36705	8.90309	6.32598	5.72548	5.99661	6.13207	7.31823	8.53694	6.63383	6.85357	6.86561	6.87998	9.24019	8.17245	6.87963	7.9511	6.89282	7.34454	6.63389	7.24573	7.15437	8.56125	6.01158	5.90568	6.18638	7.0003	6.66283	6.63168	6.93152	7.02095	6.11279	9.34821	9.39558	8.82554	8.88122	8.77166
BHLHE40	207691_x_at	8.99866	1.68756	7.41598e-13	9.03049e-11	9.46113	9.64489	8.09261	8.31743	8.4006	8.44459	8.40686	10.5969	8.40017	10.9577	9.399	8.98429	8.84671	8.66346	9.2797	10.6098	7.51721	9.33906	8.95805	8.66976	10.4551	11.0819	8.72829	9.43567	7.54497	8.44758	9.09254	8.89409	9.94996	10.1386	8.5532	7.81674	9.29184	8.95616	7.55046	5.58595	8.88713	9.4493	10.0981	10.6783	10.8349	11.3448	11.1228	11.3911
BHLHE40	1554168_a_at	6.63541	1.4146	2.49403e-11	1.55841e-09	6.75636	7.0467	5.63362	6.14994	5.47366	6.15721	6.30054	7.52238	6.44625	8.54802	6.78137	6.63618	6.71611	5.87245	6.91583	7.89315	5.56671	6.70531	6.02452	6.78157	7.65159	8.52754	5.9138	6.84357	5.7809	6.26876	6.31732	6.19881	7.44308	7.55161	6.00555	5.38268	6.9701	7.1161	5.70856	6.60442	6.52086	6.8125	7.23554	8.41497	8.45882	8.76134	8.64566	8.89964
BHLHE41	208451_s_at	7.68694	1.40101	3.11321e-11	1.85016e-09	8.26702	8.20957	7.50409	7.77613	6.96877	7.15818	7.71122	8.00815	7.57751	9.07012	6.99139	6.20504	6.82883	6.89259	7.50555	8.76755	7.63554	8.39692	7.72218	7.24448	9.30199	8.53124	7.71746	8.7874	7.5742	7.62817	8.11085	8.1017	8.33177	9.79518	6.18388	5.79519	8.00224	7.37193	6.79775	5.39277	7.70895	7.91985	8.29749	8.69965	8.78967	9.80245	9.82488	9.60744
BICC1	228483_s_at	7.32642	1.02421	1.62989e-05	4.70955e-05	5.25382	6.10399	7.95952	7.99796	7.53838	7.78092	7.62884	6.05344	7.73456	7.75655	6.04673	5.26248	4.95026	4.86306	8.18808	8.74621	7.91173	8.54867	7.18809	8.37416	9.06656	8.80228	7.79072	8.8523	7.99609	7.56241	8.7608	8.52921	6.90878	8.93332	5.21141	5.04078	7.88343	7.57087	7.84751	5.68186	7.72428	7.50365	6.17676	7.29857	7.47055	8.32537	7.98136	8.56907
BICD1	209474_s_at	5.74201	1.35547	1.53656e-12	1.64728e-10	6.97723	7.25456	4.96898	5.44454	5.43452	5.25308	5.35726	7.20631	5.58921	7.06335	6.05855	6.4824	5.2808	4.95057	4.81571	6.66416	5.64221	5.62169	5.21694	5.42301	5.64742	7.25653	5.15427	5.76219	5.48764	5.08824	5.37517	5.34282	6.02607	6.92386	5.77531	5.86238	5.02738	4.92933	4.89749	6.23459	4.84231	5.23766	6.36281	6.88721	6.97634	7.7728	7.5332	8.18707
BICD1	215193_x_at	5.20604	1.29109	5.58775e-12	4.7074e-10	7.04897	6.95058	4.17404	5.29205	5.12194	4.69884	4.95088	6.24265	4.6542	6.38012	5.24351	5.47555	5.21837	4.77502	4.31273	6.1337	4.75884	4.69608	4.08135	5.00654	5.55182	6.40658	4.56118	4.73459	4.77914	4.13214	4.10497	5.3961	6.42842	6.52293	4.86223	5.05046	4.54059	4.98282	4.94379	5.78279	4.37696	4.57174	6.09016	6.57179	6.4712	7.20794	7.00132	7.34066
BICD2	227041_at	6.43578	1.13259	2.47849e-09	4.98204e-08	7.87015	8.07872	5.53568	5.76611	5.43814	5.73623	5.73587	7.799	5.90492	7.99612	6.88069	6.17684	6.32679	6.39825	6.25976	7.82021	5.51334	5.82388	5.81927	5.97351	7.12614	8.30965	6.2289	6.90256	5.81632	5.51045	6.46454	6.20343	7.85182	7.81518	5.94271	6.51051	5.07522	5.876	5.88235	5.44591	5.43387	5.92842	7.81807	8.38878	8.59264	7.33165	7.54225	7.52915
BICD2	217196_s_at	6.80432	1.1061	1.58509e-09	3.59307e-08	8.1855	8.16848	5.74274	5.80923	6.07263	6.40371	6.30259	8.25822	6.03532	8.34526	7.20066	6.31607	6.15679	6.69956	6.9062	8.22937	6.20275	6.39558	5.83223	6.19769	7.78593	8.48086	7.02328	7.32371	6.40951	6.40893	7.14578	6.74959	7.97875	8.1962	6.02146	6.63145	5.85854	6.0486	5.94589	5.20048	6.23976	6.16407	8.29512	8.65182	8.76669	7.73906	7.76984	7.96699
BIK	205404_at	6.42919	1.63487	7.87434e-12	6.15922e-10	4.90491	5.2267	6.23595	5.52902	6.58711	6.33563	6.18215	6.80035	5.80642	7.21042	6.24185	7.89946	7.36647	8.48804	6.32443	5.91184	6.72304	6.16076	5.97567	6.11278	7.58544	6.58168	6.151	6.94187	6.07372	6.5339	6.27694	6.23508	5.79337	7.63332	7.42374	6.80697	6.12793	6.42151	5.48641	6.60197	5.51888	6.92781	5.59385	7.54879	8.04354	9.21939	8.96282	9.36042
BIRC3	205119_s_at	7.4909	1.38203	3.09927e-06	1.13308e-05	9.18269	9.16652	4.96582	5.96421	6.06026	5.74783	6.10363	9.9655	6.13171	9.1502	7.49359	10.7631	9.27067	9.31875	7.42848	8.09127	6.48285	6.43281	6.30005	6.55882	7.92272	8.61637	6.13757	7.38027	6.22137	7.58735	7.04982	6.46222	10.7431	8.91869	8.22826	8.39793	6.11562	7.20448	5.37432	6.3478	6.06682	5.95273	10.8388	9.80319	9.83805	8.37815	8.22898	9.02083
BMP2K	223158_s_at	6.1323	1.19199	3.53046e-08	3.36637e-07	7.78295	7.68595	4.8752	5.11996	5.15751	4.91318	4.95501	8.079	5.40419	7.41372	6.69559	6.74105	6.74238	6.09276	5.38737	7.77732	6.14587	5.77619	4.61829	5.57706	7.12598	7.24164	5.36912	6.66153	5.64488	4.89672	6.26593	5.53275	8.04203	7.80883	6.46812	6.80697	5.37721	5.11057	4.84079	4.41459	5.29571	4.92921	8.38652	7.78041	7.53669	7.09703	7.19902	7.40375
BMPR2	217022_s_at	8.36325	1.29844	1.81902e-12	1.90526e-10	9.31198	9.16505	7.52889	7.74973	7.6275	7.73561	7.9932	8.81699	7.36087	9.71735	9.33475	8.60975	8.6229	8.55103	8.38538	10.0263	8.02884	8.48604	7.41079	7.97517	9.78872	9.98362	7.99042	8.71314	8.11021	7.51138	8.40922	7.93174	9.22079	10.0208	8.40496	8.564	8.18178	7.80884	7.74565	5.36817	7.53324	7.65967	8.78242	9.32334	9.46353	9.85391	9.98219	9.74536
BNC2	211966_at	5.47373	2.03513	1.23437e-12	1.36342e-10	4.01092	4.50941	4.93625	4.78564	4.28419	3.93426	5.04398	5.69874	4.35571	8.20605	7.98317	4.72162	5.19359	5.4828	4.97058	8.58697	5.48621	4.80006	4.28731	4.91732	7.72367	8.42332	4.03299	6.54739	5.48714	4.34647	5.66418	4.9528	6.65562	8.08432	4.5674	4.80492	4.90966	4.62729	4.91693	5.70388	4.54316	5.79687	5.4927	7.34684	7.45522	7.71296	7.87806	6.53596
BNC2	241762_at	5.61076	1.94233	2.25505e-12	2.24173e-10	4.37638	4.3608	5.0008	4.85809	4.45845	4.56377	4.61172	5.89589	5.02638	8.03163	7.57151	4.85823	5.3376	6.0345	5.16357	8.78262	5.71366	5.49424	4.31713	5.06364	7.92099	8.52898	4.87165	6.6579	5.35013	4.74746	5.59277	4.51449	6.91052	8.26352	5.15192	5.28058	5.33801	4.28946	4.94121	5.17203	4.73027	5.16614	5.87088	7.21853	7.27912	7.70438	7.87117	6.73985
BNC2	232164_s_at	5.42243	1.50985	2.69038e-12	2.57161e-10	4.79305	4.87277	5.06565	5.12398	4.75791	5.12599	5.51552	5.1754	4.75968	7.52537	7.20897	5.21828	5.36616	5.67359	4.67933	7.5237	4.97525	5.04472	4.31137	4.50532	6.75701	8.07195	4.36162	5.77805	4.89527	5.21395	5.01495	4.87793	5.6604	7.42949	4.97192	5.39546	5.0813	4.86686	4.22497	5.99307	5.04104	5.39708	5.22045	6.73363	6.85299	7.31054	7.02042	6.46226
BNC2	211160_x_at	4.49976	1.02004	6.70179e-07	3.21703e-06	3.85979	3.82969	4.28364	4.01354	4.09545	4.00671	3.81325	4.22444	3.72577	6.8419	5.86351	4.11182	4.54028	4.958	4.0973	6.8707	4.42814	4.13561	4.51644	3.91566	5.72333	7.21738	4.17625	4.71349	4.46152	4.16543	4.16041	3.97797	4.66404	6.11599	4.34504	3.9216	3.97542	4.01665	3.99146	3.8077	3.91093	3.8821	4.13237	5.72559	6.01241	5.76853	6.29094	4.92676
BNIP2	202479_s_at	6.88828	1.07095	2.71632e-07	1.57159e-06	8.72931	8.75793	6.02428	5.81901	5.73156	5.76997	6.00827	8.05865	5.67701	8.22763	8.44125	7.16461	7.19498	7.21267	6.62401	8.6559	6.00385	6.83015	5.20797	6.38465	8.06102	8.33378	5.9577	6.88976	6.40856	5.73068	6.62956	6.00135	8.64674	8.12551	6.98098	7.55668	6.17349	5.95098	6.14532	5.59782	6.06312	6.01731	8.84902	8.38775	8.42049	7.85037	7.81502	8.01186
BOC	217771_at	7.15478	1.25101	2.7712e-07	1.59624e-06	5.67966	5.8736	6.75162	6.35105	6.42875	6.52121	6.29835	6.79496	6.63256	9.2398	8.55645	6.50374	6.34618	6.20875	7.59111	9.95927	7.2816	7.23701	6.69682	6.8267	9.41511	9.00111	7.01039	8.38503	7.16699	6.92879	7.55	7.13572	8.01234	8.64615	6.18417	6.36099	6.72137	6.36974	6.62968	6.55196	6.97055	7.18029	7.03702	6.92839	6.60788	8.35985	8.11239	8.13945
BOC	205488_at	6.48203	1.02274	3.1594e-07	1.77043e-06	5.75566	5.18651	6.1309	6.30851	5.8624	5.94559	6.15904	5.76433	6.39545	7.84262	7.51988	5.55375	5.42329	6.03068	6.46312	8.36196	6.75371	6.95747	6.56036	6.73937	7.95478	7.94531	6.04563	7.20415	6.48583	6.5707	6.31001	6.14276	7.0577	7.70947	5.55892	5.51954	6.18722	5.68378	5.98751	7.11351	6.42725	6.90796	6.27263	6.00518	5.62824	7.47401	7.40691	7.08378
BPGM	223586_at	5.49149	1.08445	5.69594e-10	1.71933e-08	6.51659	6.45576	4.58549	5.12372	5.67051	5.33746	5.15212	5.50847	4.55438	6.66008	6.1443	6.31894	5.77903	6.35358	4.62295	6.33186	5.67518	5.10469	4.84876	4.83431	5.81553	6.77351	5.54533	5.32077	5.41697	4.90272	5.38584	4.64636	5.7786	6.73907	5.57878	5.76068	4.97235	4.85399	5.40076	4.15921	5.55451	4.57961	5.4053	7.30288	7.35825	6.67391	6.27278	6.81694
BST2	204776_at	7.54648	1.56415	2.76542e-11	1.68373e-09	9.7766	9.70616	6.64583	5.98211	6.47778	5.93854	6.15575	8.6304	6.58495	8.85186	7.79335	8.43926	7.83112	8.09471	7.73978	9.3503	7.56215	7.24333	6.6699	6.46582	8.84162	8.62674	6.72347	7.59524	7.44831	5.71177	7.18097	6.28548	9.13787	8.74817	7.64905	8.08763	7.07679	6.32808	6.49574	7.94028	6.61971	7.03899	8.83703	9.90357	9.91315	9.74342	9.48178	9.45721
BTBD19	222549_at	5.1981	1.42345	9.98873e-13	1.15706e-10	5.26876	4.91437	4.51798	4.29426	4.22855	4.11212	4.47041	5.91024	4.25086	7.30866	4.96706	5.41592	5.17389	4.43459	5.76595	6.68357	4.54901	5.38769	4.94648	4.30176	6.63041	8.15026	4.67367	5.57693	4.84159	4.54808	4.95973	5.37844	5.68487	6.96063	4.58381	4.88508	4.6206	4.52598	4.6784	5.303	5.03745	5.51777	5.2672	6.46695	6.53777	7.02706	6.84339	6.37996
BTN3A2 /// BTN3A3	222646_s_at	8.99936	1.11471	1.8936e-05	5.35993e-05	11.6482	11.4609	7.43762	7.20142	7.99225	7.50077	7.14644	10.8212	7.59303	10.3587	10.0274	10.1187	10.7194	10.7382	7.99992	10.8809	8.8599	8.30249	7.60472	7.73296	9.69738	9.93325	8.02069	8.53094	8.63262	7.69019	7.54799	8.12506	10.6949	9.83153	10.2087	10.8587	8.21457	8.09903	8.30203	8.41469	7.63033	7.25213	11.1453	11.1222	11.0171	10.498	10.109	10.0197
BTN3A3	225604_s_at	5.41447	1.54884	8.28728e-07	3.82563e-06	8.29097	8.3786	3.70741	3.49112	3.96859	3.79489	3.27165	7.44975	3.70899	7.15066	5.81786	7.1897	7.30095	6.9449	4.40956	7.99451	4.63038	4.65301	3.90248	3.75008	6.67083	7.01794	4.41045	5.43998	4.13146	3.60391	5.32073	4.08671	7.31476	7.09672	6.69508	7.65085	4.36588	4.35397	4.38935	3.11938	4.06427	3.74068	7.88521	8.13621	8.1826	7.28117	7.06513	6.64278
BTN3A3	225611_at	6.6043	1.13822	6.88231e-06	2.24129e-05	9.2438	9.08942	5.01731	5.05718	5.19656	5.17791	5.42706	8.30987	5.59899	7.94891	6.73588	8.14813	8.02502	7.61391	4.85803	8.46106	6.09568	6.05579	5.25884	5.1112	7.59919	7.80052	5.81974	6.78151	5.94354	5.27455	6.25663	5.58401	8.01593	7.89201	7.70735	8.5256	5.66342	5.37453	5.4385	5.59028	5.50404	5.83593	8.52985	8.75347	8.79153	7.83379	7.71582	7.38507
C11orf80	222088_s_at	4.93767	1.59942	6.24227e-10	1.84349e-08	5.92398	6.1264	3.27276	3.46688	3.17926	4.50795	3.38646	6.09733	3.61185	5.99072	6.03686	6.17999	6.37079	5.38319	4.5595	5.38958	4.07789	4.64444	3.7331	3.45766	5.64167	6.22863	4.20329	4.7361	4.55797	5.11088	4.88212	4.51533	6.9267	6.81335	6.07325	7.18827	3.34165	3.78704	4.71868	4.79651	3.49464	3.59999	6.55637	6.37148	6.47674	6.974	7.10633	7.53798
C11orf96	218728_s_at	9.82891	1.2837	6.78981e-06	2.21486e-05	10.2463	10.1381	8.39207	8.54252	7.35592	7.24389	7.54089	11.9512	9.03702	12.4283	11.4507	10.9724	10.794	9.15166	11.4851	12.177	9.0062	10.7231	9.01411	8.89168	11.6786	12.6538	9.18147	10.2447	8.49891	9.51187	9.89926	9.78176	11.3049	11.0255	9.14393	9.10167	9.69342	9.15204	7.5662	7.67347	8.9611	10.0254	11.6874	10.9759	11.0144	10.5176	10.4573	10.7336
C12orf35	200916_at	5.4328	1.0904	0.000556339	0.00109629	7.56695	8.0079	3.58111	4.00728	4.24537	3.73553	3.93432	8.52791	3.78421	6.81372	6.42447	7.97308	7.10616	5.78556	5.12739	6.89465	4.01619	4.71971	3.5767	3.92581	6.0547	6.80851	4.98873	4.76137	4.56011	3.95574	4.98677	4.19239	8.05875	6.82542	8.25193	7.83964	3.97501	4.15058	3.9793	3.30599	3.4858	3.92749	8.01679	6.86315	7.43676	6.77395	6.24101	7.59608
C12orf5	210605_s_at	6.1234	1.13993	5.17772e-08	4.45043e-07	8.13654	8.131	5.22299	4.98565	5.01958	5.12788	5.64791	7.48274	5.03282	7.45388	6.65903	7.93138	6.86675	6.72556	5.81796	7.29369	5.81647	5.39546	4.96705	5.21713	6.25077	7.71255	5.15568	5.95625	6.02225	5.1762	5.52719	5.71915	7.31528	7.31768	6.22996	7.0134	5.44181	5.3932	5.50945	4.35973	5.53074	4.84847	7.40124	8.07012	8.3171	7.92804	7.87298	7.52376
C13orf31	201137_s_at	5.67483	1.27557	4.35135e-08	3.91299e-07	7.12351	7.36145	4.49951	4.69217	4.10597	4.5285	4.94379	6.73268	5.18783	6.8285	6.32282	7.31528	6.94872	6.55161	5.23267	7.47276	5.2398	5.11512	4.27141	4.18507	6.38254	7.22115	4.41634	6.01115	4.9866	4.1701	5.51033	4.70603	7.29893	7.53156	6.62019	7.28176	4.77236	4.98657	4.10184	4.11984	4.45995	4.65348	7.42834	7.39007	7.74662	7.37385	7.58719	7.03657
C15orf29	202827_s_at	5.41669	1.09812	9.64494e-08	7.0462e-07	7.05782	7.40757	4.80062	5.33553	5.46329	4.46227	4.20931	7.02408	4.12474	6.20902	5.65521	6.29924	5.32926	5.11647	5.20551	5.54795	5.47481	4.31801	4.46844	4.60755	4.61492	6.92587	5.95538	6.26757	5.5522	4.45434	5.88445	4.87368	6.02929	6.97377	5.38684	5.21522	3.99507	5.36831	5.33147	3.49665	4.69884	5.38464	6.72581	6.91595	7.59292	7.05477	6.91524	7.13469
C15orf48	201291_s_at	6.78188	2.38497	1.45248e-10	6.2126e-09	5.1758	5.38563	5.29734	5.50306	6.02449	5.33496	5.80945	4.82212	4.92076	8.26752	8.77517	9.81296	9.6915	9.69225	6.18688	7.37548	6.56934	6.83106	6.04819	5.84801	7.72424	7.52438	4.50344	7.37363	8.29976	5.60332	7.36742	5.47484	5.03085	9.79658	9.54082	9.9775	6.04674	7.53337	5.34219	6.1503	5.49907	7.77268	4.56033	10.4852	10.514	10.106	9.99394	10.1355
C16orf54	209199_s_at	4.7277	1.31461	0.00100225	0.00186635	7.76087	7.63863	2.40681	2.33689	2.76146	2.84537	2.77552	8.74694	2.65108	7.15906	6.66542	6.55401	6.82886	6.26569	4.21508	6.75187	3.43225	4.22708	2.7593	2.59347	5.66155	8.00033	3.15219	4.39638	2.98601	2.56157	3.97348	3.37874	8.57098	6.45173	5.60333	6.20196	3.46915	2.90426	2.54675	2.86657	2.83448	2.92305	8.52205	6.88487	6.90731	5.48797	5.01116	5.67025
C18orf1	233090_at	5.79552	1.59141	5.55297e-10	1.68953e-08	7.11395	7.29107	4.39635	4.48326	4.8419	4.25547	4.06257	7.29717	4.65949	7.49272	6.96377	6.45102	6.8053	5.46201	5.1941	7.10449	5.7709	6.29399	4.49028	5.31729	7.54268	7.00642	4.64355	7.06129	5.126	4.26832	5.0798	4.75209	7.62665	7.84213	6.97239	7.03504	5.04917	4.53636	4.17395	4.33735	4.74644	4.86185	7.61689	6.19424	6.58165	7.62079	7.64242	7.11106
C19orf33	201859_at	6.66668	2.34746	5.72898e-08	4.78582e-07	5.10979	5.05128	6.42203	6.20064	6.88895	6.49732	6.16188	4.26598	5.71395	9.53658	9.06619	10.2363	10.2328	9.5733	5.88136	5.8732	6.8631	5.42837	6.24743	6.1335	8.03781	4.81824	6.43416	5.98415	5.21609	6.13773	6.69884	5.63625	5.7306	5.00191	10.3518	10.4956	5.89513	6.13837	5.97411	6.75945	6.11816	6.81093	4.37711	9.27176	9.20427	9.71129	9.04614	10.7239
C1GALT1	AFFX-HSAC07/X00351_M_at	5.47557	1.32406	7.52239e-08	5.84463e-07	6.41817	6.53089	4.31814	4.25839	4.99309	4.72205	4.42235	5.99328	4.14264	6.78472	6.09674	8.24402	7.07463	6.5464	5.47228	6.54577	4.4103	4.68152	5.5845	4.46958	5.91053	6.39794	5.54716	4.70054	5.76934	4.47933	5.80735	4.81922	6.51318	5.6318	7.05771	6.50882	4.80618	4.82454	3.52546	4.26543	3.99825	5.28346	5.99168	6.88395	7.12561	8.38712	8.37248	7.79266
C1orf106	205582_s_at	7.46927	1.62353	8.77646e-07	4.00628e-06	4.57248	3.85671	6.84	6.65988	7.18377	7.15669	7.21922	4.35366	7.28192	8.09662	9.62071	10.5432	10.5996	9.5555	7.73554	6.32998	7.75563	7.46147	7.93391	7.32835	7.88012	4.87504	7.2597	7.5373	7.68615	7.50985	7.15633	7.64754	5.39402	8.6456	10.3609	10.2736	7.74415	7.75527	7.25973	6.94107	7.53185	8.12283	5.6358	8.8162	8.8239	10.4895	10.4106	9.44948
C1orf107	223204_at	5.72204	1.07691	6.19112e-12	5.08257e-10	6.69574	6.591	4.85769	4.98823	5.3041	5.27126	5.6766	6.38395	5.30434	6.65796	5.50999	6.43021	5.86778	6.24229	5.44428	7.26964	5.45797	5.2576	5.21541	5.21656	5.96496	7.03054	5.36774	5.8646	5.63574	5.074	6.16359	5.50573	6.59735	6.56552	5.3618	5.89788	5.28661	5.33324	4.85353	4.15364	5.33715	5.24795	6.27521	7.42529	7.42878	7.56427	7.36136	6.78245
C1orf116	213004_at	6.64296	1.12797	8.89276e-05	0.000209728	3.94841	4.08149	6.33542	6.59699	6.67348	6.78347	6.61187	4.25532	5.87287	6.90701	7.67564	8.09697	8.93342	9.97158	6.72856	5.39009	7.44149	6.56751	6.44978	6.95147	7.58972	4.00498	6.76852	7.47606	7.24517	6.84395	7.32765	7.53352	4.13066	7.15345	8.51069	8.57343	6.50629	6.46316	6.69424	6.33028	6.54918	7.21681	3.88479	7.21014	7.33488	8.46965	8.3937	8.3259
C1orf162	230318_at	6.33514	1.64661	1.55987e-07	1.01919e-06	9.22867	9.0868	4.68762	5.12294	4.81882	4.48222	5.03437	9.02985	5.11231	9.71501	6.41115	7.48529	6.46381	6.28669	6.05807	8.64172	6.33415	5.66735	4.86978	5.31269	7.91485	8.53628	5.59133	6.79313	5.28456	4.9426	5.35461	4.43684	8.73045	8.14592	5.58453	6.47097	4.87905	5.31237	4.54736	5.61605	4.41661	5.51879	9.14498	8.7977	8.90705	7.58496	7.20897	8.06158
C1orf38	226280_at	6.19368	1.38318	9.01002e-06	2.82548e-05	9.09738	9.0028	4.68616	4.37973	4.655	4.75203	4.40871	9.08785	4.98443	8.94821	7.02701	7.44015	7.64655	7.26822	5.93263	8.46924	4.36582	5.62627	4.95991	5.49586	7.03867	8.65242	4.0831	6.38682	5.05049	5.00864	5.31603	4.91348	8.79778	7.72637	6.31337	6.50104	5.25023	5.0626	3.95186	4.763	4.64144	5.20303	8.65935	8.40316	8.46161	7.39886	7.25648	7.49546
C1orf38	1570259_at	6.25235	1.14367	2.82959e-05	7.61506e-05	8.82421	8.67569	4.49754	5.15656	4.5218	4.88496	5.62966	8.92947	5.21682	8.67523	6.80044	7.26638	7.55659	6.98432	5.52679	8.12404	5.42857	5.81304	4.82894	5.40732	6.86327	8.30701	5.53355	6.26508	4.30141	4.53199	4.79376	4.65679	8.48446	7.66603	6.20223	6.52493	5.61956	5.42261	4.34263	5.96839	5.26252	5.77152	8.57549	8.18105	8.18302	7.11523	7.12821	7.35418
C1orf54	223939_at	7.43433	1.53573	7.10037e-09	1.07538e-07	10.1093	10.2117	6.44798	6.38354	5.86391	5.66663	6.35341	9.20018	6.0864	9.37099	8.68806	8.02414	7.68142	7.17545	7.05353	9.59285	6.96785	7.05748	6.37295	6.45955	9.15625	9.31337	6.52877	7.87775	5.99947	5.95381	6.4847	6.05038	9.68885	9.00398	7.67445	7.59458	6.31911	6.33847	6.07214	7.337	6.14954	6.52202	9.10704	9.77055	9.8731	8.78575	8.60171	8.91728
C1orf59	223730_at	6.03558	1.04847	2.28711e-08	2.46643e-07	7.15981	7.15739	5.34865	5.35967	5.55918	5.26735	5.65923	7.2672	5.64142	7.57631	6.37435	6.984	6.7726	6.18591	5.17928	7.4535	5.3924	5.54237	5.26307	4.91308	6.68133	6.89701	5.19641	6.40299	4.99595	5.45016	5.40171	4.9004	7.51682	7.14022	7.01014	6.91224	5.17667	4.85409	5.19045	6.21822	4.90557	5.14361	7.33688	6.97915	7.07725	7.42478	7.30495	7.08412
C1QA	37512_at	8.34787	1.65458	1.32856e-05	3.95122e-05	12.4296	12.5003	6.9173	6.59524	5.8721	5.75181	6.17945	11.3387	6.41028	11.6439	9.57166	9.76785	9.33287	9.50825	7.85566	10.6815	7.33721	7.51987	6.10822	6.33702	9.11391	10.77	6.76749	8.78664	7.4619	6.28147	7.31622	6.39425	11.2316	10.7084	9.05781	9.87282	6.43526	6.80184	6.35875	7.67097	6.63315	7.07592	11.1695	11.5224	11.6265	9.92334	9.60623	10.1281
C1QB	243149_at	8.09436	1.75049	3.32706e-06	1.20285e-05	12.3685	12.2781	6.69906	6.25264	5.87075	5.80921	6.01368	10.9847	5.97019	11.1836	8.75918	9.55841	9.0517	9.0922	7.47725	10.4569	7.25098	7.1255	6.31645	6.51197	9.06663	10.6411	6.44149	8.38309	6.91614	5.87054	6.7484	5.78092	10.8028	10.7646	8.91906	9.26556	6.41262	6.69359	6.28192	8.17446	6.3639	6.37353	10.7487	11.446	11.4229	9.9365	9.38398	10.1364
C1QC	243271_at	7.95226	1.76318	1.33487e-06	5.63192e-06	11.9096	12.3865	6.64628	5.8758	6.15328	5.84465	5.95887	10.7114	5.99266	10.6652	8.54861	8.92495	8.36581	8.33564	7.3504	9.92305	7.30718	7.60756	5.95511	6.49177	9.43916	10.5896	6.53836	8.54764	6.79909	5.71021	7.20366	6.428	10.8176	10.208	9.37085	9.63391	6.02748	6.20534	5.97551	7.06467	6.0887	6.20439	10.3315	10.9582	11.6012	9.94446	9.26478	10.1207
C1QTNF3	228923_at	7.38785	1.25703	1.35729e-09	3.23343e-08	6.82377	6.72587	6.86317	6.90379	7.08818	6.76057	6.79384	7.27281	6.8372	8.95301	8.71256	7.18243	8.03117	7.71762	7.1127	8.33516	7.00095	7.26892	7.40305	7.25469	8.6717	8.60049	6.82568	7.73832	7.30413	7.26671	7.37971	7.30364	8.2034	9.64343	7.16665	7.52267	6.57866	6.60375	6.70949	7.16481	6.63621	6.60349	7.16153	8.12448	8.20207	8.50585	8.39309	7.91198
C1QTNF5 /// MFRP	203561_at	7.25815	1.21566	1.99577e-13	3.19997e-11	8.15609	8.24479	6.87428	7.27905	6.75391	7.27225	7.30492	7.00915	7.2892	8.52973	7.07505	6.41623	6.67936	6.89706	6.9748	7.88152	6.84163	7.34238	6.369	6.98823	8.56481	8.22087	6.79822	7.93618	6.96342	7.24902	6.82321	6.63316	7.4068	8.59195	6.56149	6.81084	7.37715	7.07913	6.7636	8.12424	6.91369	7.18252	6.88875	7.97109	8.28403	8.8394	8.72321	8.01372
C1R	209173_at	8.43762	2.06079	2.10029e-13	3.31888e-11	9.28498	9.24251	7.04725	7.0881	7.15997	7.03856	7.18652	9.26723	6.94278	10.7833	9.34566	8.44375	8.49609	8.60774	8.49806	11.7337	8.36977	8.19302	7.57802	7.88679	11.2946	11.1377	7.45773	9.00515	7.64339	7.06738	8.33241	7.39168	10.3606	10.4309	7.65013	8.2712	7.25878	7.39982	7.14414	7.91254	7.63855	8.13819	9.33849	10.6188	10.7595	10.4612	10.266	9.95378
C1RL	210845_s_at	6.74264	1.17878	7.51651e-13	9.11231e-11	6.94395	7.0661	6.01058	6.10811	6.51455	6.16261	5.96123	7.852	6.87119	7.56437	6.90116	6.84567	6.79311	6.78259	6.82227	7.9364	6.32305	6.7672	5.88402	6.57148	7.87684	7.62898	6.985	7.31776	6.65171	5.91374	7.1365	6.51908	7.91552	8.2245	6.56916	6.78812	5.99666	6.18465	6.00168	4.3205	6.01783	6.06336	8.16977	7.96475	7.98148	7.84907	7.7656	7.79421
C1S	209373_at	8.03841	2.06478	5.36826e-10	1.64473e-08	9.15213	8.62203	6.47235	6.44826	6.39602	5.84218	6.35363	9.07053	5.878	10.4965	9.42625	8.54161	8.5221	8.68605	8.31785	11.7993	8.00722	8.69377	6.8165	6.71037	11.1446	11.0642	6.79738	9.13187	7.59526	7.08734	7.42808	7.33159	10.6286	10.6149	7.63448	8.21166	6.95668	6.82604	6.63586	4.68185	7.07606	7.32339	9.07551	10.4751	10.4279	10.2504	10.3392	9.52958
C1S	231240_at	9.81574	1.9688	2.21369e-13	3.47798e-11	10.5801	10.4644	8.90376	8.55623	8.50486	8.47712	8.44421	10.8804	8.52181	11.8236	10.8665	9.67488	10.055	9.8445	10.003	12.7789	9.80437	9.84008	8.52741	9.27914	12.416	12.1009	8.81235	10.5085	9.44032	8.81812	9.64715	9.01185	11.8142	11.7903	9.36297	9.72676	9.23773	8.82047	8.5727	7.33775	9.0937	9.54211	10.9296	11.8344	11.8783	11.8078	11.7392	11.2701
C20orf103	202207_at	5.99156	2.23698	2.37111e-14	5.81346e-12	5.11867	5.41584	5.61474	5.54214	5.41055	5.07934	5.08243	6.2109	5.16278	7.80191	5.7107	5.27716	5.99416	5.83402	5.10567	7.76133	5.28212	6.77663	5.76176	5.71623	8.75845	6.75475	5.25524	7.94991	6.27786	5.29201	5.69883	5.58032	6.43417	9.09782	5.3859	5.97803	5.39022	5.04721	5.38528	6.7291	5.6031	5.92593	5.46761	7.03108	7.12493	9.02883	8.97394	9.16009
C21orf63	216693_x_at	5.68325	1.08528	3.62684e-08	3.42956e-07	5.6793	5.75024	4.72484	4.7899	4.98916	4.44184	4.7012	7.77846	5.21089	6.69386	5.83231	5.64979	6.32715	6.06383	6.60381	7.64931	5.94932	5.53444	5.02866	5.80764	7.51382	7.61089	4.94007	5.5771	5.07494	5.44011	5.66343	4.81461	6.61332	6.79779	4.38131	4.18011	4.7268	5.32052	4.6655	6.1503	5.37202	4.66861	6.92949	6.78147	6.88356	6.81086	6.35063	6.08111
C21orf96	207826_s_at	5.50004	1.08223	6.56947e-09	1.01926e-07	6.70183	6.73457	5.6134	4.79137	5.61133	5.27169	5.29296	7.09933	4.59961	6.97126	5.24532	5.64347	5.46386	5.16422	4.10918	6.93265	5.25684	4.89198	4.79785	4.79137	5.61436	6.64842	4.63826	5.16131	5.16128	4.55676	4.61388	5.1906	7.2047	6.14181	5.6889	5.10012	4.55626	5.43088	4.95964	5.33751	4.72828	5.28004	7.50449	7.21696	7.00953	7.0909	6.85445	6.75222
C22orf9	201667_at	6.89203	1.20014	5.86953e-12	4.86975e-10	7.83633	7.80051	5.84131	6.05045	5.74803	5.9029	5.9598	7.65976	6.22733	8.42371	7.2142	7.28183	6.78288	6.88328	6.68708	8.32975	6.29398	6.29396	6.38784	6.27109	7.67615	8.38375	6.39619	7.03837	6.24737	6.12524	6.61561	6.25531	7.94558	8.41439	6.73879	7.22663	6.35225	6.29317	6.14529	7.96943	6.24857	6.8072	8.03391	8.10312	8.19377	8.60746	8.3193	8.10508
C3	226069_at	9.7374	2.30941	1.47873e-11	1.02341e-09	7.06341	6.83649	9.1325	8.97393	8.50463	8.50578	8.57462	10.2434	9.20175	12.3966	10.5927	8.86018	9.22048	9.19736	10.6162	13.2326	9.29295	9.79084	8.34837	9.72051	12.6635	12.8524	8.93206	11.3984	9.17604	9.06118	10.1379	9.36684	11.9171	12.6986	8.11777	8.7721	9.14113	9.82441	8.86881	9.85282	9.00617	9.79549	9.87064	9.29488	9.28655	11.7244	11.6928	11.6712
C3AR1	231823_s_at	8.11955	1.08893	6.96179e-09	1.06086e-07	9.18798	9.42272	6.94438	7.70486	6.7735	6.95604	7.67756	9.2887	7.60393	9.88342	8.16534	8.40189	8.33084	8.04283	7.50047	9.71459	8.47313	8.04171	6.84308	7.79634	9.05451	9.55484	7.33413	8.64468	7.36598	7.85244	7.41107	7.50451	9.2186	9.94783	8.06262	7.81322	7.47309	7.42942	7.86323	7.33326	7.29066	7.65814	9.09688	10.0054	9.92491	9.25241	9.14124	9.22076
C3orf58	242943_at	7.4574	1.08364	6.93302e-10	1.98566e-08	9.03239	9.15452	5.89652	6.55129	6.67869	6.94114	6.89061	8.19604	6.65395	8.64614	8.05473	7.65916	7.83099	7.63513	6.99702	8.65187	6.86141	7.69817	5.97355	6.6822	8.68793	8.95915	7.18077	8.06572	7.26954	6.38012	7.5382	7.09344	8.46012	8.52648	8.02762	7.68119	6.86228	6.54863	6.11282	6.80449	6.83824	6.68425	8.432	8.6199	8.7557	8.64379	8.55132	8.4658
C3orf64	213909_at	6.18142	1.21955	5.13848e-10	1.59992e-08	7.59578	7.73509	5.10695	5.38975	5.46462	5.45859	5.04347	7.26533	5.27195	7.5853	7.1899	6.99762	6.31805	5.82768	6.47829	7.52168	5.60243	6.04725	5.29523	5.85772	7.11594	7.78461	6.13757	6.01348	5.68853	5.43306	5.93845	5.77591	7.29076	7.84982	5.59106	6.14508	5.85886	5.4666	5.29208	4.25441	5.59526	5.40627	7.38478	7.74622	8.05488	8.13017	8.04756	7.53194
C3orf70	201020_at	5.05278	1.18056	8.0526e-06	2.56481e-05	6.5304	6.96298	4.00525	3.65788	4.12775	4.19796	3.98652	4.93241	3.86148	6.54874	8.87689	6.85097	7.03164	5.15907	5.44142	6.04486	3.56293	4.47011	4.14391	3.71944	5.9454	6.41578	3.76601	4.86382	4.12052	3.92925	4.69916	3.89858	5.83834	6.03045	7.28842	7.53488	4.31602	3.97215	3.95182	3.76253	3.55384	4.69771	4.36127	5.8622	6.57748	6.56419	6.0204	7.20661
C4A /// C4B /// LOC100509001	228273_at	7.68605	1.6292	9.8476e-10	2.56511e-08	9.30389	9.23923	6.54746	6.56989	6.40875	5.9963	6.2305	8.73659	6.56663	9.41614	8.17565	8.69842	7.35111	7.59789	6.27197	8.90664	6.57716	6.21489	6.88026	6.58183	9.6258	9.36093	6.73931	9.09212	7.10763	6.33678	6.4129	7.10105	10.0624	11.2521	7.37722	7.67283	6.74211	7.7078	7.16945	8.48734	7.21794	7.08062	8.93837	8.4154	8.53199	9.20813	9.03123	8.18799
C4A /// C4B /// LOC100509001	203231_s_at	7.56581	1.34296	4.18643e-09	7.33944e-08	8.87961	8.86368	6.68957	7.08065	5.82779	6.76949	6.23373	8.53718	6.37802	8.8	7.80957	8.28551	7.30933	7.35966	6.48191	8.54409	6.80477	6.84618	6.699	6.84825	9.10825	8.78882	6.42389	8.48321	6.89406	6.68254	6.41582	6.86264	9.4931	10.6461	6.98609	7.55024	6.71584	7.89628	7.15136	9.36093	6.97653	7.05279	8.5302	8.17589	8.156	8.93441	8.4201	7.94652
C4BPA	212263_at	5.64845	1.38491	1.26464e-06	5.39765e-06	4.77643	4.68639	5.75112	5.24932	5.34596	5.33761	5.5413	5.42484	5.95359	5.57229	5.20672	5.09571	5.69284	5.0609	5.45133	4.73899	5.6335	5.66988	5.60315	6.16569	7.22654	5.4654	6.02166	6.93816	5.69032	5.88666	5.24546	6.54966	5.17226	7.49006	5.25999	5.06247	5.147	6.24013	5.65894	6.45903	5.4561	5.96478	5.39746	5.0312	5.01079	6.06663	6.32926	6.48907
C4orf31	213831_at	4.75446	1.11705	6.80368e-07	3.25673e-06	4.17807	3.8957	4.70947	4.7866	4.64168	4.42056	5.14437	4.17409	4.95527	4.96942	5.62884	4.97805	5.59193	4.70467	4.13941	4.36303	4.58901	4.66987	4.85533	4.16633	6.29726	4.08904	4.89861	4.62088	5.97289	5.10545	5.10059	4.26304	4.37021	4.83519	5.12712	5.38109	4.32717	4.7149	4.26671	5.49766	4.4988	4.41098	4.0847	4.47849	5.29585	5.73235	5.86921	6.29552
C4orf7	224811_at	5.003	1.03784	0.0177061	0.0259191	5.25187	5.35121	4.11153	4.47504	4.21366	4.30231	3.94361	10.7098	4.022	10.0609	3.83591	4.67506	3.96836	4.00591	3.89059	4.32572	3.69143	4.48595	4.67756	4.80692	4.96354	6.86376	4.01466	4.60466	3.97699	3.94656	4.18915	4.56279	10.6619	5.36571	3.74018	3.89712	4.14051	4.42921	3.73682	4.69981	4.02637	4.33947	10.1525	3.9436	4.10925	4.90824	5.04772	5.93028
C5AR1	201090_x_at	6.18253	1.96201	4.94762e-09	8.30063e-08	8.14646	7.94881	4.60691	4.61281	4.76131	4.38606	4.10778	7.79575	4.69274	10.334	7.9042	6.95488	6.7476	5.95259	6.6284	9.97572	4.99837	5.92078	5.08439	5.36458	7.64902	9.99443	5.1335	7.11879	4.98407	4.95233	5.64282	5.39613	7.5331	8.28919	4.78364	4.52161	5.14601	6.30241	4.59431	4.86711	5.19333	5.20542	6.88717	9.12193	8.89686	8.08587	8.11892	8.34617
C5orf13	205890_s_at	7.3792	2.15124	1.20816e-16	7.59263e-14	9.2847	9.21227	6.29948	6.37932	6.19508	6.36344	6.31173	7.2939	6.35683	9.05109	8.17555	6.75067	7.4703	7.92793	7.06204	8.75499	7.09001	7.58862	6.30706	6.88681	9.05208	9.59571	6.80672	8.72591	7.49635	6.51383	7.53913	6.36077	7.72147	9.74624	7.17767	7.3544	7.33726	6.68189	6.47606	4.84737	6.67338	7.3465	7.57411	9.36577	9.53108	10.0796	10.0715	9.85849
C5orf13	208850_s_at	5.77275	2.00443	1.25697e-14	3.40276e-12	7.89836	7.54083	4.83479	4.81882	4.65286	4.84293	4.94788	5.87087	4.63276	7.74897	6.64837	5.98573	6.00071	6.56798	4.83555	7.15759	5.16103	6.14753	4.34406	5.02057	7.11934	8.04303	4.81127	6.89386	5.68663	4.81096	5.30902	5.00684	6.29587	8.33926	5.50599	5.94712	4.97325	5.36097	4.26815	4.33241	5.05815	5.71457	6.00232	7.98881	7.87172	8.56797	8.49597	8.37715
C5orf13	211668_s_at	5.81581	1.51196	1.14652e-14	3.16595e-12	7.5463	7.70967	4.91196	4.88604	5.36784	4.79135	5.12738	5.71315	5.22435	6.39389	6.60255	5.30703	5.86799	5.99195	5.02714	5.39987	6.16222	5.42394	5.82492	5.22256	6.6775	7.18533	5.87087	6.47982	5.97734	5.11714	5.85494	5.05496	6.02793	7.82691	5.63081	6.39191	5.68703	5.02241	5.15106	5.91845	5.03507	5.71457	5.69024	7.3374	7.45513	7.79386	7.80812	7.92415
C5orf23	37408_at	6.12856	1.42536	1.52176e-09	3.50642e-08	8.12319	7.83199	5.89692	5.83651	6.13505	6.13966	5.97857	5.41013	5.86468	6.81033	6.38324	5.03011	5.39452	6.09662	6.30801	6.63562	5.87201	5.81072	5.76533	5.49586	6.89857	5.66898	6.10201	6.2211	6.40718	6.15524	5.91067	5.70927	6.11361	6.72631	5.97182	5.71386	6.06285	6.07188	5.34106	6.86544	5.87245	5.82894	6.55337	6.65102	6.91695	8.12362	8.23631	7.84092
C5orf46	230875_s_at	4.95604	1.20937	1.17641e-07	8.19583e-07	4.20437	4.40303	5.3392	5.15309	5.46851	5.34578	5.55397	4.29618	5.37559	5.43762	4.06584	4.44072	4.38374	4.66446	4.61931	4.02343	4.47222	5.02739	4.88164	5.22485	5.526	4.86684	4.87456	5.41653	4.99578	5.06313	4.44098	4.55302	4.33683	7.60194	4.57541	4.46796	5.14748	5.51575	4.87497	6.11422	5.17296	4.8358	4.52441	7.14264	7.16266	6.86277	6.66576	5.96569
C6orf115	205098_at	6.62318	1.42826	4.50465e-07	2.34586e-06	9.40381	9.15195	5.13899	4.96633	5.34596	4.98874	5.60257	8.58141	5.21789	8.37553	7.83102	8.77881	8.50715	7.79975	5.23253	7.93413	5.83374	6.03076	4.32268	5.40886	7.1896	7.67827	5.39267	6.57344	5.64078	5.14103	5.52887	6.18235	8.51058	8.51967	8.2715	8.26943	5.44194	5.54309	5.83589	4.5172	5.15071	5.78973	8.67464	8.81572	8.65805	8.65846	8.66637	8.49251
C7orf10	1557432_at	5.34533	1.26075	1.0958e-10	4.9969e-09	4.54776	5.17067	5.79012	6.10697	5.9745	5.15151	5.54496	5.26881	5.62675	5.7524	5.21471	4.60402	4.76169	4.59935	5.4012	5.92175	5.48615	5.31563	5.84271	5.29873	7.25992	4.50006	4.49204	5.48243	5.14324	5.15687	5.2219	5.16101	5.06056	5.9518	4.35057	4.65718	5.74809	5.41013	5.88013	6.18724	5.40587	5.65631	4.36216	6.10281	6.60476	7.23217	7.24841	6.77005
C7orf44	235318_at	5.35278	1.83219	6.13213e-14	1.26941e-11	6.62111	6.84193	4.27826	4.30898	4.78507	4.37036	4.51206	6.3128	4.69371	6.75853	5.0961	7.05395	5.95653	5.62411	5.21316	6.20899	5.18757	4.29457	4.86978	4.84684	5.60841	7.97453	4.49452	4.96312	4.72229	4.3146	5.20459	4.60382	6.10281	6.34021	5.46436	6.15768	4.73412	4.62789	4.31038	5.20045	5.01084	4.70489	6.38439	7.65384	7.58953	7.86552	7.99677	7.94635
C7orf68	227376_at	6.67634	1.05607	2.98852e-09	5.69131e-08	7.59486	7.29157	6.39005	6.46429	6.29028	6.6335	6.48602	6.87994	6.61434	8.28473	6.15917	6.55502	6.71547	6.62759	6.50192	8.64596	6.96625	6.20593	6.06692	6.42246	6.86883	7.90736	6.18244	6.64358	6.6261	6.30143	6.63268	6.31887	6.53443	7.2917	6.17108	6.50435	6.01744	6.31834	6.35767	6.9097	6.03705	6.32724	6.63071	9.29461	9.20923	8.09715	7.76803	8.41157
C7orf68	209392_at	6.55878	1.00959	2.99266e-08	3.00392e-07	7.30434	7.09277	6.42954	6.57454	6.44632	6.15353	6.47788	6.59689	6.21011	8.15554	5.85013	6.3522	6.71565	6.55991	6.21684	8.69124	6.6565	6.00653	6.51745	6.07953	7.00927	8.16973	6.4068	6.47379	6.61346	6.45355	6.53105	6.16943	6.7209	6.9798	5.99055	6.17578	6.20959	5.92198	6.45706	5.89951	5.76176	6.53055	6.23056	8.9244	8.87228	7.63479	7.52402	7.50024
CACNA1D	227125_at	4.89212	1.07782	8.2029e-06	2.60692e-05	5.47616	5.75024	4.81846	4.69301	4.72909	4.45244	4.51742	3.51872	4.71666	4.3152	4.34284	5.2381	5.15647	3.6973	4.67217	5.69755	5.97785	5.67285	4.10558	4.69777	7.52275	3.29624	4.91964	5.59321	6.02852	4.70442	5.96516	4.47813	3.38947	5.71502	5.04259	4.74473	5.32956	5.60154	4.60863	4.76187	4.66447	4.73786	3.44314	3.73171	4.25261	7.00148	6.99127	7.07108
CACNA2D1	212136_at	6.28511	1.61225	2.54892e-09	5.06587e-08	7.42274	7.73073	4.89271	4.91833	5.08699	4.44634	4.45208	6.82178	4.74115	7.859	8.18064	7.26108	7.42398	7.1618	6.01578	8.8781	6.12884	6.17503	4.65699	5.20386	8.54479	8.54622	5.14758	6.21205	6.90384	5.43993	6.55666	4.96235	7.67024	7.43555	7.60074	7.4976	5.24996	6.02899	4.71357	3.73849	4.61942	5.51808	7.27514	7.78614	8.23637	8.04884	8.26298	8.06435
CALCRL	235746_s_at	5.78009	1.28351	7.92656e-08	6.08601e-07	6.80981	6.67483	5.58853	4.87327	5.01476	5.02017	4.75663	7.64686	4.80925	7.59294	5.92911	5.31834	5.55448	5.78377	5.86574	7.53526	4.38708	6.34162	4.2707	4.99208	7.8721	8.5915	4.80783	6.51578	5.22889	4.57809	5.34983	4.58437	8.04481	7.09261	5.11191	5.39138	5.46312	5.02213	4.56033	4.98404	4.89062	5.45496	7.11416	6.66044	7.33908	6.84582	6.94904	7.16223
CALD1	1555630_a_at	5.83891	2.06874	1.45746e-12	1.56555e-10	7.74486	7.689	4.98795	5.11168	4.34389	4.53796	4.54887	6.54261	4.55323	8.48157	8.35886	5.23283	6.12694	5.69959	5.62937	7.90798	5.31331	6.05445	4.14763	4.59298	7.92536	8.11244	5.23904	6.72972	4.48366	4.66138	5.64241	4.58041	7.33305	8.38052	4.78961	5.86458	4.66062	4.98822	4.64223	4.39158	4.35467	5.40748	7.92488	8.20718	8.25222	8.37808	8.14817	7.79726
CALD1	213566_at	8.42697	1.91404	3.15987e-12	2.9432e-10	10.1627	10.2865	7.64561	7.65151	7.16643	7.2334	7.07655	9.20353	7.33349	10.8417	11.369	8.02357	8.31674	8.25019	9.62795	10.3973	8.30014	8.46524	7.09988	7.37292	10.3874	10.316	7.8631	8.93103	7.79015	7.48793	7.93235	7.34832	9.74336	10.4396	8.00848	8.54455	7.92568	7.03323	7.09361	5.09136	7.4092	8.22313	9.25894	10.3459	10.4747	10.9316	10.7476	10.7393
CALD1	218224_at	7.92511	1.90308	9.61629e-12	7.26202e-10	9.84731	9.48492	6.95146	7.44864	6.23515	6.82381	6.71044	8.69135	6.68852	10.2038	10.7095	7.79913	7.72604	7.55778	8.63219	10.0611	7.75179	8.62469	5.8762	6.49755	10.0546	9.72364	7.20995	8.77771	7.13233	6.98515	7.70168	7.12145	9.69625	9.96383	7.04983	7.68261	7.29218	6.93244	6.66155	4.56451	6.9973	8.04844	9.16263	10.0867	9.90444	10.1804	10.4415	9.63794
CALD1	204679_at	10.212	1.6264	5.38621e-12	4.60273e-10	11.7618	11.5485	9.60441	9.53592	9.27605	8.96042	8.92979	11.0163	9.50179	12.1888	12.557	9.94183	9.90733	10.152	10.9802	11.9812	10.5034	10.4922	8.96774	9.57877	11.8565	11.8066	9.65206	10.8613	9.60593	9.38837	10.0801	9.37161	11.4651	11.9011	9.49609	10.0393	9.44599	9.17377	9.06292	6.80599	9.49374	10.1303	11.2441	11.9699	11.7382	12.0661	11.9519	11.7604
CALD1	212077_at	5.99375	1.3002	3.23872e-11	1.91021e-09	7.17622	7.51867	5.38103	5.62316	4.9014	5.00888	5.49476	6.18153	5.44055	8.10633	7.54375	4.63868	5.25505	5.47398	6.09943	6.69193	6.07575	6.24328	5.46787	5.37606	7.15765	7.04138	6.00045	6.06975	5.58318	5.56856	5.26221	5.23817	6.72459	7.4385	5.61553	5.83677	5.36178	5.34558	5.63519	5.35913	5.29334	5.67632	7.84978	7.51135	7.96015	7.56173	7.25896	7.20867
CALD1	238478_at	6.86278	1.25836	2.33003e-13	3.59746e-11	7.80875	7.6493	6.42613	6.44966	6.53628	6.16359	5.84254	7.48752	6.73542	8.19269	7.84907	6.23955	6.7279	6.42482	6.84952	7.85947	6.817	6.59801	6.78909	6.57641	7.82	8.41008	6.30848	7.33915	6.2406	5.70305	7.06341	5.92663	7.33752	8.25282	5.70633	6.96432	6.05383	6.45201	6.5902	7.29471	5.95469	6.40871	7.79932	7.97608	8.0559	8.24025	8.11493	8.018
CALD1	211744_s_at	6.37454	1.19944	5.81122e-11	3.10282e-09	7.2245	7.65671	6.04432	5.72399	5.71289	5.79664	5.85969	6.38101	5.99133	8.26227	7.81181	5.45856	5.62453	5.81846	6.61193	7.315	5.9409	6.37566	5.41967	6.11758	7.67347	7.55938	6.14464	6.48408	5.38053	5.71865	6.27195	5.69616	6.98512	7.77441	5.99436	6.21881	5.62023	5.73672	5.33644	6.6557	6.20135	5.97567	8.03178	7.7145	8.06863	7.74014	7.5058	7.58602
CALU	225242_s_at	8.16257	1.19099	1.77034e-14	4.44539e-12	9.07527	9.12884	7.79647	7.73895	8.08716	7.83183	7.90354	8.23253	7.81591	9.38584	9.07915	8.36971	8.09582	8.50686	8.11158	8.77764	7.63451	7.46511	7.62702	7.85638	8.56058	9.83908	7.78249	8.33795	7.65637	8.03214	7.75111	8.06229	8.63914	9.14039	7.70564	7.89354	7.95547	7.83345	7.88038	6.63918	7.94293	7.9144	8.25352	10.0776	9.99539	9.71726	9.80814	9.36546
CALU	244579_at	7.3862	1.02067	1.16714e-09	2.89535e-08	8.4113	8.29521	7.29928	7.50905	7.91751	7.53849	7.50864	7.60267	7.12121	8.70628	7.88795	7.60198	6.9799	7.44303	7.61568	7.89975	7.15658	7.16909	7.22668	7.05169	7.59872	8.81664	7.06103	7.48372	6.68239	7.56038	6.58395	7.31222	7.98503	8.41108	6.59223	6.43699	7.33878	7.27423	7.10608	4.5235	7.17456	6.94241	7.23602	9.12896	9.32211	9.02704	9.02896	8.56199
CAMK2N1	228821_at	8.14726	1.53064	2.79603e-08	2.84998e-07	9.02495	9.23725	6.47918	6.5131	7.81912	7.38019	7.12416	6.90971	6.74912	8.73538	10.6667	10.1365	10.7679	6.97195	7.44256	9.45045	8.64878	8.37938	7.42299	7.6041	10.0336	7.99465	7.54121	7.80444	8.9232	7.62068	8.70487	7.2161	7.76096	8.57087	11.1282	10.8674	7.8142	8.12282	6.82523	5.47632	7.27884	7.85125	6.74486	9.32567	9.43855	9.67612	9.63134	10.545
CAMSAP1L1	205081_at	5.8353	1.38253	1.64429e-11	1.11264e-09	6.8809	7.27716	4.84115	4.81793	4.58084	5.17459	5.35835	6.66533	5.07228	7.25371	6.77518	5.85444	5.80184	6.15739	6.16177	7.44225	5.25457	6.05445	4.33267	4.772	7.75716	8.5791	5.59757	5.89302	5.30242	5.23827	6.09727	5.14464	6.65715	7.25855	5.44553	5.13042	5.8393	4.56888	4.65456	4.91299	5.38383	5.03876	6.54842	7.31258	7.72078	7.93421	7.82425	7.11411
CAMSAP1L1	205528_s_at	6.83276	1.33501	1.81221e-11	1.20539e-09	8.1989	8.50224	5.83233	5.56174	5.60992	5.74783	6.13198	7.40547	5.6114	8.18999	7.84903	6.51063	6.55987	6.74951	7.06958	8.52056	6.74254	6.9819	5.85396	6.10139	8.71787	9.3814	6.2676	7.18197	6.24118	5.98197	7.10023	6.17427	7.57824	8.12652	6.3801	6.53019	6.31826	6.30057	6.10397	6.36752	6.3493	6.03273	7.61291	8.36301	8.90831	8.48554	8.26442	8.05204
CAP1	213428_s_at	9.28446	1.27981	2.79611e-10	1.03017e-08	10.664	10.8462	8.36767	8.31415	8.67063	8.43567	8.44331	10.1394	8.02067	11.0049	10.1168	10.5088	9.88868	10.4451	9.1961	10.5321	8.5864	9.14472	8.37096	8.65716	10.1145	10.4981	8.60027	9.20941	8.5159	8.68914	8.15318	8.56052	10.354	10.6465	9.85189	10.2697	8.59964	8.35394	8.52895	7.2451	8.66455	8.5478	10.3375	10.905	11.1527	11.2126	11.3649	10.556
CAP1	230323_s_at	9.75551	1.25629	1.13591e-09	2.83817e-08	11.1713	11.2483	8.93989	8.83866	9.00219	8.97602	8.87046	10.8232	8.79918	11.523	10.6218	10.9751	10.4727	10.8804	9.71711	10.9964	9.38774	9.2901	8.91012	9.20073	10.5597	10.8588	9.22178	9.66572	9.06545	8.95381	9.24192	8.93648	10.8716	11.0422	10.3345	10.7134	9.02536	8.69936	8.82582	7.14568	8.71092	9.14418	10.8038	11.3951	11.5744	11.7047	11.7405	10.9924
CAPG	201650_at	7.01976	2.23018	3.07954e-19	6.73495e-16	6.08415	6.21374	6.20725	5.80722	6.30209	6.25148	6.53987	7.96761	6.32399	9.24978	6.48505	7.80952	7.01457	8.97115	6.84053	8.10541	6.18699	6.67705	6.32966	6.72664	8.18398	7.90031	6.22677	8.04107	6.15754	6.14358	5.84475	6.44823	8.07512	9.58511	6.82107	7.8874	6.38984	6.604	6.44335	7.70381	6.60268	6.89513	7.72307	9.15512	9.08507	9.90228	9.60189	10.0079
CAPN8	202971_s_at	5.14504	1.92472	2.51995e-07	1.47894e-06	4.09912	4.15445	4.56533	4.49795	5.66273	5.24778	5.62776	4.34171	5.02734	5.63307	5.22122	5.75359	5.54684	10.606	4.49119	5.23631	4.90801	4.7326	4.35071	5.23971	6.18016	4.26275	4.96881	5.17655	4.81744	4.84097	5.35621	4.6919	4.72565	4.24284	5.27345	5.21791	5.04386	5.75529	5.09629	4.93586	4.98036	6.24882	3.89813	4.31947	3.93924	9.80708	9.52618	8.37974
CARD16	227139_s_at	7.20401	1.01032	0.000206489	0.000446413	10.0459	9.9627	5.33861	5.58705	5.61752	5.84902	5.86805	8.51284	5.39635	8.6823	8.26817	10.1001	8.97749	8.21525	6.92784	8.84082	6.82452	6.74094	5.79681	5.75544	7.87267	8.34397	5.76132	7.14408	6.08403	5.7285	6.41993	6.15708	8.99609	8.65041	8.51292	9.20919	5.5059	5.99895	5.99139	6.27037	5.91985	6.38646	8.69553	9.72386	9.71374	7.94932	8.02644	7.68553
CARD16 /// CASP1	203868_s_at	6.35664	1.5004	7.3018e-05	0.000175935	10.0302	9.68246	4.40792	4.03772	4.45437	5.02944	4.17281	8.48016	4.29497	8.54907	8.69305	10.0489	8.92536	7.2978	5.51784	8.74148	5.33043	5.72278	3.82913	3.98152	7.31892	8.16792	4.70321	6.22798	4.6665	4.21058	4.76802	4.42927	8.99437	8.2517	8.34563	9.39383	4.7375	4.50295	4.45219	4.86423	4.93549	4.57103	9.14039	9.57422	9.43187	7.76327	7.9097	7.64075
CARD6	213001_at	6.7213	1.08571	4.3573e-09	7.56205e-08	8.36198	8.29228	5.96928	5.76021	5.92431	5.72948	5.48522	7.3337	5.47744	7.95177	6.92826	8.22996	7.4558	8.41222	5.76294	8.01444	6.44708	6.24034	5.98382	5.84558	7.70212	7.72925	5.94274	7.0576	6.19192	5.34611	6.73816	6.014	7.46021	8.00915	7.13696	7.42074	6.25957	5.61167	5.86202	6.55316	5.67322	6.5108	7.30505	8.0207	7.99222	8.30436	8.13026	7.40719
CASP1	244521_at	7.21179	1.37437	0.000223998	0.000480166	10.4375	10.4224	5.18011	4.7124	5.80938	5.6998	5.49034	8.95327	5.31452	9.05476	9.81448	11.6009	10.1736	8.1502	6.11796	9.32702	6.14705	6.51219	4.74396	5.01109	8.26093	8.5789	5.04857	7.21762	5.99176	4.93461	6.34271	5.02578	9.20104	9.05809	10.033	10.6371	5.01421	5.4778	5.40686	5.73044	5.34595	5.82894	9.45245	10.0905	10.0301	8.60881	8.31729	8.35816
CASP1	214803_at	6.39648	1.17729	0.000678551	0.00131201	9.43858	9.3876	4.1338	4.38086	4.93617	4.98278	5.0563	7.88464	4.69371	7.96357	8.90291	10.6865	9.22034	7.06777	5.72215	8.27757	5.03579	6.01709	4.15841	4.34441	7.21481	7.50775	4.87104	6.50725	4.58591	4.72564	5.2059	4.27425	8.51911	8.44958	8.95815	9.47302	5.08907	5.12362	4.19826	4.90218	4.83518	4.39001	8.34106	8.92663	9.0146	7.43341	7.53887	7.42253
CASP1	218092_s_at	6.39276	1.03378	0.000932558	0.00174914	9.01916	9.17374	5.19436	4.28812	5.70345	4.90736	4.32434	7.65006	4.56904	7.74147	8.13801	10.0682	8.731	6.97245	5.0624	8.07868	5.37393	5.56558	4.58959	4.42985	6.93546	7.42068	5.31522	6.80548	5.48185	4.74998	5.62511	4.50385	8.24646	7.90758	8.78743	9.43733	4.61651	4.79642	5.1402	5.62043	4.7319	4.99484	8.61995	8.83876	9.15446	6.93857	6.7631	7.55776
CASP8	236251_at	7.09904	1.00183	1.39072e-06	5.82351e-06	8.55917	8.64617	6.2707	6.31169	6.33744	6.28488	6.08201	8.67713	6.60369	7.92832	7.76087	8.47833	8.16176	7.81539	6.63925	7.77903	6.54163	6.75289	6.3716	6.33768	7.26869	7.76237	6.53733	7.45857	6.76003	5.59251	7.26521	6.64816	9.22206	7.78091	7.86638	8.22599	6.16776	5.99414	6.50081	4.04474	5.69484	6.44024	9.2921	8.36698	8.62997	8.50358	8.74217	8.53078
CBFB	201926_s_at	8.18198	1.15533	6.86372e-11	3.52639e-09	9.17727	9.13338	7.59842	7.47903	7.40474	7.24701	7.47793	9.38036	7.6097	9.38887	7.96998	8.45181	8.47604	8.40648	8.10769	9.44644	8.25954	8.27744	7.70208	7.82004	9.32166	9.37803	7.64952	8.68283	8.21467	7.76733	8.42043	7.69059	9.39481	9.25864	7.85515	7.78729	8.05949	7.75923	7.65176	4.64602	7.63467	7.60193	9.50881	9.25546	9.3772	9.67167	9.58401	9.4702
CBL	236764_at	6.6906	1.05707	7.11429e-08	5.62182e-07	8.25673	8.467	4.71378	5.24947	5.43684	6.56852	5.62923	8.02381	5.56649	8.00534	7.51713	7.08818	6.87998	7.05748	6.57141	7.91936	5.7219	6.50786	4.78246	5.89189	7.44269	8.09756	6.28458	6.95354	6.11458	6.12923	6.67682	6.13252	8.20496	7.88486	7.3183	7.42134	6.18455	5.91519	5.80097	6.12496	5.63215	6.06863	8.69108	8.04482	8.38226	7.79062	7.82814	7.82105
CBLB	224772_at	7.50359	1.43527	5.40421e-09	8.84786e-08	8.23304	8.22358	6.08821	6.19788	6.10349	6.09976	6.06567	9.95382	6.2921	8.88753	8.42513	8.43439	8.53456	8.85486	7.45173	9.04706	6.69207	7.08962	6.18783	6.73587	8.45499	10.5034	7.00453	7.95612	6.83936	6.68277	7.13634	7.09301	9.02688	8.86743	8.145	8.86366	6.36427	6.37533	6.38886	5.17396	6.43727	6.39357	9.33522	8.47042	8.46623	9.20073	9.00327	8.63013
CBLB	227966_s_at	5.72669	1.14281	7.34504e-07	3.46467e-06	6.38125	6.64759	4.44754	4.70706	4.37288	4.57355	4.84103	8.24774	4.55784	6.87196	6.12032	6.57439	6.44381	6.51474	5.01334	7.15708	5.30222	5.64258	4.46165	4.73213	6.99787	8.71009	5.06963	5.92518	5.08562	4.89416	5.40556	4.95978	7.62475	7.01011	6.02901	6.82618	4.7878	4.73583	4.46664	4.16975	4.65345	4.69549	7.68329	6.21341	6.35258	7.01344	7.35026	6.38374
CCDC102B	212382_at	4.90866	1.56482	1.11966e-09	2.81717e-08	7.11809	6.91231	4.29784	4.20731	3.92174	4.31969	3.75722	6.37717	3.34052	6.80152	4.15926	4.98633	4.76092	4.57095	4.48078	6.50167	4.79316	5.33973	3.67109	4.00235	6.258	8.01873	4.68351	5.6809	3.87361	3.47484	5.18663	4.43439	6.63427	6.45242	4.32986	4.89107	3.94082	3.8605	3.80967	3.94856	3.82699	4.02296	5.79055	7.36894	7.15908	6.72493	6.29183	6.72901
CCDC109B	211656_x_at	6.0143	1.95421	5.11551e-09	8.5064e-08	7.90858	7.9746	3.22216	3.63286	3.89262	3.56803	3.83789	8.92976	3.59012	8.55342	6.91539	7.452	6.72016	7.0543	6.35617	8.45405	5.78784	5.54045	4.67237	5.49586	7.77782	8.40104	4.7438	7.05047	5.46075	4.254	4.98725	5.20545	8.93701	8.17484	6.31312	6.77155	4.53399	4.61951	3.67604	4.85859	5.68464	4.65348	8.89559	8.3395	8.62325	7.98272	7.90976	7.87493
CCDC74A /// CCDC74B	223475_at	5.30841	1.13402	9.89178e-14	1.80881e-11	4.89481	5.41116	5.39406	5.27459	4.96874	4.94799	4.75663	4.39025	5.11722	6.07383	5.27919	4.1809	4.66561	4.71298	4.98552	6.25333	5.37484	5.59369	5.5068	5.28449	6.65226	5.36867	4.92038	5.68709	5.42481	4.92717	5.25076	5.27281	5.20642	6.5744	4.64848	4.9071	5.49692	5.21465	5.6816	6.51782	5.55369	5.5348	5.12138	6.44118	6.45849	7.05517	7.12731	6.94848
CCDC80	243140_at	7.82648	2.30194	9.34651e-11	4.42615e-09	8.06083	8.16786	7.00593	6.93992	5.79672	5.89612	6.13043	7.75302	6.16333	10.4347	8.89563	5.72923	7.35608	7.20985	8.76808	12.3506	7.78486	8.46829	6.79378	7.97793	11.6386	11.6132	6.8894	9.05096	7.05896	6.15516	8.00358	7.53777	10.3593	9.68492	5.5827	6.24587	7.1363	7.28106	6.40801	7.2772	7.35152	8.41554	7.85964	9.64586	9.61186	9.75105	9.79438	9.44642
CCDC80	220979_s_at	5.61234	1.37702	7.24519e-08	5.69154e-07	5.33779	5.4351	4.81229	5.47827	4.98314	4.97087	5.10978	4.83062	5.34112	7.39137	5.90084	4.53157	5.27057	5.20655	5.85192	9.40058	5.87518	6.01706	4.57745	5.34065	8.55044	8.66107	4.88801	5.96158	5.02849	5.03611	5.20975	5.26305	7.1699	6.52274	4.58083	4.74569	4.97086	5.0961	5.16689	5.20864	4.791	5.27889	5.08863	6.55615	6.9263	6.93724	6.91815	6.46589
CCDC80	207992_s_at	7.13941	1.32832	1.16428e-07	8.1363e-07	7.07477	6.98794	6.71338	6.96054	6.08816	6.57342	6.87155	6.98105	6.3839	9.40919	7.91116	6.11635	6.56875	5.87595	7.50943	10.558	7.1277	7.57486	6.88102	7.09569	9.38091	9.73539	6.59367	7.61109	6.79959	6.42587	6.51692	6.51205	8.67744	8.08002	5.84311	6.09365	5.81444	7.05987	6.52344	7.06367	6.67964	7.126	6.63737	8.15276	7.86465	8.22515	8.12762	7.98239
CCDC88A	209960_at	5.73324	1.10664	2.23194e-10	8.64246e-09	6.91451	7.18753	5.11469	5.10604	4.9134	5.16111	5.11145	6.7452	5.04819	7.17734	6.05284	5.29335	5.60734	5.16565	5.55062	6.8923	5.0924	5.30355	4.97431	5.17619	6.96689	7.75014	5.29153	6.01387	5.8713	4.78029	5.91024	5.39061	7.00565	7.09977	4.77226	5.24479	5.24199	5.43067	4.91941	4.84109	5.09765	5.21454	7.16555	7.04781	7.44752	6.9029	6.85813	6.93552
CCL18	213154_s_at	6.992	1.9504	2.03078e-06	7.9451e-06	7.63701	7.45438	5.56301	5.61936	5.61845	5.5417	5.63635	11.2674	5.86293	11.2554	7.32113	7.21383	8.83084	7.28108	5.7364	8.50841	6.22815	5.94489	5.85466	6.05494	6.14867	10.2589	5.92743	6.44563	5.8963	5.88413	6.78041	5.54022	11.4959	9.0374	5.68159	7.90507	5.87566	5.96491	5.57392	6.073	5.48652	5.70792	10.5743	10.9002	10.667	10.9539	10.5957	9.65222
CCL18	228299_at	7.16465	1.50009	2.02453e-05	5.68376e-05	7.73214	7.57046	6.06352	6.06449	5.36142	5.87399	5.65596	10.5916	6.05251	10.7857	7.4626	7.33229	8.5687	7.3281	5.4012	8.16164	6.58704	6.3539	6.79022	6.12543	5.69938	10.0643	6.36795	6.51653	6.13176	6.06992	6.87786	6.50815	11.2344	8.58237	6.65037	7.74466	6.00026	6.45159	6.61371	7.00795	6.62781	6.28508	10.1245	10.1881	10.1501	10.2717	10.2864	9.03374
CCL19	209210_s_at	6.46813	2.13677	1.5069e-05	4.40586e-05	7.43826	7.60942	4.91207	5.29953	4.46674	5.21964	5.05219	10.9781	5.08135	10.6566	6.09271	8.75567	5.64098	7.04769	5.67169	10.9694	5.17628	5.68837	4.89905	5.01551	9.48814	8.54856	4.94441	6.08455	4.24528	5.00407	4.26796	4.60603	11.7001	6.58546	5.52303	6.44692	4.95038	4.31616	5.438	5.80202	4.98903	5.5762	12.0694	7.71275	7.96374	7.81436	7.5006	8.88983
CCL2	242234_at	9.06195	1.08741	0.00242376	0.00417857	10.3892	10.1565	7.56197	6.93463	6.23858	6.38217	7.44158	10.5818	7.25551	11.7842	11.3121	10.5676	9.08882	8.25021	11.159	11.7751	7.70519	9.13175	8.14834	7.80142	10.5	12.8513	8.15428	9.28685	6.98964	9.70271	8.79613	9.59719	11.1767	11.39	7.51053	7.6668	8.713	10.1698	7.18341	5.3685	7.28178	9.7155	11.6964	11.1133	11.0474	8.41339	8.54137	10.174
CCL20	203407_at	5.52656	2.18836	8.43128e-07	3.88031e-06	3.40588	3.2911	4.4072	4.20303	3.81612	4.13617	4.04545	7.6981	4.62869	9.70792	7.07621	11.4561	8.48723	7.41842	4.27171	6.32679	3.755	4.12584	3.52873	3.86663	5.93598	8.14898	3.97493	5.22168	4.86715	4.09287	5.31645	3.77796	8.17941	6.31399	8.12139	6.33804	4.09752	4.35646	4.18742	4.92425	4.80341	4.6581	8.56772	10.7222	10.6256	6.62013	6.80482	8.47127
CCNA2	209125_at	5.35401	1.00169	7.91011e-06	2.52649e-05	7.74379	7.36804	4.79325	4.63053	4.64168	4.27681	4.84596	7.32002	4.77669	6.27348	5.67694	7.7451	6.28121	6.00473	4.35701	5.86714	4.44991	4.78801	5.41738	4.28617	4.4904	4.97192	4.69676	4.66447	4.77283	4.59247	4.73226	4.64298	6.87077	6.01767	6.14046	7.15813	4.16785	4.37902	4.12496	4.87579	4.822	4.65048	6.49136	7.43495	7.24356	6.92843	6.9921	6.76177
CCNB1	215039_at	5.19648	1.16722	5.1584e-06	1.75156e-05	7.38881	7.43595	4.11688	4.65254	4.66944	4.52506	4.44259	6.50889	5.14742	6.29983	5.69766	8.46948	6.24485	6.40406	4.04193	4.59974	4.3755	4.84581	4.45052	4.4157	4.34885	5.02033	4.26929	4.33756	5.09041	4.26812	4.60208	3.81711	6.17914	5.13524	6.87387	7.01361	4.35594	3.87737	4.7316	4.02402	4.7228	5.42249	5.84022	7.64849	7.76868	7.55378	7.04255	7.61342
CCNB1	235286_at	3.69101	1.03885	8.46985e-06	2.67836e-05	5.52081	5.73144	3.44254	2.80666	3.34819	2.94324	3.08436	3.62537	3.10272	5.01828	3.61014	6.38893	3.98559	4.46456	3.22266	3.54802	3.00046	3.0146	3.6609	3.04654	3.30748	3.55178	3.22409	3.05644	3.59036	3.09238	3.41361	2.99429	3.92911	3.88929	4.58482	5.02938	2.92855	2.97072	3.24237	4.22606	3.16183	3.48516	3.70569	6.31265	6.8372	5.71339	5.47916	6.58587
CCR1	224595_at	6.57674	1.14801	3.42442e-05	9.01203e-05	9.03996	9.11092	5.42077	5.04839	4.90494	5.23423	5.60899	8.69673	4.63446	8.5854	7.22373	7.90491	6.7646	6.26308	6.06854	8.64396	6.40724	6.14472	5.21694	6.29258	7.1886	9.91355	4.94267	6.77508	6.04009	5.90483	5.88527	5.80487	8.41551	8.07659	5.90676	6.86538	5.27474	6.12201	4.72102	4.988	5.64165	6.40043	8.41077	9.19861	9.41367	7.22571	6.98768	7.59426
CD109	202499_s_at	5.31144	2.35811	1.03572e-13	1.8751e-11	7.65039	7.54417	3.92098	4.31539	4.01225	3.79209	3.53545	6.17492	4.11749	7.71485	7.2869	4.63847	5.09893	5.07634	4.99251	7.94852	5.1129	5.26335	3.81623	4.52675	7.46249	8.85372	3.92098	5.7011	4.29767	4.16352	5.52708	4.5684	6.58704	7.37732	4.91054	4.7924	3.91201	3.63627	4.51942	5.15828	4.52369	4.71739	5.97782	8.94692	8.92557	7.60102	7.60359	7.26674
CD14	219922_s_at	8.14738	1.7902	4.27668e-09	7.45386e-08	9.82511	9.87583	6.88043	6.80009	6.42358	6.11005	6.70219	9.76545	6.47903	11.0971	9.43337	8.43288	8.51845	8.71159	7.9472	11.3079	7.72663	7.89248	6.76258	7.43451	9.79976	10.7319	7.40796	8.90828	7.15124	6.46801	7.90694	7.11793	10.3095	10.6128	7.31846	7.49823	7.33369	7.36763	6.63273	7.11782	6.78678	7.16175	9.99006	11.0067	11.0148	9.8439	9.62755	9.62552
CD163	228785_at	7.9734	1.67056	2.45854e-06	9.3186e-06	11.2815	11.1733	6.42147	6.29214	5.76669	5.72631	5.85354	10.5397	6.28645	11.4428	8.76584	8.83875	8.48468	8.73305	7.86946	10.6878	7.562	7.30817	6.41579	7.5431	9.00424	10.8826	6.61623	7.92304	6.91768	6.89109	7.40999	6.61941	10.7114	10.0553	7.88292	8.30955	6.63049	6.40784	5.81733	6.44363	6.41849	6.45404	10.5749	11.406	11.4082	8.87638	8.8636	9.43153
CD163	213306_at	8.32395	1.56402	4.0602e-06	1.42385e-05	11.6058	11.4201	6.56304	6.75089	6.09805	6.29067	6.43825	10.6816	6.79852	11.7272	8.88614	9.08975	8.50806	8.93169	8.27477	10.8678	7.98693	7.46964	6.49348	7.76962	9.32802	11.1843	7.08452	8.49762	7.54888	7.41266	7.58986	6.92907	10.9623	10.3595	8.23689	8.43845	7.14534	7.08147	6.76039	6.94803	6.84421	6.79886	10.8319	11.496	11.6697	9.14985	9.03357	9.57546
CD200	222453_at	5.96558	1.44296	7.10664e-09	1.07603e-07	5.37361	5.60142	4.71718	4.69217	4.68629	4.94881	5.3194	7.72824	4.40507	8.0247	6.38811	5.03538	4.95646	4.9751	5.71748	8.55563	6.03278	6.86077	4.57807	5.21855	7.93383	8.64931	5.53117	6.72282	7.29714	5.21665	6.81717	5.15021	8.44119	7.03479	4.85848	4.97192	5.69448	5.76798	5.51802	4.61497	5.15007	5.44803	8.02421	7.22049	7.38536	6.92763	7.23359	7.5079
CD200	1555730_a_at	5.35454	1.00281	2.02464e-07	1.24491e-06	4.67454	4.46277	5.14903	4.7063	4.90644	4.50782	4.67578	6.68629	4.67947	7.23233	5.23043	4.71837	4.68612	4.50006	5.50963	7.52851	5.16717	5.58686	4.42213	4.85432	6.68043	7.65959	4.64567	5.27708	6.45666	4.76178	5.25824	5.02438	7.15079	5.92669	4.39999	4.81175	4.80732	5.2463	4.76888	4.80398	5.69489	4.95478	6.61364	6.27223	6.26892	5.87294	5.73392	6.43691
CD300A	244885_at	6.89608	1.18711	1.35771e-05	4.02367e-05	10.3677	10.1541	5.74216	6.17985	5.13503	5.84494	5.85169	8.96962	5.80242	8.39387	7.06097	8.18234	7.50298	7.09271	6.57592	8.85657	5.90026	6.31967	5.96955	6.21739	7.53174	8.66394	5.38157	6.97563	5.3881	5.70426	6.07735	4.72215	8.95141	8.22274	7.37446	7.23973	5.59821	6.25577	5.93135	6.17485	6.14086	5.38159	9.1116	9.82157	9.89747	7.74025	7.57728	7.88756
CD300LF	226225_at	6.15187	1.11523	2.98581e-07	1.69311e-06	8.6823	8.70481	5.49519	5.03618	5.65729	5.40237	5.71473	6.71798	5.12612	8.40341	5.91664	6.6706	6.08419	6.11428	5.30005	7.18618	5.51097	5.41379	5.98477	5.51696	6.38907	6.83691	5.46351	6.71964	5.52535	5.42719	5.24953	5.54383	7.21716	7.84256	6.31337	5.9963	5.31164	4.99733	5.3884	7.08826	5.32514	5.58699	7.06186	7.98789	7.91961	7.3981	7.40726	7.83478
CD37	212609_s_at	6.45134	1.35519	0.000181515	0.000397401	9.96918	10.1043	5.0731	4.52631	4.5832	4.85783	4.76121	10.8758	4.76296	9.27581	6.76174	6.84645	6.84296	6.70938	5.63175	8.08669	5.37907	5.82691	4.882	4.63357	7.27118	8.1347	5.2781	6.76143	4.85678	4.93621	5.11883	4.8483	10.6025	7.89609	6.23936	7.02493	4.78552	5.31275	4.83186	6.82142	4.81063	5.09392	10.5875	8.72221	8.81401	7.11439	6.96482	7.70893
CD47	227415_at	8.64351	1.23568	2.54765e-11	1.58108e-09	10.1702	10.0692	7.85505	7.64487	7.825	7.49547	7.42327	10.0244	7.69205	9.87144	9.03654	10.0051	9.38623	9.4801	8.18149	9.5639	8.46962	8.04233	7.93539	8.28257	9.05539	9.17626	8.08924	8.68761	8.17502	7.80685	8.56633	7.86934	9.91404	10.0582	8.704	9.20096	7.81352	7.81844	7.70939	7.72685	7.9691	8.27761	10.0245	10.152	9.95453	9.72736	9.64374	9.90057
CD47	228628_at	8.75731	1.2047	6.53074e-10	1.90296e-08	10.1217	10.1226	8.0388	7.92352	8.06165	7.97001	8.11245	9.96402	7.8588	9.88824	9.17777	10.0608	9.3541	9.62495	8.26122	9.54816	8.48908	8.32249	8.19534	8.20188	9.25417	9.77818	8.03373	8.97376	8.53933	8.19645	8.85311	8.0686	9.95252	10.2718	9.17231	9.37323	8.12114	8.3408	7.96608	5.30308	8.01143	8.32181	9.70606	10.0099	10.197	9.71938	9.76115	9.73861
CD47	204140_at	8.11866	1.16596	3.77163e-08	3.51901e-07	9.68841	9.55996	7.08723	6.88896	7.37534	7.12553	7.34086	10.1058	6.79813	9.10694	8.71331	8.37083	8.25681	8.25065	7.90052	9.54049	7.97123	8.20728	7.34436	7.88682	9.32361	9.35931	7.5324	8.29215	8.40412	7.49355	8.69183	7.83138	10.0577	8.78256	8.12808	8.61933	7.15132	7.53524	6.45921	4.7316	6.94593	7.85103	9.91793	9.39593	9.62388	9.10794	8.68781	9.67694
CD47	209897_s_at	5.36755	1.02454	1.04093e-07	7.47896e-07	6.94033	7.09797	4.81645	4.77841	4.49038	4.04409	4.12072	7.51785	4.45023	6.18702	5.70705	5.35776	5.2203	5.53473	5.08944	5.88818	4.99574	5.16155	4.03318	4.96338	6.13466	6.10127	4.94132	5.26115	5.34065	4.33416	5.1722	4.57529	7.58254	6.59504	5.50063	5.91964	4.8562	4.85148	4.33701	3.76272	4.43107	5.57129	7.67127	6.49332	6.80184	6.09676	6.22575	6.40226
CD52	222846_at	6.65769	2.05851	1.71891e-05	4.92849e-05	10.8232	10.5594	4.01464	4.09284	4.38409	3.84248	4.03989	11.7976	4.01925	10.4813	7.94882	8.31365	8.4026	7.66721	5.68895	9.14066	5.60054	5.28381	3.69523	5.15946	8.20471	8.89408	4.11097	6.80107	4.54625	4.26664	4.76657	4.74114	11.6349	9.22026	7.99793	8.52864	4.42687	4.58997	4.50962	6.84336	4.09111	4.90738	11.6127	9.86789	9.59492	8.14723	7.90391	9.04729
CD53	219049_at	8.09385	1.61843	5.05139e-06	1.71971e-05	11.0914	10.9964	6.30998	5.85242	5.87268	6.42467	6.22545	11.4479	6.937	10.865	9.06083	9.63483	9.38903	9.49428	7.31836	10.3438	7.38742	7.6826	5.94426	7.07263	9.08793	10.3349	5.98624	8.72266	7.04275	6.16262	6.98622	6.71292	11.373	10.2409	8.80606	9.28672	6.5086	7.06569	5.91741	5.35534	6.27763	7.03334	11.4085	10.9007	10.8043	9.24814	9.31383	9.47091
CD55	222719_s_at	7.66721	1.96983	1.22102e-09	2.99503e-08	8.1485	8.19336	6.26303	5.91576	6.2649	5.94865	6.51229	9.39442	6.23746	10.1795	8.48749	11.4216	10.8081	9.22009	7.49471	8.97901	6.56806	7.21406	6.68043	6.78514	8.54057	9.93437	6.8373	7.28026	6.89702	6.44904	7.50902	7.1226	8.79179	8.50008	9.71605	7.77337	6.67913	7.49105	5.9335	4.5997	6.63315	6.95427	8.66239	9.07957	9.27013	10.9678	10.8019	10.0664
CD55	228592_at	8.30293	1.65096	7.78138e-09	1.14337e-07	8.34724	8.45057	7.47339	7.20493	7.36176	7.1293	7.64272	9.57691	7.3877	10.2588	9.44947	11.5063	11.3865	9.4049	8.15039	9.14547	7.62056	7.60622	7.84859	7.31939	8.78667	9.94369	7.09673	7.68101	7.76029	7.07158	7.47355	7.89263	9.14359	9.03431	9.81686	9.79419	7.53606	7.83575	7.21428	5.75435	7.80331	7.32503	8.57911	9.22107	9.39688	11.6885	11.3401	10.3732
CD55	239999_at	8.01041	1.58597	6.65135e-09	1.02817e-07	7.99544	8.10786	7.20701	6.71701	7.21744	7.16372	7.108	9.40433	6.89586	9.89573	8.76511	11.179	10.6736	9.26128	7.90702	8.8187	7.29198	7.26281	7.54475	7.03573	8.30308	9.57769	7.27	7.27839	7.35568	6.83501	7.40722	7.58843	8.80665	8.73305	9.38814	9.42801	7.08838	7.49678	7.03929	6.84522	7.16678	7.04823	8.29732	8.88779	9.11267	11.2978	11.0655	10.0525
CD58	212386_at	7.39921	1.64228	1.01396e-10	4.71416e-09	8.54741	8.40271	6.21004	6.42517	6.40436	6.27268	6.44453	8.33331	6.22459	9.35573	8.68165	9.35413	9.18437	8.12783	6.80915	8.67123	7.03889	7.29587	6.07167	6.6766	8.73904	8.86191	6.21342	7.7367	6.33894	6.41268	6.8894	6.42108	8.66075	8.95108	9.04287	9.19998	6.7666	6.32703	5.78773	4.81053	5.60091	6.9599	8.31684	9.02909	9.09265	9.71579	9.70773	9.38409
CD58	212636_at	6.84169	1.59354	1.07311e-10	4.91807e-09	7.70387	7.72974	5.42796	5.92396	5.55189	5.38887	5.70457	7.59651	5.55035	8.70918	8.08512	8.78659	8.49357	7.69939	6.54715	8.04964	6.37268	6.60526	5.63248	6.491	8.16974	8.43032	5.64314	7.04927	6.21198	5.90627	6.26314	6.06432	8.00231	8.29012	8.61177	8.49157	6.00568	6.00909	5.40628	4.27168	5.64894	6.6145	7.68602	8.34452	8.50291	9.20873	9.13376	8.7027
CD58	201858_s_at	6.68256	1.49018	3.01834e-10	1.08742e-08	7.48352	7.52323	5.66721	5.85083	5.66182	5.3995	5.74962	7.35547	5.12627	8.37553	7.78674	8.57994	8.34239	7.41112	6.77186	7.8795	6.07952	6.52499	5.57916	5.8409	8.04112	8.14734	5.97071	6.77625	5.46393	5.99246	6.153	5.45601	7.91631	8.11238	8.26251	8.31871	5.8393	6.1176	5.44337	4.22921	5.83832	6.07267	7.47964	8.25583	8.21324	8.93857	8.92315	8.55076
CD69	211067_s_at	6.04778	1.21115	0.00631067	0.0100532	9.86185	9.82802	3.82659	3.95169	3.64732	4.13098	3.49409	10.5317	3.2823	9.64261	6.97484	8.39047	7.84331	5.71544	6.28169	8.48578	4.97372	6.2515	3.89938	4.91344	8.26505	7.82585	5.24408	5.11219	3.15437	4.00886	5.75729	4.17569	9.8647	7.28277	6.84652	6.86236	4.68771	4.29202	3.24208	3.3251	4.4725	4.97126	10.5463	9.21644	9.13303	5.83397	5.88401	7.66709
CD74	241994_at	10.9821	1.585	1.49851e-07	9.86884e-07	13.4525	13.4696	9.69339	9.17248	9.15805	9.09802	9.35065	13.2495	9.27447	12.8507	12.2953	12.7857	12.6882	11.9707	10.4322	12.761	10.1243	10.6775	9.16374	9.96232	12.1956	12.4508	9.58689	11.7582	9.80715	9.34247	9.71222	9.868	13.2618	13.025	12.3084	12.9202	9.60084	9.68724	9.46862	8.63308	9.7306	10.0294	13.2866	13.164	13.0951	12.3425	12.4379	12.4794
CD74	219872_at	8.45163	1.47351	1.66089e-07	1.06885e-06	10.4133	10.4737	7.40454	7.4081	6.97052	6.90898	7.39635	10.036	7.23159	10.17	9.71972	9.98096	10.1705	9.18197	7.95573	10.0863	7.76794	8.36782	6.75875	6.7043	9.75257	9.81792	7.05485	9.59289	7.39614	6.6502	7.09937	7.13664	10.5524	10.533	9.56982	10.3039	6.66329	7.23324	6.98342	6.67356	7.50738	7.35519	10.6307	10.4367	10.305	9.72132	10.0702	9.76183
CD86	212414_s_at	5.96977	1.8759	6.8639e-09	1.04928e-07	8.69545	8.74016	4.99929	4.1522	4.28298	4.27857	4.30374	8.37154	4.20245	8.592	6.25141	7.3156	6.44863	6.42058	5.40042	8.24879	4.88101	5.51862	4.63125	4.84107	7.61797	8.79707	4.40236	6.88453	5.35947	4.00058	4.82512	4.89595	8.31923	8.62873	5.89538	6.60071	5.45622	5.08576	4.01702	4.16165	4.67678	4.75478	7.86583	8.9339	9.29301	7.75239	7.33131	8.2367
CD9	212865_s_at	9.40175	1.48289	7.17753e-13	8.79891e-11	10.7664	10.9667	8.5396	8.4028	8.97297	8.91498	8.578	10.0799	8.94432	9.76475	10.7106	10.0007	10.2877	9.34635	10.0206	9.38014	8.93448	9.70259	8.48516	8.79787	10.9268	10.5202	8.78025	9.90144	8.77077	8.7885	9.07073	8.89653	10.5038	11.0901	9.85172	10.1855	8.35547	8.88287	8.4808	6.17489	9.08559	8.99207	9.81362	10.6729	11.153	11.3143	11.2364	11.5555
CD93	209882_at	8.0864	1.51417	9.15986e-08	6.78336e-07	10.7851	10.7348	7.00897	7.14721	6.28377	6.43058	6.82169	10.1841	6.67823	10.6054	8.63638	8.09858	8.00343	7.78965	8.61325	10.9091	7.29948	8.12024	6.41141	7.41721	9.7977	11.4048	7.53098	8.14526	7.30687	6.93224	7.3971	7.26806	9.91576	9.20825	7.44487	7.81187	7.45278	6.92835	6.94649	5.61261	6.66748	7.72233	9.8974	10.4509	10.6034	9.36177	9.29773	9.13965
CDC42EP5	208250_s_at	6.87404	1.1101	4.79037e-05	0.000121166	7.32986	7.46679	5.70992	5.91257	6.2838	6.00275	6.7524	6.89266	4.70009	7.46547	8.94204	10.275	9.86138	7.82178	6.9223	7.88165	5.98182	6.20081	5.89972	7.7676	8.01433	7.83787	4.9402	6.36321	5.35966	5.39798	6.33162	4.28362	6.7173	7.13987	9.46801	9.10972	6.45585	7.22878	5.59255	7.58215	5.31413	6.62243	6.25787	8.18967	8.20511	8.93601	8.6143	8.63723
CDCA7	203553_s_at	6.22014	1.31573	0.000124791	0.000283852	6.38688	6.7216	5.52288	5.85244	7.39544	7.58069	3.78426	7.65281	5.51042	7.16798	8.19982	9.352	8.90445	6.95592	5.29904	7.06271	5.23625	3.84146	5.81154	4.73382	4.40066	6.65022	6.56702	5.06516	5.10348	5.9187	6.11495	4.24955	7.20357	5.15124	8.91091	9.26722	5.47462	6.85042	4.85335	4.99054	4.42351	6.07819	6.33974	7.55958	7.56797	9.4276	9.53689	9.02613
CDH11	202766_s_at	6.97189	3.63667	3.70231e-16	1.84022e-13	10.3839	10.562	5.3299	5.16829	4.85157	4.88747	4.73741	7.73663	5.00274	10.9808	7.5547	7.16321	6.85492	7.51785	6.12632	9.89319	6.2674	7.82259	4.36822	5.3688	10.7221	10.3542	4.96351	9.78276	5.67631	5.0954	6.05347	5.35043	8.99664	11.1158	6.05085	7.55976	6.08449	4.87226	5.11057	5.23699	6.13252	6.3804	7.7875	10.45	10.7195	11.4208	11.4388	10.8109
CDH11	203186_s_at	4.57716	2.63381	1.39724e-13	2.3362e-11	7.20706	7.78445	3.61899	3.17291	3.73847	3.82699	3.19063	3.92971	3.21837	7.54863	4.16974	3.6337	3.37852	4.17756	3.89779	7.03582	4.63214	4.3387	4.07862	3.94013	7.87167	7.53996	3.64916	5.82841	3.39241	3.22098	4.43416	3.94511	5.49405	7.91129	4.08068	3.81559	3.87486	3.35517	3.64601	4.5598	3.43797	3.80516	4.12782	7.31144	7.88879	7.95708	7.84471	7.79102
CDH11	205513_at	6.2903	2.34595	1.29476e-16	7.93136e-14	8.35443	8.5317	5.22573	5.83788	5.18779	5.69564	5.66944	6.12138	5.3541	8.9311	6.28966	6.02042	5.46878	6.05441	6.09566	7.91082	5.1522	6.36477	4.44152	5.28632	8.66668	8.35489	5.82471	7.72299	5.66258	5.53128	5.59359	5.41349	7.19615	9.2026	5.65911	6.14482	5.62752	5.70948	5.68619	6.03502	5.51903	5.49529	6.28257	8.57699	8.78319	9.53091	9.4574	8.81262
CDH11	201925_s_at	4.84782	1.62227	3.45814e-13	4.91101e-11	7.01891	6.88041	4.3923	5.14276	4.58258	4.84255	4.74783	4.4953	4.14503	6.9866	4.62856	4.19495	4.24479	4.6075	4.39826	5.87001	4.18969	4.49664	4.64482	4.3801	5.79748	6.38424	3.97641	5.13801	4.29445	4.33489	3.7433	3.84006	4.8889	6.82652	4.47503	4.1138	5.1034	4.49795	4.77412	4.65683	4.5666	4.40421	4.35914	6.6741	6.99392	7.219	7.27605	6.97243
CDH3	234764_x_at	5.94468	1.5013	2.44278e-10	9.24284e-09	6.54571	7.05514	6.18467	6.1888	6.22412	6.1189	6.34833	5.26902	6.47795	7.06786	4.78444	5.18499	4.70565	5.17832	5.49994	5.75149	5.62034	6.07864	5.34207	6.11871	6.47692	5.0277	5.94281	6.22238	6.16552	6.24226	6.22787	6.08762	5.4168	7.19336	5.17024	5.18356	5.74576	6.06406	6.14195	6.69866	6.00221	6.38121	5.70644	9.49228	10.1416	7.7295	7.8189	8.77177
CDH6	232304_at	5.51492	1.01406	4.56574e-09	7.83036e-08	5.27167	5.03706	5.93751	5.27552	5.25476	5.66075	5.69766	4.85441	5.4524	6.1271	5.4289	4.91712	5.31507	4.72365	5.21649	6.79101	5.23353	5.58088	5.68761	5.29938	7.21651	6.45521	4.81154	5.41018	5.5187	5.21234	5.74458	5.07835	5.44386	7.18816	5.03242	5.59529	5.35642	4.49151	5.73799	6.61657	5.10906	5.73542	4.56546	5.32854	5.14209	6.27833	6.06495	6.68317
CDK1	227862_at	5.75148	1.41567	9.30989e-07	4.19982e-06	8.80056	8.75854	4.18687	4.89097	5.44936	4.84638	4.91563	7.16175	5.28137	7.43159	6.25625	9.07621	6.95853	6.8851	4.2821	5.39006	4.55245	5.48315	5.82281	4.48792	5.30131	5.68101	5.00654	4.55754	5.31364	4.49324	4.66905	4.51321	7.08793	6.33572	7.11252	7.5871	4.17086	5.21759	4.93899	5.35886	3.53854	5.78526	6.72115	8.71064	8.87113	7.80054	7.80152	8.27725
CDK1	1555136_at	5.85395	1.13592	5.02611e-06	1.71195e-05	8.65521	8.49252	4.95733	5.0283	4.34499	4.86447	5.35623	7.02537	5.3576	7.15587	6.09942	8.1655	6.91613	6.90905	4.38751	5.47174	4.61994	5.46815	5.61359	4.92473	5.16633	5.49358	4.36644	5.47424	5.17291	5.46185	4.84883	5.726	7.37392	6.4646	7.04578	7.19151	5.31772	6.01716	6.08502	4.69579	4.49857	5.66987	6.42044	8.44098	8.64277	7.53794	7.59839	7.98041
CDKN2B	209335_at	5.05869	2.36497	1.56387e-10	6.55209e-09	5.52825	5.83929	3.88455	3.33808	3.31737	3.52515	3.32525	4.2323	3.43138	7.08619	7.38844	6.60557	7.41224	6.52841	5.13844	6.81261	4.13714	4.91351	3.93371	3.46296	7.8645	5.59659	3.37748	6.66624	3.90711	3.631	4.4216	4.06552	5.34844	7.81828	8.19592	8.62854	4.1257	3.75236	3.25233	2.97924	4.35405	4.21582	5.24744	5.999	6.61846	8.99985	8.98049	8.41752
CEACAM1	238604_at	6.13988	1.41622	2.0847e-05	5.83231e-05	6.99064	6.97462	4.56437	4.93787	4.76023	4.85865	4.58277	7.75267	5.04482	7.67478	8.54521	9.76301	9.47052	7.12202	5.0925	6.16905	4.52385	4.80583	4.96218	4.8582	6.82541	5.32117	4.67633	5.66132	5.88864	4.98554	5.77938	5.48321	7.15722	6.59009	9.39006	9.79168	4.42131	5.00548	4.90769	5.89803	4.75804	5.56683	7.89411	6.95139	7.18524	9.29445	9.11992	9.49686
CEACAM5	225033_at	5.5745	2.76527	2.8859e-06	1.06605e-05	4.16346	4.0413	4.49754	4.44093	4.59229	4.64429	4.54865	5.00908	4.51089	8.47388	8.01711	10.3724	9.01638	9.35136	3.98868	8.2403	4.43307	4.60759	4.70917	4.99687	9.68915	5.10354	4.07892	4.01309	4.17691	4.5908	3.75846	4.10398	5.45592	4.51846	7.96893	8.8404	4.42915	4.90394	4.51093	5.80045	4.28081	6.2037	4.32256	5.75064	5.75092	10.8808	10.8972	11.9295
CEACAM6	205559_s_at	6.68899	3.49365	9.62974e-10	2.52521e-08	4.28104	4.24678	5.91068	5.48038	7.48445	7.56316	5.53117	5.35045	5.20367	10.3433	7.61915	9.41946	9.03784	6.12201	4.73936	8.55822	7.92654	6.32152	6.05364	5.13143	11.1644	5.66487	5.69724	7.00104	6.95576	6.74125	6.73726	5.55605	6.38726	7.57326	8.89144	9.76199	6.06424	6.77069	4.88569	4.80077	5.32013	8.30328	4.26959	5.59926	6.00699	13.1743	13.1396	13.0504
CEACAM6	226936_at	7.13445	3.19876	3.53695e-09	6.46981e-08	4.11928	3.85748	5.38735	6.18104	8.23238	8.23689	6.3044	5.66998	5.20279	10.5192	8.56264	9.96401	9.81881	7.0946	4.76366	8.93698	8.39526	6.66128	6.95833	6.19187	11.4308	5.88766	5.83947	7.7525	7.87578	7.46011	7.40238	6.14893	6.9725	8.16387	9.13564	9.94719	6.0558	7.25301	4.58959	6.60988	5.99405	8.5828	4.08335	6.39043	6.75145	12.9138	12.9336	12.7327
CEACAM7	226066_at	4.70934	1.89456	1.99156e-06	7.81629e-06	3.65346	3.35975	3.75541	3.99998	3.57414	3.97535	4.63166	3.816	5.01306	4.35978	3.75561	7.66964	4.30452	4.13384	4.21808	3.8637	7.11893	5.63378	4.20058	4.83594	8.44353	3.52497	4.19239	6.24707	5.80021	4.85216	4.43558	4.94378	3.7413	7.31623	3.87612	3.88655	4.73481	4.47762	4.77837	4.3749	4.8765	5.44298	3.84591	3.75561	3.4168	7.52403	7.39689	7.45949
CEACAM7	229391_s_at	3.349	1.15583	6.78451e-05	0.000164946	2.91467	2.68123	3.14727	2.84087	3.11443	2.83925	3.30186	2.65657	3.33249	3.19529	2.9018	5.2941	2.81224	3.13997	2.93437	2.84531	4.34127	3.56365	3.26494	3.13606	6.3462	2.89001	3.09239	3.79181	4.27907	3.16491	3.03477	3.02177	2.91014	5.129	3.14839	2.87992	3.06452	3.37374	3.18262	3.33601	3.08712	3.53568	3.08514	2.76197	2.65564	5.08269	4.60193	4.81747
CEBPB	232843_s_at	10.0715	1.18308	1.37787e-09	3.26338e-08	10.517	10.5623	9.20273	9.12236	9.69555	9.49373	9.19095	11.6089	10.3303	11.8203	10.7458	10.5232	10.1223	9.73883	10.7736	11.9237	9.66938	9.90535	10.0594	9.75406	11.1604	11.9205	9.56583	10.0064	8.79026	9.52924	9.69326	9.55182	11.0381	10.9234	9.07818	9.26496	9.90059	10.0084	8.78658	7.81031	9.80853	9.75362	11.4377	12.1152	11.966	11.1918	11.2051	10.9101
CELF2	230925_at	8.83059	1.07533	0.000200079	0.000433686	10.6189	10.5229	7.31833	7.69369	7.07034	7.3689	6.97939	11.9906	7.2919	10.7913	10.6163	9.84961	9.7855	9.29542	8.618	10.8701	8.5469	8.47329	7.02923	8.36317	10.2653	10.3052	7.59768	9.23569	7.41387	7.8147	8.31906	8.01777	11.6057	10.4579	9.30584	9.62388	7.81595	7.7421	6.72695	6.1517	7.14612	7.9874	11.7666	10.1839	10.1731	9.192	9.39204	9.31275
CELF2	1552701_a_at	5.29694	1.02727	0.00132735	0.00241146	7.75131	7.70823	3.66672	4.04013	4.26758	3.78689	3.8105	9.16417	3.39874	7.2248	6.30258	6.02028	6.5466	5.69494	4.67331	7.27898	4.406	3.87832	3.72196	4.1232	6.29575	6.927	3.76044	4.72567	3.84834	3.66264	4.59078	3.79883	8.69554	6.48024	5.64689	6.73414	4.04032	3.98046	4.37126	4.55149	3.5823	4.39021	9.03305	6.96764	7.23592	5.52392	5.59806	6.29746
CENPF	232202_at	6.17521	1.00207	4.32523e-07	2.27387e-06	8.23355	8.38991	5.64433	5.48232	5.32916	5.44293	5.59099	6.66625	5.64108	7.31013	6.79463	7.82069	6.98544	6.62215	5.59388	5.85811	5.56209	5.2461	5.8762	5.66229	5.71993	6.12066	5.17711	5.63377	5.76091	5.63753	5.27763	5.64676	6.99388	6.47881	6.86386	7.33086	6.37055	5.5665	6.02667	6.34998	5.72234	6.00624	6.39706	8.24304	8.70854	7.46436	7.4874	7.13152
CENPK	213888_s_at	3.77416	1.18079	2.65299e-05	7.19677e-05	6.41117	6.21825	2.80302	2.66685	2.63123	2.87413	2.60936	5.88057	2.9195	5.24096	3.49617	6.9288	4.55552	4.22119	2.83447	4.1054	2.68727	3.14648	3.30968	3.00226	3.11776	3.84962	2.81459	2.96401	3.02466	2.68169	2.79492	2.93851	6.08563	4.22801	4.36617	6.15515	3.05568	2.68986	2.92388	3.21984	2.62051	3.18158	5.93794	5.91852	5.92056	5.25777	5.49185	6.37327
CENPW	211071_s_at	6.13467	1.33863	2.32406e-08	2.49202e-07	7.63538	7.73938	4.99877	4.43687	5.37732	4.88749	4.70634	7.3219	5.17812	8.22356	7.12149	8.71013	6.9146	7.27774	5.13899	6.90666	5.99263	5.32616	5.77187	5.27649	6.39708	8.53898	5.42738	5.11629	6.01101	5.38158	5.4641	4.9285	7.65044	7.30991	6.65037	7.27927	5.54706	5.45067	4.52744	5.98944	4.6876	5.10867	6.84439	7.81404	7.99122	8.15682	8.07014	7.92475
CEP170	221898_at	7.0813	1.85477	4.29277e-13	5.86768e-11	8.87639	8.73077	5.92276	6.25454	6.27127	5.50258	5.58159	8.86575	5.6622	9.22814	7.73183	7.13284	7.1393	6.60727	6.39236	9.01603	6.61852	7.53412	6.05178	6.30302	8.90271	9.31429	6.34562	8.14965	6.62937	5.50819	7.17725	6.31242	8.90358	9.23748	6.38535	6.85722	6.03492	6.2404	5.82593	5.79874	5.94409	6.18059	8.99989	9.31311	9.27624	9.12695	9.08436	9.1345
CEP170	229947_at	6.53348	1.47598	2.36136e-13	3.62264e-11	7.84057	7.88838	5.54894	5.53386	5.71167	5.58723	5.80318	8.02369	5.75956	8.32691	7.02958	6.03813	6.22458	6.42266	6.09165	8.07747	6.23173	6.64886	5.929	5.6421	7.85647	8.43117	5.75297	7.36522	6.14475	5.65231	6.20863	5.56637	7.91043	8.1337	5.98296	6.02122	5.78398	5.73814	5.55158	6.07482	6.11483	6.08376	8.07264	8.24413	8.32331	8.09121	8.1065	8.1691
CEP55	212104_s_at	4.57826	1.09293	2.21245e-05	6.14506e-05	7.29949	7.18686	4.18492	3.85563	3.78047	3.74836	3.89083	5.609	3.9207	6.04885	4.97473	7.39479	5.03064	5.43348	4.04943	3.94787	3.67069	3.78541	4.36454	3.84122	3.95298	4.34225	3.98819	4.10015	3.85376	4.05818	3.86623	3.8995	5.29014	4.56952	5.3403	6.01296	4.03106	4.06934	3.91926	3.61088	4.22295	4.84948	4.55725	7.18316	7.49824	6.37126	5.51862	6.40052
CFB	221698_s_at	6.83352	1.89991	3.32572e-11	1.95101e-09	6.2155	5.96006	4.87609	5.58442	5.72152	5.60529	5.71326	6.03953	6.34428	7.83479	7.94341	10.1828	8.67953	7.95825	5.7224	8.0559	5.86903	6.57311	6.20211	6.27208	8.42341	7.44797	5.38357	8.33984	6.58122	5.62833	5.76821	6.19982	6.98337	10.5763	8.32539	8.40182	5.5255	6.31	6.53229	7.89485	6.07342	6.61894	6.13972	7.54637	7.67753	8.42934	8.18972	8.9282
CFH	205803_s_at	7.15184	1.64083	2.59858e-10	9.68491e-09	6.2348	6.29966	5.90724	5.82743	6.26355	6.1136	5.8761	7.98543	5.68666	8.79453	8.51563	7.79634	7.57777	8.50037	7.65771	9.98005	7.05863	6.70398	5.89093	7.12781	10.0362	9.68303	6.09599	7.75331	6.50862	5.80237	7.45656	6.09216	8.85177	7.74108	7.65996	7.62083	6.11702	6.63285	6.17299	5.91764	6.692	6.65986	7.62925	8.98146	9.07026	8.70631	8.45256	8.24286
CFH /// CFHR1	207808_s_at	7.97584	2.0935	1.13686e-11	8.25468e-10	8.15349	8.35262	6.14351	6.22413	6.24763	6.78176	6.32169	9.24379	6.43478	10.1446	9.38203	9.01779	9.1417	9.29193	7.54506	11.095	7.22068	8.43168	5.77536	7.59255	10.4609	10.9518	6.6483	9.09251	7.02253	6.52765	7.48807	7.26449	10.6469	9.66867	8.31842	8.51966	7.11527	7.00727	6.27024	5.40521	7.29377	7.38232	9.43181	10.1143	10.0945	9.72426	9.79035	9.37643
CFI	202145_at	7.07358	1.82348	1.05503e-10	4.85965e-09	7.92553	7.8671	6.1597	6.0605	5.85542	5.61691	4.94843	7.69987	5.95847	8.54922	7.40317	8.83931	8.00257	6.66822	6.56728	9.47264	7.45833	7.23598	5.87858	5.70949	9.14989	9.71121	6.47922	8.62888	6.21174	5.72984	6.34354	6.86859	8.26657	9.65228	7.66971	8.04431	5.60443	7.24569	6.50733	3.58359	6.11215	6.95401	7.22974	7.74791	8.06484	10.1883	9.99427	8.91566
CFI	201842_s_at	8.16202	1.35293	1.20729e-10	5.36654e-09	8.42207	8.45927	7.66325	7.71062	7.2345	6.90206	6.97015	8.27644	7.67046	8.97213	7.92796	9.11574	8.53352	6.8885	7.59927	9.76013	8.54924	8.1722	7.60796	7.64831	9.93861	10.023	7.53405	9.68067	7.90209	7.3821	8.01611	8.31831	8.80138	10.1291	8.53153	8.6898	7.87619	8.24921	7.89198	5.34155	7.81306	8.45523	7.66101	8.37981	8.4499	10.5239	10.2687	9.3033
CFL1	207233_s_at	10.009	1.17333	1.30447e-06	5.52903e-06	11.6041	11.6618	9.15611	8.97559	9.18635	8.78197	8.94713	11.25	9.01872	11.5758	11.5793	11.7891	11.7275	11.5144	9.79562	11.0952	9.59111	9.27654	9.25676	8.81818	10.67	11.1003	9.04699	9.6803	9.1808	9.13625	9.18289	8.96679	11.2896	11.0543	11.5256	12.1826	9.03265	9.20664	8.87624	5.99167	9.08649	9.36393	11.176	11.5984	11.6833	11.1889	11.0893	11.6998
CH25H	215108_x_at	6.06691	1.32328	5.20401e-07	2.62942e-06	6.23302	6.33391	4.48638	4.68552	4.65524	4.7807	4.9814	7.332	4.21031	9.59697	6.63235	8.14374	7.72582	5.77742	6.37935	9.25126	4.91606	5.40142	5.22201	5.3562	8.22783	7.11711	5.87277	6.17008	4.73356	5.23098	5.81042	5.06867	7.62892	6.5219	6.84809	5.5528	5.62172	5.31947	5.17481	5.65308	4.97423	5.66041	7.32169	7.64289	7.70233	6.63082	6.53923	7.12266
CHI3L1	229723_at	5.69844	2.14972	3.18957e-10	1.12979e-08	6.87592	7.01104	5.23484	5.18567	4.28195	4.96186	5.14115	6.92782	5.71656	8.27035	5.20013	5.90888	3.99251	5.6046	4.50097	9.72429	5.26006	5.17469	5.33058	4.96104	6.08168	10.2018	5.50109	5.32154	5.11296	5.05844	5.15881	5.27874	6.66909	8.8875	4.41922	4.01045	5.44858	4.98024	5.25427	5.51091	5.03067	5.2011	3.84724	8.60791	8.67905	6.81282	6.64245	8.10199
CHI3L1	227607_at	5.72807	1.71437	2.6952e-08	2.77619e-07	6.60142	6.73088	5.11944	5.14855	5.42402	4.84452	5.34914	6.51835	5.09834	8.24027	4.96064	5.48706	4.83123	5.97912	5.2283	9.68449	5.07226	5.60823	5.74332	5.102	5.55955	9.80396	5.23853	5.07698	5.15779	5.50878	4.9868	5.01053	6.36015	8.49457	5.03061	4.70327	5.49307	4.78544	5.3872	4.94891	5.50135	5.16761	4.40792	8.30519	8.25641	6.29796	6.22419	7.82974
CHIC2	211058_x_at	6.7202	1.05015	4.80928e-09	8.12767e-08	7.66442	8.16757	5.96723	5.57233	6.28253	5.87473	6.0645	7.64295	5.45553	7.74389	6.75756	7.88186	7.17827	7.13174	7.01384	7.61438	6.22117	6.81254	6.18686	5.38211	8.03505	8.79056	6.67231	6.90179	6.59686	5.62808	7.04877	6.12504	7.3753	7.31479	7.26241	7.39553	6.12889	6.365	5.45532	4.89724	5.78428	6.22781	7.46681	8.17645	8.65339	8.04291	7.47709	7.8737
CHML	224996_at	6.10247	1.22731	1.2765e-09	3.09381e-08	7.53107	7.45429	4.83783	5.64408	5.33493	5.29589	5.54942	7.29056	5.39744	6.9862	6.25582	7.09345	6.45829	6.66202	6.18698	7.14933	5.95554	5.76998	5.43522	5.9933	6.85203	7.75917	5.80477	6.15103	5.39871	5.86428	6.24578	5.53579	6.94573	7.0854	6.31872	6.67949	5.72907	5.32166	4.95415	3.06805	5.33416	5.42137	7.2452	7.34731	7.68458	8.39742	8.45363	7.22849
CHST11	228827_at	6.39922	1.56051	5.38774e-12	4.60273e-10	7.39395	7.44779	4.79712	4.96493	5.54505	5.50521	5.41271	8.20703	4.5542	8.12558	6.56965	6.79142	6.87223	7.59828	5.98756	8.48027	6.09516	5.62943	5.72759	5.60553	7.42705	7.97506	5.38899	6.78268	5.52535	5.15397	5.77075	5.71915	8.07338	8.47742	6.2652	6.6029	5.90262	5.85686	6.2633	6.75945	5.4814	5.18276	7.65052	8.58609	8.69672	8.18143	7.95136	8.23395
CHSY1	202510_s_at	8.1392	1.65084	1.40664e-10	6.07487e-09	9.72617	9.65207	6.77939	6.6439	6.3616	6.43931	6.65248	10.289	7.04375	10.2335	8.65477	8.75954	8.54274	8.85276	8.30247	10.4876	7.6737	7.88978	7.06458	7.68693	9.52721	11.2014	7.15447	8.30037	6.86853	7.33094	7.63173	7.57315	9.76237	9.82725	7.94484	7.96613	7.41954	7.25948	6.75334	6.58406	7.45925	7.42896	9.69968	10.2253	10.3326	9.83546	9.80011	9.47029
CILP	219249_s_at	6.83979	1.0629	0.000817732	0.00155236	5.62811	5.6626	6.21718	5.94648	5.63353	5.89795	5.26032	7.37484	6.11718	10.1874	8.21472	5.84074	6.11956	6.41173	7.00367	9.18346	6.53331	6.37799	6.94835	7.09001	8.19885	9.76231	5.31044	7.97262	6.85772	6.16058	6.71947	6.86641	9.29134	9.16611	5.81809	6.68751	5.97357	6.08692	6.02338	6.58305	6.02542	7.32579	6.27324	6.20217	6.32823	7.56327	7.3182	8.3492
CKAP2	209406_at	5.50677	1.18267	4.18031e-07	2.21407e-06	7.75578	8.09116	4.41302	4.16342	4.14604	4.34898	4.47882	7.26863	5.1361	6.68146	6.38618	7.38714	6.48715	5.58209	3.61667	5.911	5.16077	5.35314	4.1032	4.79912	5.66553	6.04347	5.09137	5.30614	5.01669	4.03237	5.38195	4.74752	7.45015	6.48152	6.64069	7.33625	4.58887	4.47697	4.68088	3.6299	4.27678	5.42452	7.22275	7.65584	7.86786	6.76227	6.79207	7.04867
CKLF	213338_at	6.43391	1.62269	1.20154e-13	2.11236e-11	7.96598	7.89962	5.28744	5.29421	5.47261	5.21241	5.29026	7.43154	5.54816	7.87837	6.95575	7.81224	7.25672	7.07845	5.54621	7.91485	5.97818	6.13376	5.54547	5.51918	7.6636	7.30561	5.37254	6.66658	5.94509	5.03469	6.10036	5.6433	7.72805	8.08156	7.27499	7.39448	5.76588	5.61153	5.32919	5.55303	5.61212	6.04188	7.77676	8.01854	8.02551	8.3207	8.39388	8.3102
CKLF	230071_at	7.29198	1.58346	6.0156e-12	4.97584e-10	8.7021	8.79985	6.32564	6.33827	6.17711	5.86236	6.28018	8.60037	6.5011	8.81214	7.75059	8.89013	7.89565	7.80238	6.79448	8.6897	6.90915	7.15553	6.53359	6.34492	8.66419	8.35291	6.75455	7.71397	6.54963	6.07147	7.0552	6.26563	8.82099	9.07553	8.15036	8.3369	6.74211	6.79491	5.59385	4.90646	6.28216	6.31752	8.77381	8.69728	8.65595	9.00259	9.26583	8.93167
CKLF	201309_x_at	6.76525	1.48932	2.64612e-13	3.97463e-11	8.13928	8.09259	5.39891	5.63091	5.52493	5.69894	5.99142	7.85866	6.02492	8.06402	7.4395	8.12999	7.52652	7.19134	6.45709	8.155	6.3203	6.35248	6.24589	6.12715	7.92878	7.41432	5.59624	7.23475	5.94555	5.72361	6.20241	5.45383	7.95269	8.27227	7.40012	7.58589	6.05083	6.14295	5.92906	6.51644	5.79055	6.37295	7.96155	8.19429	8.02131	8.61815	8.47408	8.52448
CKS2	1555938_x_at	5.91911	1.71485	1.80616e-06	7.21186e-06	8.85002	9.01781	4.13426	4.6391	4.32178	4.27857	4.38084	8.38031	4.85018	8.36147	7.16823	9.43614	7.66394	7.73181	4.97305	6.96586	4.78063	5.41626	5.34299	4.00389	6.10171	8.05256	5.29806	4.41533	5.44035	3.32359	5.0016	4.56366	7.44402	6.36979	8.03562	8.602	3.76961	4.29922	4.54803	4.20391	4.03851	5.39159	7.24893	9.54262	9.6073	8.85814	8.38328	8.77255
CLDN1	220030_at	7.50611	1.89255	2.53954e-08	2.65435e-07	5.08937	4.44265	8.02367	7.80456	7.89843	7.5547	8.22436	5.15094	8.05158	8.25175	5.37141	5.11653	5.44956	4.85912	9.20841	6.55682	8.62265	8.91115	8.35794	8.32958	9.6322	4.6976	8.08158	9.19004	8.19689	9.25824	9.15582	9.26466	6.51746	10.2862	6.54009	4.64529	8.37419	9.13567	8.46829	6.79081	8.81187	8.70778	5.7084	10.8305	10.952	8.77215	8.64139	9.68485
CLDN1	218585_s_at	5.83559	1.26145	1.44276e-06	5.99643e-06	4.57533	4.01585	5.58922	5.85436	5.63852	5.46558	6.49496	4.17161	5.93575	6.7184	4.78366	4.40964	5.09208	4.48509	7.17324	4.7235	6.3446	6.87534	6.54334	5.80471	7.20325	4.42345	5.86458	6.85964	6.22333	7.48587	6.65401	6.83649	4.76505	8.65178	5.45826	4.34982	6.11457	7.03995	5.98981	5.14883	6.80831	6.66615	4.35014	9.13126	8.89129	6.09303	6.44865	7.02946
CLDN11	217478_s_at	5.60717	2.53168	3.95841e-10	1.33022e-08	5.98941	6.1319	4.35003	4.12194	4.37171	3.72953	3.86401	7.17534	3.53319	9.89158	7.03066	4.3176	5.95438	5.30362	4.90994	9.88043	4.92136	5.11739	4.54078	4.65384	9.21718	8.86251	4.57645	7.03198	4.66925	3.92963	5.7232	3.94208	8.83902	8.99037	3.83285	5.48326	4.35013	4.13922	4.32764	6.01059	3.97695	4.8625	6.12632	5.7655	6.15043	8.75081	8.19043	9.20876
CLDN18	212702_s_at	3.43276	2.9999	7.70593e-07	3.60351e-06	2.80763	2.69353	3.10294	2.86907	3.9226	4.07439	2.69231	2.9532	2.74769	3.37924	2.79436	3.2636	3.07884	11.7281	2.73548	2.6123	3.01199	2.66045	2.93773	4.38823	3.39713	2.87214	2.80154	2.84105	2.74452	3.26492	2.75022	2.86625	3.15669	2.71881	2.77035	3.12205	3.35989	5.48362	3.17429	3.2492	2.85141	7.13816	2.86183	2.66262	2.4777	10.3675	10.2893	10.1695
CLDN18	208891_at	6.85033	2.08642	1.18936e-05	3.59451e-05	5.61372	5.61291	6.39862	6.78743	7.59142	7.86601	6.39124	6.26017	6.29224	7.00486	6.46961	6.75317	6.60759	13.1361	5.90297	5.54815	6.03206	5.53189	6.70143	8.51458	7.38937	5.80818	6.61902	6.46397	6.75924	6.952	6.80718	6.87471	6.63381	5.49791	6.4312	6.4798	7.1472	8.37631	6.52825	7.33326	6.72904	9.71496	5.60137	5.40799	5.47252	11.8025	11.8896	11.7989
CLDN18	244061_at	4.31869	1.99378	3.81398e-05	9.91157e-05	3.40177	3.508	4.40692	4.09034	4.63363	4.75156	4.00967	3.59778	4.36461	3.99799	3.62712	4.06436	3.89929	11.5751	3.58957	3.88954	4.01445	4.15176	4.53847	4.98624	4.00262	3.30038	3.53758	4.14211	4.1276	4.33282	3.72437	4.19051	4.00953	3.44381	3.91415	4.04383	4.70962	5.05156	4.68265	4.19782	3.95189	6.15714	3.81097	3.38257	3.46298	9.93822	9.60865	9.56456
CLDN18	227379_at	4.58973	1.61076	0.000167696	0.000370442	3.8061	3.19419	4.50934	4.58617	5.79942	5.36098	5.09442	4.00111	4.68671	4.35758	3.67688	3.81677	3.88516	10.8411	4.37732	3.38709	4.04822	4.03442	4.15376	5.39566	4.37281	3.40893	4.23009	4.60336	4.45861	4.83282	4.56559	4.58978	3.81111	3.42267	3.92938	3.96107	4.94013	6.34189	4.33701	5.68602	4.52347	6.51836	3.454	3.85053	3.32795	9.17465	9.14125	8.93131
CLDN2	213256_at	5.3008	1.24735	1.74934e-05	5.00472e-05	4.28899	4.21464	5.18128	4.79697	5.82422	5.23544	5.34919	4.02141	4.17766	4.69573	4.85248	7.61106	7.42258	4.8178	4.89988	4.9399	7.10343	5.69216	5.51769	5.32563	5.69751	4.30932	4.5233	5.27545	4.58373	5.3655	7.28393	5.20628	4.06591	5.7639	5.3323	6.2923	5.14923	7.32218	4.86934	4.76485	5.46443	5.39138	4.10238	3.98765	3.83299	8.53982	8.1216	7.77093
CLDN23	219895_at	4.76677	1.60947	2.34007e-08	2.50378e-07	4.9478	4.77603	3.64354	3.8218	4.50274	3.92698	4.1004	3.77778	4.01311	5.54426	5.95598	7.54579	8.04232	7.47654	4.22804	4.15903	4.24641	4.45173	4.54809	4.2791	5.57655	4.07957	3.78246	4.60145	4.08365	4.53966	4.43365	4.73821	3.80803	5.6256	7.47159	7.27501	4.16945	4.7649	3.63208	3.18731	3.97276	4.27075	3.90385	5.32492	5.61589	7.56158	7.30366	8.06548
CLDN4	235911_at	6.45704	1.05948	3.12599e-05	8.30775e-05	4.44015	4.77589	6.42003	6.51879	6.73497	6.7003	6.73182	4.59542	6.74761	6.87056	7.31272	9.09548	8.40045	4.36511	6.89182	5.78423	6.35238	6.94606	6.06981	6.12305	6.72259	4.65844	6.02035	6.07793	6.87363	7.15971	7.17864	7.08721	5.03241	7.63995	8.25937	7.60998	6.05083	6.53429	6.14195	6.48522	6.89976	6.82989	4.68587	6.3017	6.26695	8.14868	8.26537	9.73491
CLEC11A	205206_at	6.26828	1.62325	2.7793e-13	4.11682e-11	7.23779	7.3554	5.97431	5.56341	5.90154	5.71897	5.63867	5.70222	5.55807	8.37919	6.04272	5.02336	6.01024	5.04431	5.64855	8.68221	6.27461	5.82665	5.56181	6.09607	8.5292	8.58845	5.97211	6.79556	5.86955	5.65351	6.16791	5.71557	6.41652	7.82679	5.55458	5.56467	5.92248	6.02322	5.84933	7.72555	5.64748	5.93796	5.46247	7.8671	7.88679	8.23447	7.66629	8.02333
CLEC2B	222662_at	7.92611	1.78954	5.00376e-08	4.33292e-07	11.191	10.9955	6.19179	6.19097	6.4242	6.19871	6.40343	10.2241	5.78376	10.1747	8.89115	9.1015	9.17467	8.47851	7.18514	10.7267	7.42302	7.69021	6.33964	6.64027	9.93456	10.0533	6.50664	8.17616	6.90358	6.04778	7.4552	7.02592	10.2822	10.3429	8.31039	8.43355	6.52492	5.92861	6.49112	5.8143	6.55204	6.74471	10.1614	11.444	11.3056	9.38538	9.38201	9.36946
CLEC4A	225188_at	5.09242	1.62956	2.79787e-09	5.415e-08	6.94167	7.04074	4.11928	4.00473	4.05219	3.85561	3.80175	6.49899	3.73954	8.13841	5.4295	6.45141	5.50515	4.64715	4.72243	6.72522	4.43339	4.33435	4.10432	4.18765	6.65533	6.78232	4.51711	5.21204	4.20069	3.63918	4.67595	4.40119	6.77604	7.32915	5.25936	5.25031	3.89831	3.93421	3.96496	4.15879	4.19858	3.61924	7.39825	8.20439	8.23723	6.665	6.59328	6.96031
CLEC5A	218084_x_at	4.32097	1.86808	3.97015e-12	3.54108e-10	4.11504	3.61879	3.47517	4.25748	3.97613	4.35104	3.88224	3.61505	4.57473	8.08459	3.98104	3.69215	3.6153	3.72238	3.74378	5.55693	3.82751	4.69225	3.74531	4.52411	6.17393	5.15908	3.92101	4.82064	4.30852	3.80137	3.76187	4.5473	3.6642	6.78215	3.78333	3.80539	3.89952	4.45166	4.14024	4.50685	4.16773	4.40131	3.37079	7.31112	7.48079	6.84735	6.48861	6.61687
CLEC7A	204891_s_at	4.82517	1.76156	2.2428e-07	1.35126e-06	7.56012	7.85014	3.26424	2.89885	3.36563	2.99401	3.50192	7.35331	3.56941	8.31353	5.72953	5.96272	5.13954	4.09174	3.59575	6.30098	4.34794	4.37613	3.46546	3.34402	6.90658	6.98531	4.18637	6.00315	4.27291	3.02815	3.36466	3.9682	6.93268	7.72375	4.70487	5.04719	3.66413	3.39608	3.62904	3.7336	3.03254	3.6902	6.88729	7.81237	8.11643	6.0867	5.87806	7.159
CLEC7A	219908_at	7.19321	1.62282	8.47431e-10	2.29714e-08	9.19905	9.13175	5.58853	5.80947	5.66345	5.37901	6.16285	8.82293	5.48251	9.83915	7.83381	8.37513	7.94571	6.40787	6.61497	8.47571	7.08428	7.43511	5.95789	6.78873	8.93408	8.53341	6.89198	8.2483	6.38086	4.97871	6.4832	6.5689	8.39679	9.82436	6.91865	7.45377	6.86523	6.62489	5.92303	5.81337	6.24223	6.70093	8.75439	9.63996	9.57959	8.96783	8.74716	8.86803
CLIC1	219612_s_at	9.89085	1.31271	8.27824e-12	6.41914e-10	11.2448	11.1512	8.94151	8.65905	9.23379	8.99035	8.9642	10.7591	8.95624	11.008	10.5204	11.2383	10.9598	11.15	9.65682	11.0982	9.5971	9.44637	9.23324	8.98391	10.5592	11.0903	8.84982	9.72337	9.32198	9.19847	9.35292	9.0501	10.9298	10.8461	10.7236	10.7616	9.33972	9.46164	8.84571	8.44909	9.08874	9.60592	10.7525	11.4369	11.4312	11.3132	11.2419	12.1584
CLIC4	241435_at	9.34702	1.08135	1.19938e-09	2.9552e-08	10.5812	10.6014	9.04697	9.16232	9.35217	9.27939	9.46061	9.6071	9.46527	10.6686	10.7166	8.75361	9.02598	9.53855	9.67404	10.5644	8.89434	9.47047	7.9867	8.93013	10.089	10.9674	8.606	9.74005	8.73421	9.29725	9.06658	9.23726	10.0039	10.6833	8.33865	8.84388	8.73493	9.25071	9.22304	6.29281	8.37056	8.70811	9.56624	10.7422	10.7872	10.6036	10.5895	10.3203
CLIC6	241769_at	5.72329	1.4729	2.83827e-08	2.87908e-07	4.02872	4.64464	4.99076	4.67428	5.43051	5.57002	5.38604	5.35224	4.81233	6.35091	5.64038	6.18344	5.84088	11.3205	5.52535	7.74855	5.39498	5.64429	4.81171	5.24273	7.51548	5.78418	5.0564	7.02762	5.3291	5.43163	5.12652	6.2343	5.06141	7.6586	5.63005	5.86458	5.8114	5.31458	4.45352	5.02447	5.05193	6.43119	4.80816	5.26432	5.6974	8.59768	8.80314	7.56503
CLIP4	222235_s_at	6.81058	1.45459	3.61736e-12	3.29083e-10	7.7554	7.72346	6.09743	6.25469	5.71544	5.50274	5.52507	8.29569	5.75566	8.59135	8.52322	6.43437	6.90572	6.29597	6.37127	8.23279	6.90835	7.19551	5.7026	6.37533	8.4132	7.66286	6.02914	7.23146	6.36049	5.98174	6.74968	6.8952	8.34506	8.21898	6.39014	6.66672	6.65344	6.10124	6.22285	4.42775	5.90234	6.84261	8.35558	8.35927	8.34881	8.26462	8.29219	8.06169
CMAH	213798_s_at	5.84473	1.60005	1.32983e-08	1.66842e-07	7.63054	7.32057	4.78726	4.35734	4.44248	4.19916	4.33833	7.7625	3.88499	8.14847	6.47711	5.95263	5.45357	6.05506	6.23442	8.08897	5.40076	6.27201	4.13372	4.96139	8.17868	7.79091	4.90785	6.8667	5.19621	4.36119	5.40866	5.16067	7.89109	7.35615	5.70748	6.03047	5.50803	4.83729	4.09559	4.15292	4.77328	5.61654	8.20355	7.17045	7.09541	7.12781	7.30764	6.75966
CMTM3	213764_s_at	7.12208	1.67936	1.30852e-14	3.52429e-12	8.59637	8.64272	6.80881	6.5917	6.32034	5.84087	6.16511	8.32136	6.16808	8.93068	7.44425	6.94021	6.45974	6.39909	6.6903	8.76319	7.28804	6.66987	6.23343	6.02254	8.81603	8.88238	6.44083	7.80218	6.47388	6.59404	6.41149	6.49835	8.30072	9.04728	6.41656	7.00125	7.04439	6.56142	5.76464	6.58064	6.58196	6.69036	8.55583	8.67897	8.81832	9.30263	9.09931	8.66496
CMTM3	214770_at	6.65462	1.18846	1.616e-13	2.67743e-11	7.54135	7.60855	6.00064	6.2739	6.34447	6.77185	6.50955	7.33633	5.88241	7.7571	6.64064	6.29187	5.64209	6.3518	5.78664	7.75411	6.0352	5.90666	5.65046	6.39463	7.78973	8.10265	5.82427	6.9447	6.45736	6.19834	6.35108	5.91605	7.4453	8.06953	6.40534	6.58767	6.58054	6.52576	6.799	6.52928	6.15164	6.73084	7.64105	7.72387	8.02325	8.39035	8.31923	7.58448
CMTM6	224650_at	8.8392	1.15643	6.59712e-11	3.42218e-09	10.0659	10.0685	8.20725	8.46631	8.26489	8.07891	8.11376	9.70968	8.32775	10.1238	8.84118	9.4591	9.03182	9.72756	8.46748	9.68216	8.53173	8.65736	8.17012	8.39507	9.46716	9.98545	8.5557	9.0088	8.81257	8.29092	8.73741	8.73693	9.89147	9.93808	8.72548	9.02482	8.54292	8.5512	8.11275	5.39277	8.17944	8.66695	9.7177	10.007	10.1906	10.6331	10.7407	10.3911
CNIH4	204533_at	7.08837	1.07913	3.94445e-09	7.0225e-08	8.16334	8.07083	6.54672	6.40567	6.91034	6.70762	6.36508	7.49913	6.36348	8.51716	7.72237	8.596	8.07089	7.56391	6.96963	8.06439	7.06337	6.72352	6.247	6.59542	7.26858	7.95414	7.04091	6.85766	6.62631	6.5471	7.31558	7.02041	7.52876	7.88974	7.70104	8.2242	5.94609	6.61978	6.33631	4.04951	6.49827	6.52022	7.33597	9.02955	8.7567	9.11783	8.92066	8.22383
CNRIP1	201890_at	7.4273	1.23093	2.53939e-07	1.4878e-06	9.43363	9.32276	6.33529	5.94036	6.96395	6.34644	6.19936	8.82079	6.09736	9.20918	8.48989	6.89188	7.52795	7.56894	7.20745	10.0722	6.88426	7.14818	6.07925	6.51839	9.41185	9.69603	6.24851	7.62189	7.0868	5.76232	7.40343	6.33231	9.04481	8.69062	7.18461	7.43082	6.64669	6.20524	6.18671	7.51899	6.51081	6.87261	8.7522	8.72679	8.96607	8.58568	8.20566	8.38522
COL10A1	212353_at	4.66508	5.04744	6.43717e-22	7.03904e-18	3.5404	3.36947	3.9381	3.46303	3.63474	3.59611	3.74172	3.99003	3.77821	9.35017	3.80335	4.22988	3.5568	3.86751	3.95581	7.28417	3.91207	6.98759	4.29405	4.33497	9.79131	4.19785	3.53961	8.56442	4.01742	3.97103	3.62564	3.61557	5.53408	10.2026	3.60639	3.54433	4.06795	3.87359	3.82587	4.52168	4.22184	5.09502	3.49362	9.4514	9.39325	11.2273	11.1996	10.7109
COL10A1	37892_at	6.0115	4.11443	4.68398e-21	2.28988e-17	4.95991	4.87224	5.57799	5.66562	5.99638	5.62024	5.89531	4.92559	5.47394	9.60364	4.58924	5.145	4.48232	4.84077	5.21649	7.55104	5.55731	6.66169	5.75216	6.08662	9.61526	5.2781	5.24748	8.71758	5.80215	5.66764	5.00727	5.81783	6.54264	10.3152	4.93947	4.87687	5.7959	5.67036	5.70329	7.33711	6.13082	6.50029	5.00988	9.77101	9.43997	11.5394	11.0137	10.9142
COL11A1	215446_s_at	4.57108	4.41625	1.68141e-17	1.50706e-14	4.26678	4.39975	3.73112	3.92676	3.91434	4.14415	3.91191	3.61733	4.57231	8.66644	3.53188	3.39553	3.71816	3.83702	3.89315	6.66197	3.91833	4.29587	3.74281	3.90794	7.84821	7.3814	3.69072	7.23217	3.78835	4.18962	3.87419	3.83107	3.86656	9.75507	3.45249	3.59609	4.02998	4.09028	4.07655	5.53659	3.88372	4.62747	3.46818	10.2495	10.3505	10.6017	10.7115	9.32296
COL11A1	229479_at	4.50165	3.54212	1.74543e-16	9.82611e-14	4.14459	3.60103	4.20856	4.13235	4.46674	4.42056	3.58039	3.60278	4.03286	7.77372	3.4457	3.76521	4.13578	3.98701	3.59878	5.77778	3.63906	4.13866	4.48693	4.34441	6.89547	6.36494	3.43521	6.06065	4.08075	4.20135	4.10257	4.58978	4.05914	8.70337	4.00489	3.47089	3.93941	4.49001	4.55398	4.6269	3.95838	5.01683	3.72682	9.03849	9.25904	9.35825	9.42171	8.20554
COL11A1	220177_s_at	2.70811	1.88114	1.70993e-08	1.99254e-07	2.61402	2.30919	2.57351	2.5427	2.34481	2.61153	2.49034	2.31323	2.50554	4.08685	2.45546	2.58431	2.63729	2.57923	2.66468	2.96965	2.58103	2.33834	2.59144	2.40175	3.48697	3.33963	2.28368	2.84322	2.35637	2.36553	2.41134	2.36917	2.39771	5.8616	2.51108	2.42392	2.46649	2.63153	2.39101	3.65929	2.60521	2.58859	2.42911	6.34168	6.38035	6.31383	6.57169	3.86607
COL12A1	205525_at	5.21887	2.96356	1.62485e-13	2.68394e-11	6.03285	6.07158	3.48697	3.70255	3.67301	4.02845	3.30847	6.35663	3.84693	8.51236	8.43424	5.6003	5.84661	5.1283	4.74506	7.81089	4.29704	4.77035	3.36116	3.92305	7.5969	9.75192	4.54713	5.98884	4.06389	4.10144	3.90746	4.08031	7.50618	8.23864	4.95525	5.9845	3.89831	3.46646	3.47195	3.72355	4.11404	4.37412	6.82805	9.89028	9.81106	9.33233	9.36785	7.30911
COL12A1	219073_s_at	8.07839	2.63331	3.99432e-14	8.98723e-12	8.94281	8.75475	6.58549	6.77522	6.35887	6.3223	6.07814	9.13121	6.83223	10.9077	10.5815	8.16397	8.4057	7.75701	8.29423	10.4701	7.76907	7.99201	6.64343	7.46434	10.3674	11.9053	7.04879	9.32987	7.18029	7.26228	7.7685	7.40001	10.0171	10.5366	7.69124	8.20894	6.82911	6.41435	6.05502	6.11441	7.12625	7.94302	9.62884	11.8178	11.8137	11.4915	11.5634	9.92614
COL12A1	206638_at	4.96213	2.50358	1.00827e-12	1.16548e-10	5.55031	5.32365	3.31501	3.36492	2.99546	3.92452	3.62389	5.93255	3.49455	8.14097	7.65457	5.15832	5.19428	4.46232	4.69652	7.39191	4.2834	4.31915	3.31025	3.70696	7.07053	9.005	3.62494	6.0267	3.90513	3.93125	4.47908	4.08659	6.7646	7.37156	4.62591	5.25574	3.61294	4.16015	3.99487	4.56145	4.186	4.50369	6.51345	9.11646	8.89126	8.54025	8.51968	6.54034
COL12A1	213793_s_at	5.18332	1.52435	8.11735e-09	1.17754e-07	4.73752	5.47976	4.53026	3.48796	4.22185	4.52054	4.7165	5.5167	4.27308	7.71727	7.51206	4.86153	5.36832	4.5063	4.17051	6.64293	4.45587	4.9764	4.84064	4.09173	6.59517	6.60923	4.32001	5.82256	4.76737	4.91061	4.73678	4.70173	5.97047	6.57672	4.58432	4.84289	4.80957	5.48923	3.61857	6.10387	5.2626	5.37956	6.42044	7.41098	7.95831	7.44852	7.37099	5.99839
COL14A1	202566_s_at	7.09064	1.92027	1.71451e-07	1.09615e-06	7.7514	7.69568	5.94707	5.80947	5.05244	5.36453	5.81205	7.30463	6.15266	9.29184	8.30581	5.23962	6.80911	6.91317	7.37799	10.4244	7.82574	8.2898	5.82103	6.99249	10.291	10.6193	6.29185	9.00836	6.80518	5.86448	7.0512	6.32341	9.62942	8.62813	5.21716	6.26891	6.62892	6.01753	5.47183	5.00678	6.2853	7.40386	7.54126	7.7014	7.84714	8.8536	9.04326	8.59737
COL15A1	219386_s_at	8.86137	1.41667	5.00809e-10	1.56878e-08	6.09661	5.85654	8.44115	8.81073	8.72649	8.9598	8.36918	8.27002	9.1845	10.2082	9.97648	8.07309	8.56533	8.85289	8.58928	10.6786	9.11728	8.86209	9.45726	8.93837	10.2385	10.3237	9.48557	10.068	9.17617	8.63958	9.26028	9.46117	9.2936	10.9005	8.38882	8.10279	8.88735	8.45831	9.44354	6.00822	8.66553	9.13999	7.61775	10.428	10.1482	9.80398	9.97023	9.9353
COL16A1	225275_at	7.45355	1.5183	1.1154e-15	4.41389e-13	7.56727	7.3773	7.10496	6.90994	7.4224	6.6338	6.91439	6.72147	7.1636	9.24956	7.95301	7.31529	7.67316	7.02501	7.44743	8.94016	7.58179	7.04064	7.09722	7.01114	9.16836	8.98936	6.81956	7.52115	6.87686	6.88158	6.80715	6.7249	7.66687	9.0539	7.83875	7.26023	7.23657	7.22695	6.96111	7.50249	7.69205	7.11162	7.19932	8.64561	8.64692	9.2667	8.93702	9.40674
COL1A1	212344_at	8.8154	4.25082	6.0643e-19	1.07368e-15	10.6023	10.7061	7.18937	7.16829	6.67238	6.69696	6.8383	8.41727	7.40784	13.4024	9.28143	7.77241	8.52576	9.44704	7.42302	12.8644	8.33783	9.38137	7.23716	8.49086	12.8504	14.0497	6.86443	12.1643	7.57054	6.85206	8.02148	7.64687	11.0053	13.1902	6.94848	8.11684	7.23287	7.60529	7.65617	7.91561	7.19461	8.98243	8.07036	13.5161	13.5106	13.4329	13.4207	13.0308
COL1A1	201852_x_at	5.27874	4.12965	1.01363e-17	1.08667e-14	6.61142	7.37302	3.94927	3.82895	3.80448	3.82471	3.7722	5.07326	4.07891	9.92908	5.00993	3.66487	4.2144	4.61906	4.27139	8.49664	5.06881	4.52927	3.94257	4.55352	9.3484	11.1729	3.67974	8.27116	4.45513	3.63487	4.59615	4.23848	7.48197	10.108	3.65573	4.1525	4.1223	3.89597	3.83401	5.73557	4.02836	4.50368	4.3402	10.1351	10.3661	10.2156	10.0415	10.092
COL1A1	205927_s_at	10.5772	2.53437	4.23958e-16	2.03572e-13	12.3011	12.1843	8.94552	8.93775	8.97502	8.32393	8.12845	11.0073	9.5353	12.9391	11.4672	9.77477	10.6464	11.1413	9.00073	12.9782	10.8344	11.8312	9.34318	11.1589	12.9985	12.9566	9.0525	13.0435	9.42394	8.76607	10.2463	10.0803	12.51	13.2721	9.1929	9.97728	9.92337	10.098	9.68837	11.0075	9.42186	11.25	10.1493	13.4558	13.223	13.2595	13.5096	13.1006
COL1A1	216207_x_at	8.37498	1.33504	1.02222e-08	1.3872e-07	7.76822	7.57465	8.80986	8.43814	8.91235	8.6338	8.61293	6.99211	8.42301	10.2021	6.95441	6.94833	6.88821	7.0054	7.74156	9.55716	8.40573	8.65482	8.39253	8.45815	9.84298	11.7347	8.74724	9.55238	8.16481	8.41827	8.03182	8.46572	8.36871	10.418	7.14179	7.22169	8.1705	8.47527	8.47173	8.4335	8.3286	8.1037	7.15934	10.2682	10.4937	9.53333	10.5819	8.85047
COL1A2	223278_at	8.62932	4.19574	5.36508e-19	1.04763e-15	10.7868	10.7558	7.04933	6.76934	6.53316	6.6054	6.55718	8.36728	7.16689	13.2413	9.71302	7.5184	8.21495	8.30804	7.20993	12.0707	8.21881	8.89341	6.40199	8.49576	12.5656	13.4194	7.12651	12.1366	7.55343	6.5129	8.19573	7.49737	11.013	13.1855	7.29528	8.01617	7.23333	7.24231	7.0763	7.99093	6.7455	8.95415	7.90621	13.2641	13.2501	13.2887	13.2988	13.0323
COL1A2	210495_x_at	7.35329	3.19781	9.6499e-19	1.59881e-15	9.02983	8.76462	6.58576	6.37933	5.93945	5.76836	5.72916	7.5207	5.79686	11.0597	9.23728	6.59931	7.868	6.85808	5.8946	9.66395	7.65695	7.81535	6.19071	6.43886	9.99078	9.7799	5.96963	9.23795	6.39095	5.54367	7.49753	6.5656	8.77123	10.8526	6.56957	6.75489	5.84364	6.49767	6.35815	6.7035	5.8856	7.32091	7.44771	11.4206	10.9785	11.1557	10.9698	10.8926
COL1A2	221729_at	10.4368	3.02452	3.9483e-18	5.16532e-15	11.6461	11.816	9.26522	9.2103	8.98823	8.63323	8.34468	10.3117	9.1334	13.7372	11.4269	9.41248	10.3	10.7777	10.1076	13.3973	10.4242	10.8436	9.14595	10.4362	13.3541	14.0948	9.16126	12.7778	9.56903	9.01141	9.92737	9.46191	12.1238	13.6762	9.58335	10.2125	9.68448	9.31457	9.04067	9.19879	9.21296	10.3786	9.89352	13.7011	13.8422	13.8268	13.8869	13.5653
COL3A1	215076_s_at	9.21296	3.29494	1.76124e-16	9.82611e-14	11.4408	11.0682	7.7109	7.83665	6.58143	6.90265	7.14486	9.40822	7.44162	12.6676	10.5728	8.81599	9.53821	10.1481	7.36037	12.3058	9.01511	10.1905	7.23992	9.33356	12.2994	12.7297	7.42025	12.4373	8.65307	6.75357	8.2042	8.252	11.6414	12.9992	8.18364	9.08249	8.14777	8.14493	8.03936	7.09123	8.00958	9.47242	9.02074	12.9985	12.6616	12.6205	12.8207	12.6157
COL3A1	219773_at	9.96289	3.2936	3.54383e-17	2.81582e-14	11.8508	11.8165	8.31787	8.59535	7.58814	7.73885	8.12498	9.57903	8.73048	13.5779	10.9011	9.50688	10.0884	11.0037	8.98132	13.1758	9.54924	10.8619	8.34488	10.0119	12.9924	13.9103	8.56351	12.6296	8.85951	8.11669	8.68916	8.85309	12.071	13.6765	8.89865	9.54533	9.39249	8.82594	8.69692	7.83812	8.82834	10.3971	9.42299	13.5921	13.5853	13.4978	13.6549	13.1329
COL3A1	218469_at	6.89217	3.12383	1.07528e-17	1.10926e-14	7.47673	7.53038	5.59624	5.85946	5.42503	5.31197	5.48519	6.32899	5.5436	10.8157	8.27914	6.86784	7.6335	7.71868	4.89321	9.55686	6.88888	7.82066	4.92163	5.72468	9.65249	10.236	5.29996	9.02901	5.98043	5.78297	6.86485	6.26756	7.9152	10.4174	5.93925	6.90575	6.0601	6.04349	6.04092	6.19793	5.28822	6.48459	6.71014	10.6629	10.6248	10.2092	10.1784	10.2471
COL3A1	210004_at	10.778	2.81187	4.79419e-17	3.54219e-14	12.5991	12.4487	9.50167	9.56738	8.91664	8.94605	9.02153	10.6409	9.64792	13.8288	11.5909	10.2475	10.8407	11.5126	9.73822	13.5558	10.4266	11.6558	9.41754	10.9344	13.3795	13.9611	9.54159	13.1249	10.0524	8.9446	9.73222	10.0368	12.6991	14.0565	9.6515	10.3631	10.1514	9.82281	9.48491	9.09344	9.65268	11.3336	10.2191	13.8222	13.8626	13.7494	13.8623	13.6239
COL4A1	220330_s_at	7.62866	2.3579	4.05422e-14	9.0503e-12	11.223	11.0401	6.81038	6.65613	5.92165	6.24762	6.12153	8.58249	6.59311	10.0167	8.19935	7.8296	7.2025	7.08182	8.11196	9.52949	7.37164	7.33206	6.53999	6.82436	9.42725	10.1307	6.26807	8.60678	6.93702	6.26458	6.70384	6.91816	8.94843	10.4599	6.34306	7.34237	6.98744	6.78139	7.01354	5.21988	6.42376	7.27222	8.23377	10.7518	10.7386	10.1335	10.3191	10.3155
COL4A1	215379_x_at	9.30205	2.17122	9.75847e-14	1.79042e-11	12.4982	12.5372	8.76478	8.57214	7.64574	7.72287	7.35986	10.4961	8.63796	11.3735	10.0507	9.32511	8.88081	8.75833	9.9304	10.9513	8.94862	9.06974	8.47988	8.66747	10.8913	11.3898	8.46222	10.2924	8.70719	8.22336	8.58639	8.65348	10.484	11.8	8.28636	8.99514	8.6623	8.47961	8.43849	6.30337	8.2804	9.12583	10.0476	12.1411	12.0992	11.7209	11.7474	11.7427
COL4A2	211980_at	9.15007	2.20188	7.33493e-14	1.46807e-11	12.4635	12.2384	7.77268	7.6689	7.48363	7.26522	7.36659	10.2329	8.26397	11.3056	10.8107	9.53917	9.60405	9.00208	9.47519	11.0196	8.82478	8.82266	8.36596	8.01425	10.7643	10.8354	8.17239	9.69044	8.24527	7.62121	8.09576	8.40935	10.2257	11.6236	9.15781	9.85498	8.42514	7.81588	8.27659	8.0244	7.66642	8.74284	9.66556	12.0702	11.7999	11.4261	11.3357	11.5357
COL4A2	227961_at	7.04632	1.87797	1.34576e-13	2.27429e-11	9.99319	9.66791	6.17018	5.95833	5.96703	5.85672	6.14402	7.30552	6.5011	8.85414	8.3281	7.45095	7.22637	7.01757	7.34244	8.4366	6.59412	6.61413	5.96672	6.03946	8.3595	8.5548	5.99694	7.50363	6.61616	5.9812	6.19874	6.35882	8.06055	9.25624	7.34661	7.90526	6.26158	5.98361	5.83584	5.1647	6.22152	6.53639	7.22988	9.48022	9.25424	9.31643	9.26912	9.06619
COL4A5	225102_at	6.34338	1.16896	4.66545e-08	4.12089e-07	7.30114	7.16314	5.17243	5.82219	6.1267	5.79014	5.21608	6.20512	5.26721	7.39335	8.98076	5.79958	6.94848	8.02334	6.44323	7.33864	6.41357	6.27	5.33498	5.48623	8.16643	7.4038	5.87924	6.95627	5.91786	5.58293	6.0965	5.32205	6.65992	6.82782	6.18057	6.623	5.91215	5.3932	5.07376	6.49502	5.39568	6.99428	6.01497	8.43532	8.72198	7.28696	7.41301	7.14186
COL5A1	205422_s_at	7.62748	3.49401	4.06235e-18	5.16532e-15	10.1644	10.0968	6.27478	6.25753	6.37912	6.1285	5.99891	7.80644	5.73802	11.3236	8.65243	7.17783	7.99068	7.97134	6.66848	10.6498	6.71434	7.61432	6.08732	7.14674	10.5961	11.6538	6.41222	9.63447	6.11988	6.0344	6.10026	6.29018	9.11936	11.3509	7.1788	7.61537	6.25914	6.04907	6.24056	6.87667	6.36952	7.34559	7.38417	11.7807	11.6538	11.5885	11.6044	11.2808
COL5A1	211597_s_at	5.99225	3.46146	1.43192e-17	1.32695e-14	8.75436	8.60055	4.92691	4.87116	4.62632	4.60286	3.86332	5.56681	4.26892	9.80751	7.08026	5.20665	5.94143	6.26828	4.92303	8.78823	5.45367	5.9623	4.72761	5.22189	8.98743	10.1087	4.70954	8.13682	5.12394	3.81358	4.78808	4.69391	7.35727	9.92044	5.06584	5.71737	5.17133	4.85398	4.83312	5.1196	4.41092	5.87481	5.54896	10.0924	10.0369	9.76153	10.1293	9.67583
COL5A1	203789_s_at	6.56375	2.91385	2.72158e-17	2.28927e-14	8.81254	8.62001	5.01421	5.0536	4.99351	5.23972	5.24468	6.45238	5.65303	9.72822	7.52869	5.92177	6.86462	7.10818	5.38148	9.27499	6.19038	6.49266	5.5663	5.4389	9.11003	9.93758	5.46284	8.25302	5.79996	5.30618	5.51072	5.74998	7.73526	9.7193	6.13865	6.4278	5.89282	5.72528	5.05013	5.78796	5.41342	6.62336	5.76209	10.0467	9.94848	10.0413	9.97106	9.45443
COL5A2	202859_x_at	6.54222	3.70663	1.04402e-17	1.09773e-14	8.21963	8.25121	4.54578	4.69188	4.75551	3.85697	3.59911	6.90269	4.72497	10.6017	7.89686	6.84571	7.07674	7.67907	6.20086	9.69549	6.08185	6.50416	5.17073	6.17582	9.64629	11.1485	4.97972	8.99379	5.35309	4.61131	5.50665	5.1585	8.19945	10.52	6.03947	6.74056	5.76708	5.25238	4.82943	5.72368	4.78897	5.94908	6.46201	11.0213	10.9922	10.7061	10.8734	10.3449
COL5A2	205713_s_at	7.57539	3.44423	1.04598e-18	1.63397e-15	8.4226	8.51518	5.96861	6.46838	6.04515	6.04483	5.75264	7.45543	6.02807	11.3848	8.54082	7.49987	7.43989	8.10053	7.17116	10.2181	6.80581	7.76894	6.2036	7.13061	10.5745	12.061	6.14187	10.2774	6.71699	5.9568	7.06799	6.56111	9.12039	11.395	6.98488	7.36722	6.21995	6.56751	6.21142	5.52786	6.63035	7.38329	7.70964	11.5513	11.5871	11.5268	11.6344	11.0928
COL6A1	203131_at	9.10881	1.49856	4.28713e-10	1.40163e-08	10.3677	10.1882	8.39991	8.36322	7.82103	7.67086	7.88671	9.25134	8.09333	11.5801	11.0723	8.97567	9.19301	9.35487	9.1446	11.3447	9.10807	9.0337	8.39018	8.84291	11.0302	12.1437	8.32609	9.51889	8.38307	8.18194	8.55339	8.09098	9.92509	10.5408	8.64593	8.73131	8.45835	8.27106	7.90028	8.13696	8.24135	8.82168	9.26016	11.6273	11.3574	10.5391	10.5801	10.2157
COL6A1	210423_s_at	7.15997	1.17583	4.82403e-08	4.22006e-07	8.02474	7.94351	6.72895	6.49108	5.98471	6.45386	6.48825	6.91744	6.1354	9.1327	8.63358	6.50435	6.93867	6.98255	7.19937	9.33729	6.92291	6.90487	6.5778	6.81013	9.15585	10.0616	7.0237	7.00683	6.00845	6.7384	6.74203	6.51636	7.56786	8.22412	6.7888	6.78656	6.86151	6.36823	6.04616	7.47366	6.76737	6.93138	7.05762	9.32782	9.31924	8.18599	8.2019	7.66368
COL6A2	202381_at	7.76573	2.31622	2.56702e-12	2.48651e-10	9.55945	9.50947	6.4196	6.36959	6.2844	6.03553	5.81664	8.24673	6.37267	10.9334	10.0098	7.75095	8.1362	8.28677	8.11623	10.906	7.10505	7.11873	6.79864	6.9301	10.3531	11.7304	6.51237	8.10955	6.27191	6.59307	7.44009	6.36212	9.01687	10.0092	7.67817	7.92461	6.62797	6.61266	5.88401	6.8506	6.44504	7.53646	8.19939	10.8933	10.7924	10.1311	10.0106	9.5849
COL6A3	232458_at	9.13024	2.74868	1.22427e-17	1.17433e-14	10.0666	10.0757	7.9259	8.0179	7.40701	7.31628	7.42619	9.90752	8.07007	11.9994	9.99591	8.78526	9.16911	8.45057	8.85409	11.9672	8.71061	9.20674	8.21064	9.13553	11.7606	12.5807	7.82235	11.0561	8.34336	8.04291	8.62784	8.17519	10.6948	12.3601	8.32857	9.06227	8.36272	8.34543	8.03943	6.99917	8.19072	9.16136	9.42732	12.1302	12.0586	12.3449	12.3797	11.9146
COL8A1	225681_at	5.34766	4.62613	2.28919e-21	1.78802e-17	4.01109	4.33775	3.58251	3.89385	4.16915	3.78969	3.95661	4.08345	3.89486	9.76388	6.44077	3.69965	4.28602	4.36702	6.50422	9.33766	5.28186	6.62637	4.34893	4.14013	10.2355	8.79517	4.47194	8.89369	4.20738	4.21569	5.10965	4.50679	7.90279	10.0735	3.59825	4.01691	4.15935	3.82829	4.41811	5.15851	4.77032	5.47298	4.20853	8.93042	9.21333	10.3622	10.3173	9.69762
COL8A1	240304_s_at	3.47504	2.0866	7.77114e-17	5.24552e-14	3.33206	2.83539	3.17751	3.2315	3.18896	2.99183	3.19905	3.18499	2.80572	5.3783	3.33072	2.98896	3.19279	2.75331	3.46634	5.37069	2.97988	3.33488	3.02128	3.20708	5.77868	4.89878	2.61161	4.1028	2.85313	3.04075	3.17826	2.7647	3.8704	6.11463	3.07825	3.25627	3.33277	2.79795	3.31981	4.36125	3.08587	3.1283	2.98107	4.37108	5.06112	6.18793	6.42022	5.01076
COL8A2	213994_s_at	5.31888	1.99559	2.03421e-15	7.1295e-13	6.58999	6.90705	4.65579	5.41682	4.11906	4.43139	4.56579	6.31952	5.48794	7.18895	5.55735	4.2864	5.04964	4.46995	5.28544	6.2801	4.17449	4.97404	6.10761	4.95456	7.72567	5.90231	4.08505	5.83933	4.69562	4.73521	4.28754	5.03109	6.35708	7.00044	4.6905	4.71248	4.84192	3.93836	5.07252	5.33466	4.87911	4.97107	6.51431	7.24399	7.42964	7.95694	7.81945	7.17717
COLEC12	206201_s_at	6.54987	1.5843	4.30597e-08	3.88135e-07	6.2947	6.7097	5.5051	5.68651	5.21459	5.08577	5.39159	7.37473	5.33365	9.27391	7.86984	6.06447	6.43907	6.45192	6.5309	9.43623	5.47534	6.36638	5.12235	6.50295	9.23194	9.75837	5.66305	6.93475	5.69669	5.81981	7.06125	5.61358	8.82785	7.9971	6.67245	6.74274	5.5667	6.26164	5.12294	5.61605	4.97991	6.263	7.4855	8.63703	9.02701	8.22865	8.02412	7.48714
COMP	223122_s_at	5.28121	3.57454	8.32227e-17	5.54903e-14	3.72271	3.96579	5.30888	5.07933	5.33686	5.54083	4.96624	3.74524	5.08566	8.2731	4.42962	4.09009	4.61887	4.90454	5.06132	7.92181	4.49622	5.8104	4.58418	5.56809	10.4407	5.26017	4.60519	6.58692	4.45728	5.02778	4.39846	4.72345	6.51693	7.82434	4.28791	4.26995	4.97251	5.05063	5.08253	5.63677	5.20171	4.68065	4.43363	6.62835	6.77953	10.593	10.3306	9.97655
COPS8	205269_at	8.34831	1.13879	2.27639e-13	3.56623e-11	9.21558	9.07234	7.75308	7.61578	7.79259	7.47586	7.8771	9.09519	7.53354	9.52731	9.05122	8.98156	8.54114	8.72	8.15504	10.1726	8.18178	7.82876	7.66817	7.76139	9.38683	9.90176	7.86676	8.46833	8.02397	7.51254	8.28002	7.75112	9.09787	9.54055	8.24724	8.52471	7.9103	7.59552	7.7793	7.28105	7.77963	7.86272	8.75383	9.56808	9.62583	9.74332	9.57877	9.59502
CORIN	215077_at	3.48638	1.80042	3.52049e-10	1.21748e-08	3.5	3.44434	3.56258	3.61419	3.2681	3.21978	3.15861	2.95123	3.28062	3.60412	3.33182	3.28235	3.25459	3.47381	3.31381	3.63807	3.55198	3.7236	3.40433	3.44123	5.53548	3.37533	3.21793	3.9005	3.41027	3.62932	3.24162	3.42185	3.13472	4.51509	3.10005	3.11391	3.37688	3.48444	3.27464	4.22002	3.17238	3.71133	3.11374	3.651	3.94522	6.89111	6.69817	5.73128
CORO1A	219779_at	7.3123	1.10944	0.000495686	0.000987022	9.98065	10.1119	6.05698	5.53786	5.89728	5.92066	5.84013	10.5245	6.03045	9.76449	8.06255	8.59628	8.05996	7.59233	6.72579	9.46027	5.90896	6.29399	5.64353	5.89053	8.13218	8.90393	5.89733	6.86423	5.75323	5.67368	5.97669	6.20811	10.7826	8.85881	7.99548	8.31456	5.80747	6.07931	5.82927	7.02086	6.11552	6.21992	10.8475	9.23644	9.40338	8.18764	7.69945	8.16115
CORO1C	220092_s_at	6.90917	1.56795	3.03324e-10	1.09107e-08	8.13226	8.72988	5.7594	5.66929	5.95803	5.23598	5.2461	8.18187	5.90999	8.60077	9.13958	7.95704	7.34428	7.4397	7.54314	8.28382	6.53624	6.2548	4.96322	5.89438	8.42734	9.49911	6.09874	7.09073	6.31032	6.19813	6.37091	6.03581	8.03807	8.56703	7.31355	7.84948	6.27597	5.64323	5.12197	5.47052	5.81123	6.29855	8.25723	8.5141	9.05617	8.80743	8.55743	8.84545
CORO1C	226757_at	7.6759	1.34029	4.42354e-10	1.43315e-08	8.65249	8.81509	7.01842	6.34553	6.33307	6.4224	6.44674	8.7915	6.40048	9.37457	9.62536	9.02072	8.01359	7.85474	7.91636	8.63769	7.0222	7.17718	6.8119	6.58201	8.8379	10.069	6.62866	7.83533	7.03027	7.16257	7.03327	6.99133	8.69987	9.10715	8.13398	8.39134	7.27583	6.86179	6.15202	6.63502	7.10663	7.61837	8.52759	9.2209	9.63851	9.40047	9.26486	9.24231
CORO2A	225095_at	5.21448	1.03025	0.000590477	0.00115669	4.71191	4.92109	4.34794	3.95348	4.5832	4.44439	4.39863	5.60712	3.93902	5.91986	7.46793	9.21867	8.87981	7.11759	4.18563	5.61522	4.61878	4.12628	4.62169	4.0596	5.76073	5.11082	4.07607	4.28301	4.7574	4.33659	4.107	3.84764	5.01732	4.72891	8.52486	8.99719	4.06295	4.81196	4.33701	5.79549	4.40289	4.48752	5.18149	5.87369	5.8715	7.62729	7.50687	7.3766
COTL1	214752_x_at	7.11097	1.5013	9.45121e-08	6.93524e-07	9.44893	9.70354	6.02906	5.51266	5.96287	6.56636	5.95466	9.4055	6.0399	8.98984	7.29799	8.61774	8.01577	8.25237	6.72402	8.86048	5.22859	5.90723	5.89476	5.98475	8.06667	8.88397	6.39034	6.61386	5.88604	5.85337	6.39973	5.84453	9.71728	8.78551	7.87615	8.48497	5.54264	5.83732	5.87899	5.91659	5.42018	5.73748	9.79502	9.21354	9.42749	8.60231	8.77631	8.78487
COTL1	219648_at	8.16457	1.22664	1.70774e-06	6.8842e-06	10.4173	10.2784	6.96134	6.70016	7.84955	7.31403	6.82921	10.6567	7.10135	10.3872	8.68216	9.61877	9.18343	9.60674	7.32191	9.71521	6.99055	6.92145	7.14084	6.62144	8.61048	9.59292	7.29156	7.63623	7.14622	6.94084	7.17864	6.80407	10.3226	9.4447	9.03636	9.12838	6.9648	6.98559	6.89691	7.69273	7.08114	6.84891	10.5172	10.0712	10.1251	9.77326	9.38161	9.82031
CP	227099_s_at	5.21276	2.17632	1.17863e-08	1.53116e-07	7.61206	7.99914	3.98972	4.35483	4.37946	4.48324	4.60193	7.18341	4.3852	6.10908	6.32258	6.80306	6.49934	4.77453	3.98891	4.49019	4.16173	4.26476	4.52862	4.47255	5.47475	5.58003	4.12864	4.96081	3.74928	4.31606	3.92298	4.49379	7.28968	8.33852	5.99143	7.04823	4.03027	3.98042	4.42202	4.54446	4.41297	4.39439	6.81455	8.38593	8.39301	9.60315	9.2322	5.9719
CP	218796_at	4.53079	2.16153	2.60387e-09	5.14331e-08	6.44545	6.40944	3.62059	4.06763	4.1378	3.99981	4.28422	5.30124	3.42371	5.06608	5.12399	5.10981	5.00207	4.24051	3.29289	4.41207	3.84563	4.07091	3.87904	3.81831	4.76396	5.08647	3.63415	4.12549	4.05116	3.57165	3.94475	3.59418	6.06952	7.91913	4.11854	5.17789	3.81758	3.55688	4.08754	4.58808	4.05312	3.94629	7.04322	7.95545	8.10037	8.05662	8.31437	4.72227
CP	204163_at	5.57341	1.90185	4.34032e-08	3.90558e-07	7.91253	7.53171	5.13268	4.69217	4.79263	4.90627	5.20059	7.44997	4.97339	6.20273	6.7116	6.91178	6.7689	4.54723	3.98192	5.7068	4.31817	4.07796	4.24557	4.85555	5.6436	5.9009	4.72521	5.14248	4.61339	4.96645	4.15682	4.52964	8.02176	8.31624	5.94143	6.62691	4.46782	4.23106	4.94379	5.86931	5.19664	5.11193	8.03724	8.19279	8.51503	9.66524	9.53784	5.32815
CP	204939_s_at	5.34067	1.38183	1.45317e-05	4.26818e-05	7.44889	7.59334	3.66978	4.92681	4.64556	4.87092	4.28021	7.20889	5.07283	6.22407	6.33486	6.90155	6.95889	4.28752	4.39489	5.72538	3.88026	4.42785	4.05247	5.24355	5.18653	5.61556	4.3877	4.90979	4.34747	3.89951	4.20945	4.43905	7.9751	6.37498	5.74832	6.93403	4.2215	4.32242	4.88181	5.09593	4.836	4.70943	8.0429	7.23904	7.33252	9.5216	9.201	4.59412
CPM	214454_at	6.64231	1.09623	4.43477e-07	2.31719e-06	7.59109	7.35493	5.14436	5.38944	6.89777	6.90847	6.80538	8.40366	5.37841	8.27257	5.402	5.61666	6.64153	7.41278	6.59588	7.3493	6.75382	6.85524	6.57568	5.96036	6.84734	7.89115	6.69817	7.59592	6.67035	6.88436	6.23899	6.45164	7.32395	9.53849	5.42936	5.27011	6.08489	6.22702	6.66129	4.22437	6.0612	5.76905	7.87328	6.92425	7.24653	7.57061	7.57418	8.17991
CPNE2	1555349_a_at	6.54421	1.07115	3.95204e-10	1.32904e-08	8.47179	8.799	5.43142	6.12263	6.00015	6.1005	6.02113	7.45769	5.75015	7.93131	7.0704	6.17592	6.08879	6.34166	6.83488	7.80488	6.26391	6.33761	6.04936	5.47599	7.38757	8.03633	6.24647	6.59687	5.69895	5.79296	6.17975	5.39687	7.45618	7.55193	6.40121	6.51077	5.92818	5.84398	5.94763	6.5908	6.00987	5.87152	7.247	7.87684	8.26266	7.61181	7.4092	7.81956
CPNE8	210170_at	5.32226	1.33257	1.03689e-10	4.79629e-09	7.06013	7.20046	4.70146	4.24566	4.17503	4.63128	5.00143	6.73154	4.11675	6.8571	5.57463	5.25077	5.25905	5.63142	5.52209	7.19829	4.53416	4.75867	3.92357	4.50817	6.35027	7.40492	5.10912	5.46189	5.36341	4.61376	4.99454	4.96221	6.61965	6.67692	4.28197	5.11608	4.66788	5.0051	4.29208	3.58387	4.9556	4.45384	6.77347	7.26415	7.08619	6.7963	6.81638	7.03394
CPVL	223077_at	7.9696	1.01754	8.4261e-05	0.000199914	11.0309	11.1365	8.27738	8.0673	6.2355	6.15808	7.25736	9.97301	6.07457	9.50396	7.9567	8.21636	8.36006	7.42333	7.44995	9.71155	7.09663	8.1508	6.32249	6.88997	8.67927	9.72024	6.23411	7.95106	6.49332	6.09335	7.64518	7.21728	9.79647	9.51289	8.49805	8.72766	7.3893	7.20112	7.83598	6.29281	7.67723	6.78277	9.77381	10.0792	10.2431	10.0453	9.65809	8.76338
CRIP1	200762_at	6.75498	1.66822	1.01862e-08	1.38367e-07	7.29884	7.42452	5.33194	5.11489	5.75159	5.17518	4.99524	8.44676	6.09426	8.74274	8.2852	7.81698	8.95012	7.8102	7.8759	8.30743	5.79232	6.43814	5.29523	5.92271	8.19106	9.22117	5.38185	5.82238	5.0703	5.53651	5.71241	5.11629	9.17438	7.09365	8.10091	8.33595	5.45988	5.62742	5.40673	7.03161	5.3906	5.7896	9.11147	7.44662	7.76788	8.89208	8.45815	9.04061
CRIP2	1556935_at	7.11636	1.00214	1.04883e-08	1.41417e-07	9.05258	9.06122	6.54782	6.20984	6.13828	6.40097	6.38518	7.5947	6.85225	8.23689	7.68868	6.4011	6.79353	7.38036	7.7444	8.31263	7.14844	7.37097	6.70998	6.69476	8.44924	8.69446	6.22495	6.95683	6.98062	6.5493	6.72478	6.39098	8.3283	7.80997	6.45108	6.71332	6.44761	6.69977	6.37214	6.19669	6.71925	6.60412	7.50007	7.99111	8.15052	7.60507	7.57805	7.73692
CRISP3	225018_at	4.18371	1.64888	0.0012691	0.00231572	3.21109	3.23824	4.32881	3.92516	3.02452	3.19056	5.32113	3.16002	3.0498	5.08887	2.80591	2.51338	2.96941	2.84427	3.13237	2.96985	9.582	3.99727	4.77298	3.13126	9.87282	5.06395	3.87683	7.27229	6.96973	5.65443	5.34707	3.17981	2.59612	4.76606	2.56735	2.88618	5.02659	3.73439	2.86627	4.86467	3.4858	4.02308	2.85414	2.79856	2.78445	8.53226	8.24804	6.40143
CRISPLD1	213413_at	4.46181	2.1316	5.03662e-11	2.7428e-09	4.80606	5.31557	3.55573	3.71423	3.91049	4.02609	3.85321	3.91757	3.56929	5.4377	3.90972	3.66682	3.64497	3.12157	3.96842	8.12282	4.19767	5.21165	3.51457	4.12962	9.14403	8.08169	3.70637	5.53114	3.91393	3.74335	4.04192	3.88499	5.76465	5.41753	3.39775	3.59484	4.15285	3.78784	3.46516	4.52495	4.13915	4.22831	3.89635	4.99512	5.58784	7.00555	7.06787	6.20438
CRISPLD2	205032_at	8.27785	1.46273	1.63116e-09	3.67011e-08	8.13852	7.93451	7.64794	7.77266	7.24842	7.25735	6.7009	9.20774	7.07517	10.3587	8.87987	8.63204	8.47653	9.0498	8.54384	11.1651	8.8284	8.79124	7.56422	8.09104	10.5716	9.39724	7.51368	9.528	7.6249	8.12504	7.79902	7.86696	9.57	9.78679	7.78172	7.38606	8.40098	7.67592	6.89425	5.37733	7.96501	8.06172	8.14581	9.37938	9.38172	9.96959	9.88154	8.94756
CRLF3	219403_s_at	7.69024	1.00774	2.57766e-06	9.69547e-06	9.74106	9.74992	6.44093	6.63047	6.7669	6.60424	6.56022	9.88343	6.88864	9.21787	7.96218	8.47326	8.21858	8.02906	7.29507	8.75649	6.789	7.11792	6.83498	6.89327	8.22186	8.80374	6.90963	7.85244	7.10827	6.5756	7.29008	6.98549	9.83744	8.7779	7.94791	8.1887	7.14005	7.02881	6.81317	5.61336	6.68014	7.0977	10.1937	9.21403	9.49931	8.66362	8.61376	9.09258
CRP	205590_at	3.79213	2.20832	4.80088e-08	4.20306e-07	3.36811	3.17489	3.89727	3.47297	3.8034	4.09209	3.92565	3.18488	3.86261	3.25756	3.49282	3.38578	3.50141	3.35173	3.98475	3.38479	4.1628	3.86455	4.08089	3.91997	4.26327	3.30074	3.68068	4.34426	3.7889	3.74889	3.6251	3.404	3.33107	7.86312	3.46625	3.20544	3.69126	3.49052	3.77852	4.78526	3.9892	3.68447	3.28308	3.14398	3.14375	6.78421	6.41275	5.98617
CRP	204236_at	4.54372	1.58465	8.39316e-07	3.86699e-06	3.62798	4.20552	5.04467	4.61942	4.65345	4.51868	4.37309	4.49304	4.74386	4.42272	4.10454	4.15838	3.97571	4.5876	4.33207	3.84922	4.54897	4.41906	4.67756	4.63292	4.93495	4.22724	4.27586	5.23641	4.56626	4.74719	4.45392	4.68451	4.28359	7.1965	4.41713	3.97703	4.26129	4.44017	4.84006	5.2332	4.45537	4.82129	4.16473	4.24829	4.17285	6.71169	6.20106	6.07746
CRTAP	227367_at	7.05452	1.1331	1.48438e-08	1.81012e-07	7.93739	8.10247	6.39423	6.33231	6.64041	5.9354	6.10498	7.47619	6.11193	8.70458	8.03115	6.1033	7.11179	7.21552	7.20806	8.85272	6.7377	6.72485	6.24616	5.99659	8.95445	8.95585	6.9186	7.58751	6.54171	6.47772	7.15208	6.20811	8.20633	8.57927	7.05041	7.14866	6.97934	6.5523	6.44687	4.26302	6.21737	6.76112	8.15773	8.18868	8.39928	8.29885	8.41526	7.94303
CSF1R	217757_at	7.71286	1.28148	2.19439e-06	8.47484e-06	10.8188	10.7813	6.07384	6.69924	5.91786	6.34175	6.65325	9.35551	6.29977	9.63858	8.71911	8.4747	8.36537	8.63691	6.78582	9.84639	7.20757	7.22257	6.87153	6.49995	9.08989	9.38425	6.80142	8.02113	6.5444	6.2985	6.70661	6.45597	9.62153	9.65423	7.90294	8.62377	6.40812	6.19177	6.31894	7.38967	6.11483	6.82676	9.23681	9.97181	9.77918	8.73657	8.68813	8.728
CSF2RB	206102_at	6.49039	1.38798	0.000249836	0.000530085	8.63681	8.57072	4.2028	4.56421	4.68558	4.4746	4.13187	10.2321	4.35301	9.73896	7.894	8.42899	7.78882	8.3785	6.40987	8.92813	5.39621	5.62652	5.07177	4.7722	7.46808	9.00782	5.09583	6.35007	5.86579	4.2935	5.1994	4.65621	10.2355	7.81266	7.45215	7.86248	5.23966	4.94469	3.65477	5.07472	4.75594	5.24869	10.6215	8.96159	8.99903	7.70102	7.57616	7.62376
CSGALNACT1	219454_at	6.90625	1.08646	1.74096e-06	6.99031e-06	8.27969	8.04658	5.88438	5.93715	5.98654	5.79918	5.93795	9.16745	5.87177	8.29864	7.3272	6.14501	6.69727	7.20507	7.0663	8.76316	7.02491	7.17482	5.44413	5.90127	8.36226	9.10341	6.5454	6.69554	6.81315	6.03239	7.61923	6.27263	9.18723	7.8445	5.72405	5.64013	6.68983	6.59053	6.24342	4.72511	6.60466	6.31381	8.37817	7.8361	8.10748	8.33467	8.29318	7.37163
CSGALNACT2	209201_x_at	7.06191	1.78695	4.70128e-14	1.01598e-11	8.15943	8.41006	5.86529	6.16354	6.1876	6.24326	6.27835	8.39159	6.46057	8.64281	6.86749	7.29299	7.18557	5.98863	6.91451	8.82258	6.50739	7.44863	5.14598	6.62944	8.9699	9.1492	6.46616	7.82566	6.56125	6.36237	6.9205	6.466	8.60561	8.99906	6.55038	6.85399	6.77391	6.80213	6.47533	4.15646	6.17903	6.79925	8.89263	8.73771	9.09021	9.08292	9.15674	8.92438
CSGALNACT2	202206_at	6.71602	1.67927	1.32127e-13	2.25048e-11	8.17857	7.95586	5.57851	5.76431	5.71873	5.99967	5.48569	8.33389	5.53919	8.48624	7.37434	7.37173	6.96862	6.26627	5.84959	8.44847	6.586	6.9542	5.22283	5.96363	8.50537	8.56967	6.19248	7.37353	6.16555	5.97434	6.48662	6.2343	8.0003	8.47599	6.38477	6.5295	5.94781	6.35809	5.70933	4.57473	6.06992	5.96797	8.35805	8.65298	8.29947	8.53451	8.65965	8.57985
CST1	213905_x_at	4.54264	3.34648	3.97732e-15	1.27918e-12	3.94564	3.37379	4.7882	4.36165	4.66983	4.42796	4.71008	3.94611	4.55925	7.8047	3.82937	3.79686	3.61194	4.26203	3.87547	4.33976	4.62692	4.98489	5.4888	4.4111	6.68289	3.77833	4.08118	5.36735	4.91566	4.38663	4.43188	4.3706	4.35098	5.08959	3.70461	3.75067	4.64617	4.67334	4.77721	4.96894	4.74869	4.78761	3.83631	6.99789	7.31254	9.504	9.3679	10.6748
CST2	202855_s_at	5.63131	1.80213	1.20124e-11	8.61915e-10	5.23542	5.59909	5.44845	5.52863	5.81625	5.42595	5.41403	5.47286	5.90369	6.76345	5.85497	5.33395	5.48743	5.69056	5.27992	6.40644	5.46914	5.2219	5.81643	5.288	6.4578	5.21129	5.49861	5.69992	5.82729	5.75526	5.70256	5.62923	5.57166	6.07685	5.68444	5.506	4.93381	5.79172	5.59105	6.065	5.64752	5.42877	5.08594	6.10116	5.85193	7.7352	7.33956	9.51228
CST4	232453_at	6.15787	1.38711	3.30123e-11	1.93977e-09	6.06893	5.66004	6.01141	6.31074	6.22908	6.25231	6.28262	5.94463	6.31303	7.09286	5.8438	5.99491	5.97404	6.14325	5.72714	6.16298	6.3728	6.17227	6.27801	6.27991	6.58486	5.78903	6.07349	6.29144	6.33228	6.18231	6.07913	6.21961	5.98283	6.20771	5.88824	5.70167	6.09797	6.56325	6.09642	6.38161	6.20765	6.37761	5.9851	6.61341	6.71633	7.81592	8.16054	9.03774
CSTA	214920_at	6.19762	2.09054	2.56486e-09	5.08461e-08	7.61206	7.6946	5.23876	4.67224	4.91635	4.63338	4.69728	8.0991	4.2441	10.0328	6.53276	7.1638	6.22005	10.3549	5.83603	8.91196	5.34688	5.13835	5.5887	5.48089	7.55752	8.48195	5.00515	6.07793	4.87884	4.71014	5.03387	5.16904	8.33483	8.6469	4.83842	5.15833	5.02474	5.16656	4.57222	6.29281	4.83148	5.43298	8.0786	11.2589	11.0738	8.15	8.21555	8.60693
CSTB	232024_at	10.1826	1.27974	2.41877e-12	2.36576e-10	11.0285	10.9645	9.82068	9.64943	9.74029	9.8089	9.91034	10.7384	10.3103	10.9885	10.2345	10.5484	10.3791	11.4438	9.66582	11.1798	10.4786	10.0389	9.36202	9.65721	10.6876	11.0034	10.038	10.1569	10.1955	9.7103	10.2103	9.26771	10.6367	10.9424	10.2428	10.3197	9.63842	9.72238	10.2472	7.3943	9.79741	10.284	10.6773	12.6418	12.4651	12.2942	12.4402	12.0142
CTGF	235705_at	9.74485	1.33649	2.59134e-07	1.51198e-06	11.8505	11.5093	8.99835	8.73215	7.87624	7.56396	9.19843	9.38425	8.38085	11.3386	11.4937	9.55998	10.2021	9.05622	11.5681	10.5802	9.52605	10.8037	9.48229	8.36714	12.1062	12.489	9.9476	11.0747	8.79431	9.36121	9.25577	9.68976	9.63576	10.985	8.93649	8.26527	9.58692	10.1783	7.88101	6.45571	9.8644	9.84564	10.2239	11.2679	11.0882	11.1005	10.9476	10.9284
CTHRC1	229802_at	7.02078	4.43075	1.09524e-19	2.91927e-16	7.97082	8.00533	4.94232	4.36523	4.52282	4.16363	4.72348	7.81598	5.10626	11.9317	6.9588	7.40699	7.4288	6.75171	5.51319	10.3102	6.6286	7.33899	5.27388	8.75461	10.7645	11.6572	5.47509	9.81455	6.09168	4.74177	6.33503	5.83932	9.56825	12.0484	6.3386	6.55136	5.14468	5.52458	5.36299	5.57045	6.32633	6.96041	7.78161	11.6013	11.561	12.2145	12.2232	11.6197
CTNNB1	210538_s_at	7.84803	1.23209	1.58747e-09	3.59478e-08	8.88526	8.96785	6.7932	6.46389	6.99714	6.33583	6.31121	9.41519	6.598	10.1502	8.56292	8.75547	8.81038	7.46954	7.80076	9.19819	7.10951	7.71924	7.17249	7.00314	8.92151	9.6319	7.71213	7.59266	6.7215	7.18319	7.57088	7.44954	9.00845	8.96348	8.19318	8.30066	6.81598	7.18986	6.76894	8.4223	7.29534	6.95936	8.85302	9.0129	9.13484	9.55768	8.94101	9.72095
CTSA	228933_at	8.47303	1.07779	2.51754e-13	3.81292e-11	9.43788	9.47672	7.84436	7.89144	7.87845	7.63472	7.61003	8.90967	7.70693	9.68449	9.03081	9.34682	9.39778	8.78983	7.95174	9.14042	8.08373	8.12968	7.99893	7.87109	9.03856	9.08771	8.15127	8.64186	7.98775	7.97103	7.80706	7.93758	8.9079	9.5284	9.39734	9.43634	7.90299	7.84113	8.19574	7.94023	7.86513	8.14218	8.85259	9.78433	9.84071	10.0946	9.91749	9.80915
CTSB	1555728_a_at	8.08515	2.08128	7.75116e-12	6.07156e-10	9.88515	9.7488	6.69779	6.49137	6.79143	6.17607	6.87733	10.0989	6.709	10.6225	9.02752	9.04949	8.97658	8.2984	7.4711	10.3781	7.23779	7.77973	6.58004	7.37971	9.34663	10.6037	7.83613	8.68823	7.12544	6.32562	7.78074	7.34133	10.0015	10.8789	7.99924	8.82906	6.79692	6.28774	6.8086	6.87977	7.1335	6.36026	10.0207	11.2056	10.9205	10.6457	10.3445	10.2397
CTSB	239286_at	9.34898	1.6452	3.3678e-11	1.96935e-09	11.1716	11.3522	8.78018	8.40654	8.25063	8.08061	8.23905	10.7022	7.9491	11.3363	9.953	10.1688	10.0274	9.02931	9.18318	11.3754	8.84107	8.56701	8.3612	8.3602	10.1677	11.4436	8.50627	9.98188	8.45253	8.30189	8.55104	8.66885	10.5554	11.3368	9.89695	10.2759	8.67704	8.80589	8.21594	7.24422	8.47303	8.47714	10.4433	12.0512	12.1897	11.7492	11.3836	11.2643
CTSB	225021_at	7.50827	1.59011	5.36779e-12	4.60006e-10	9.06445	9.06004	6.86763	6.33438	6.22501	6.39115	6.75851	8.70612	6.69796	9.38338	7.80458	7.9453	7.84295	7.3174	7.05391	8.98822	6.73718	7.34812	6.39069	7.10576	7.98461	9.49946	6.94177	8.39305	7.06913	6.26389	6.96803	6.58942	8.77123	9.63518	7.5111	8.05954	7.05772	6.74212	6.94385	6.18564	6.69255	6.75513	8.73651	10.2173	10.1692	9.58382	9.46211	9.2134
CTSB	221210_s_at	10.4008	1.49617	1.8703e-11	1.23055e-09	12.1551	12.1834	9.69062	9.56373	9.36311	9.2112	9.52866	11.6254	9.07596	12.2543	11.0176	11.253	10.9912	10.6837	10.0163	12.1962	9.8453	9.86454	9.69981	9.77488	11.2208	12.1872	9.2867	10.8667	9.41134	9.515	9.56075	9.65865	11.5225	12.156	10.8078	11.297	9.56527	9.53208	9.37264	9.06731	9.57254	9.64782	11.3887	12.7737	12.792	12.4522	12.2451	12.2262
CTSB	205529_s_at	9.57593	1.31698	2.23358e-12	2.22848e-10	10.8127	10.7908	9.06989	8.97212	9.16566	8.41052	8.49733	11.0014	8.69105	10.9332	9.9957	9.92215	9.88938	9.39355	8.67391	10.7431	9.19258	9.49874	8.73231	9.19905	10.089	10.5763	9.14907	10.0676	8.78169	8.42821	9.08875	8.43857	10.4522	11.2137	9.41812	9.87483	9.24503	8.89929	8.71363	10.8575	8.94664	8.7377	10.8987	11.8257	11.5727	11.4137	11.0968	11.417
CTSC	1555420_a_at	7.29089	1.82133	8.71448e-10	2.34596e-08	9.22025	9.27356	6.01049	6.06958	6.12796	5.68196	5.53369	9.11133	5.62445	10.263	7.53604	8.52259	8.52823	8.16402	6.48191	10.2629	6.36599	6.10359	6.22641	6.30099	9.13881	9.06458	6.03945	7.39279	6.38642	5.86404	6.26102	6.00973	9.28036	9.18698	8.0599	8.49856	5.60372	6.2248	6.23412	6.6557	5.30943	6.8125	8.91295	9.87462	9.82728	9.32744	8.94778	9.14494
CTSC	201341_at	7.57593	1.77615	1.03985e-07	7.47291e-07	10.2072	10.1631	6.53978	6.20145	6.84003	6.47443	6.1762	9.71363	5.5884	10.5779	8.19068	9.1532	8.80667	8.5874	6.96674	10.0502	6.66379	6.58124	5.95588	6.06137	9.15336	9.83336	6.74383	7.77307	6.80406	5.70247	6.94023	6.46831	10.1293	9.6234	8.63217	8.95841	5.80149	6.15617	6.08787	3.39936	5.90266	6.1729	9.67943	10.4889	10.4609	9.97164	9.68543	9.36566
CTSC	225016_at	9.2169	1.12525	1.4842e-07	9.80058e-07	11.1012	11.1411	8.93402	8.84557	8.96133	8.85312	8.13653	10.721	8.45176	11.251	9.30931	9.89698	9.76802	9.4882	8.4552	10.4593	8.47609	8.63329	8.5396	8.69501	9.91802	10.4762	8.63658	9.10446	8.3108	8.13736	8.7189	8.43287	11.0574	10.6627	9.54848	9.78819	8.25474	8.15224	8.59002	5.98229	8.45156	8.47503	10.6436	11.2275	11.218	10.8149	10.7455	10.4033
CTSE	214428_x_at	7.79429	2.72578	3.07401e-09	5.80959e-08	5.14334	5.594	6.92094	5.76061	8.2657	8.40843	6.43074	6.28745	5.97174	10.2193	10.4963	10.5414	11.0596	12.9958	5.39992	6.684	6.94813	6.9899	6.40636	8.84392	9.07283	6.1134	6.62304	7.69245	6.89175	7.14234	6.36702	6.93117	7.26548	8.69684	11.132	11.87	7.37232	8.76267	6.53224	7.88705	6.87874	9.55054	5.82765	9.40194	9.52537	12.5664	12.5353	11.4235
CTSK	205499_at	7.8224	2.61424	2.60735e-15	8.85445e-13	7.87838	7.66283	6.85352	6.44352	6.32404	6.3543	6.47752	8.20632	6.28009	11.0164	8.88271	7.39753	8.1517	8.04876	7.89287	10.801	7.46149	8.41618	6.13927	7.45558	10.6445	11.1545	6.72839	9.76376	7.28293	6.77452	8.30844	6.7786	9.36424	11.1901	7.30278	7.27051	6.87759	7.10186	6.39645	5.17964	6.84681	7.68036	8.2838	10.5334	10.4298	11.3364	11.2544	10.0322
CTSS	218162_at	8.76676	1.71271	4.47971e-07	2.33554e-06	11.7126	11.7606	6.67191	6.53639	6.84382	6.94052	6.7505	11.0557	6.44749	10.9165	10.3526	10.7845	10.3326	10.022	8.24235	10.5218	7.66365	8.29	6.06528	7.58381	9.74897	11.1393	7.08632	9.97915	7.91169	6.81925	7.96055	7.47991	11.2375	11.1653	10.259	10.5642	7.5192	7.65725	6.29591	6.77485	7.6277	8.07256	11.1105	10.9993	11.252	10.9852	10.9341	10.639
CTSS	226016_at	5.9938	1.69037	2.79788e-07	1.60873e-06	9.32317	8.73034	3.84289	3.9487	4.64168	4.15844	3.9195	8.63847	4.03481	7.95375	7.69048	8.39505	7.80319	6.72141	5.04711	7.38807	4.9607	5.40338	4.04419	4.75289	6.87146	7.68422	4.27026	7.24285	5.32503	3.88446	5.37271	4.69297	8.07879	8.33301	7.4859	7.72451	4.44242	4.97372	3.74979	4.5806	4.1415	5.01954	8.48631	8.8481	8.06223	8.09055	8.30167	7.95628
CTSS	243178_at	8.51501	1.17049	3.00744e-05	8.03322e-05	11.207	11.1742	7.46573	6.66366	6.58926	6.75105	6.73379	10.2994	7.16509	10.3966	9.96656	10.3906	10.1634	9.64377	7.77741	10.3366	7.5507	7.81946	6.13323	7.49519	9.12475	10.3647	7.28444	8.94657	7.16009	7.06688	7.94999	7.22998	10.4599	10.2416	9.78941	9.74294	7.26471	6.8725	7.49687	7.7766	7.45878	7.70722	10.4247	10.5716	10.5089	9.78426	9.64011	9.61695
CTTNBP2NL	209211_at	7.38896	1.48196	6.91189e-13	8.53064e-11	8.82166	8.93168	6.63239	6.40404	5.98353	6.21948	6.53754	8.62152	6.69757	8.97665	8.00887	8.33704	8.04945	7.82083	7.06765	8.59983	6.78704	7.47561	6.14934	6.79394	8.58295	9.27062	6.70429	7.64932	6.80531	6.51296	7.51021	6.85312	8.30663	9.01215	7.39484	7.63931	6.48885	6.39257	6.93031	5.61497	6.5667	6.62968	8.38888	9.05591	9.18045	9.35424	9.25028	8.97536
CTTNBP2NL	218232_at	5.78969	1.04009	2.00111e-11	1.30251e-09	6.9191	6.74267	5.22619	4.84405	4.89973	5.07835	5.08988	6.60865	4.99169	6.92582	6.41115	6.61814	6.36795	6.19464	5.58449	6.77642	5.24256	5.6512	5.46815	4.9511	6.55617	7.65045	5.42738	5.7645	5.23198	4.9696	5.50058	5.6149	6.51937	7.13067	5.52769	5.98914	4.87676	5.34425	5.2293	5.33968	5.23273	5.0881	6.2126	6.7577	7.28286	7.40568	7.20847	6.78402
CX3CR1	212681_at	6.23975	1.17403	6.79332e-05	0.000165129	8.65127	8.74155	4.98744	5.14983	5.85025	5.46875	5.53597	5.10041	5.89662	6.85582	6.20619	5.55171	4.2537	5.26211	5.36184	7.408	6.55086	7.21379	4.66511	5.39199	9.10489	6.87843	7.08457	7.87641	6.13127	4.97668	6.18673	6.43024	6.80034	9.60608	5.25195	5.40783	6.35753	4.91446	6.35974	5.99093	5.03248	6.30631	6.55012	7.49446	7.73124	6.43446	6.20619	7.68945
CXCL10	212959_s_at	6.77998	1.33048	2.3925e-05	6.57885e-05	9.84913	9.57168	5.71746	5.40034	6.28652	5.66561	6.01389	7.66456	5.87541	8.10663	7.0595	10.3916	6.875	6.89043	6.07595	7.30087	6.45802	5.75346	6.00052	6.09412	7.03674	6.82415	5.42149	6.56986	6.32401	6.03448	5.83817	5.3656	8.2564	9.9175	6.90987	7.10974	5.89488	5.93197	5.97363	6.21145	6.06305	5.6744	8.01127	11.6236	11.5732	7.23444	7.02214	7.37209
CXCL13	229225_at	4.78267	1.24228	0.0229032	0.0328162	8.78652	8.75876	3.3846	3.32613	3.34007	3.18282	3.57415	10.8719	3.27562	9.98379	3.69039	5.313	4.23619	7.3427	2.89587	4.67944	3.03026	3.1283	3.95107	2.77477	4.6357	5.88814	2.80251	3.21214	2.92407	3.15012	3.06305	3.37874	10.6465	4.08944	7.44723	5.71563	3.21518	3.04478	3.29601	3.1642	3.25386	3.01378	11.0566	8.42793	8.39171	3.99689	4.07856	5.87346
CXCL14	202806_at	7.78777	1.91555	3.3287e-06	1.20336e-05	8.66861	8.67795	6.88271	6.29444	5.77999	6.00148	5.20965	8.64536	5.45481	10.9829	10.1305	9.74902	10.9409	9.92245	7.8038	11.629	6.76776	6.83142	6.31514	6.59285	9.99509	6.73206	5.16918	6.27274	7.2435	5.82315	7.06869	6.92802	10.6295	8.74524	10.4386	10.2412	6.74211	6.86627	5.75604	8.56553	5.17813	6.53033	9.51708	8.61001	8.63021	10.3237	10.0688	10.9995
CXCL14	209655_s_at	8.37196	1.73965	7.56563e-06	2.43267e-05	8.65187	8.84907	7.82909	7.34264	6.56693	6.37973	6.12201	9.61667	6.91481	11.1674	10.626	10.3665	11.3674	10.6578	8.66736	11.4562	7.49637	7.55592	7.14089	7.4043	10.8018	6.9675	6.08452	7.70769	8.01376	7.04163	8.16703	7.29854	10.6979	9.41777	11.0061	11.0299	7.48399	7.53504	6.57705	5.46197	5.68382	7.61291	9.73849	8.65575	8.70278	10.6635	10.1324	11.2786
CXCL16	229271_x_at	7.34916	1.15539	1.22527e-12	1.35885e-10	8.02766	8.20703	6.83336	6.58088	6.68212	6.59494	6.73819	7.99425	6.95127	8.72553	7.53956	8.5718	8.32931	7.20511	6.87189	8.12404	6.65608	7.26192	6.05118	6.77479	8.30333	8.30647	7.04837	7.9175	6.83552	7.08594	7.13093	7.02156	7.5989	8.78894	8.01813	7.97655	6.54115	6.92391	6.09535	6.39751	7.15193	7.24052	7.51379	8.48644	8.75053	8.81861	8.97465	8.41225
CXCL3	211643_x_at	5.23701	1.91279	1.35371e-08	1.69128e-07	4.75613	4.72169	4.80676	3.29696	4.51244	3.69398	4.28422	4.85269	3.63692	9.9277	6.54873	8.63769	4.99638	7.54274	6.89641	6.45026	4.9222	4.81244	4.79327	4.14945	5.67276	10.4446	4.48901	5.03392	4.56612	4.36833	4.56592	5.81185	5.47349	6.91387	3.90687	3.63428	4.60561	4.94697	3.33799	4.88312	3.93947	4.60602	4.80397	8.53014	8.41616	6.53632	6.30196	7.14179
CXCL5	206858_s_at	4.88082	3.75164	6.95554e-13	8.56518e-11	5.99108	5.82959	3.64582	3.56562	4.24527	4.20399	3.33104	8.63167	3.51996	7.57056	3.44972	8.84157	4.22981	7.45646	3.84534	4.47262	3.63954	3.31857	4.33837	3.64432	4.78967	7.47026	3.46683	4.14987	3.44789	3.84141	3.99552	3.62468	9.53492	7.2168	3.79944	3.56013	3.72934	3.95131	4.1503	4.4081	3.79944	4.61895	9.02617	11.4515	11.1469	7.83303	7.49485	10.1548
CXCL5	208937_s_at	3.84192	2.4256	9.21453e-09	1.2826e-07	3.52238	3.65025	3.4325	3.44356	4.09802	2.92918	3.3364	5.95645	2.89172	5.56268	2.96976	6.12099	3.26985	5.42244	3.43302	3.00803	3.53532	2.91224	3.27318	2.97475	3.34496	5.59502	2.97475	3.52091	3.12791	3.21413	3.72119	3.1858	7.50879	4.53238	3.39521	3.32618	3.36067	3.53396	3.30104	3.6202	3.41638	3.09909	6.3135	9.45625	9.64608	5.08269	5.35246	7.76554
CXCL6	242396_at	5.12574	2.08187	4.60301e-06	1.58862e-05	10.4963	10.2199	3.12397	3.23631	3.45881	3.42946	3.68374	3.1536	4.06266	5.52873	5.54028	8.54347	6.81431	3.38257	6.10098	3.36674	3.86332	4.17174	4.15275	3.78826	7.64835	4.56046	3.99847	6.99764	4.7749	5.34933	7.2827	5.07835	4.25792	9.82183	5.48729	7.34897	3.40143	6.05992	3.61839	3.54319	3.22204	4.22963	3.10525	9.61865	9.41478	5.05524	5.36648	7.37514
CXCL9	223235_s_at	6.81428	1.29765	3.52491e-05	9.24825e-05	8.57776	8.61384	5.9384	6.09218	5.49362	5.81034	6.06651	8.86456	6.18943	7.77371	6.92166	10.252	7.12031	6.94996	5.59318	7.87363	5.51782	5.86226	5.72189	5.93628	5.96657	7.52498	5.25131	6.61308	6.28445	6.02712	5.81532	6.17582	9.88897	10.0878	6.78472	6.7535	6.15083	5.60437	5.71182	6.55494	6.15205	6.15439	9.08555	10.3497	10.4779	7.16789	7.05935	7.05957
CXCR4	223672_at	7.88538	2.88468	5.5383e-09	9.01478e-08	12.1457	12.1659	5.21578	5.27472	5.31947	4.8648	5.66196	12.7128	4.79364	11.7711	7.88397	9.58697	9.68002	8.91717	7.82952	11.1959	6.35033	8.21514	5.97073	6.74219	9.82552	10.5889	6.38954	9.1378	5.62224	5.53341	6.97655	5.6243	12.3383	10.7871	7.74262	8.29851	5.88197	6.354	3.64601	6.11807	6.21881	5.56696	12.5812	11.796	11.9152	10.5684	10.5123	10.9145
CXCR4	204834_at	7.6176	2.19907	7.41839e-08	5.7885e-07	11.1956	11.3067	5.73023	5.59947	5.92291	5.43169	5.54991	11.827	5.17245	10.9992	7.34138	8.2795	8.6189	8.3972	7.71279	10.0042	5.79481	7.76898	5.98465	6.11448	9.10348	9.81208	6.09985	8.68096	5.66956	5.48008	6.7336	5.6181	11.8009	9.80633	7.27037	7.85866	6.14472	6.33231	5.50076	5.51295	6.16395	6.82276	11.9233	10.8881	11.0445	9.69428	9.67945	9.87775
CXCR4	211945_s_at	7.72067	2.18662	5.87083e-08	4.87157e-07	11.3103	11.3742	5.68944	6.04713	5.56806	6.27421	5.84072	11.9303	6.02851	11.0395	7.34501	8.41867	8.60323	8.65746	7.71945	10.109	6.01572	7.69876	5.66037	6.37362	9.07491	9.8765	6.19597	8.72514	5.98698	5.7203	6.43568	5.69556	11.9107	9.7106	7.07379	7.88058	6.37835	6.30181	5.44471	5.98832	6.45814	6.51532	12.029	10.9122	11.185	9.73054	9.83645	9.96707
CYB5R2	235521_at	5.59109	1.05165	8.03558e-14	1.5255e-11	5.66293	5.83415	5.56703	5.60997	6.0287	5.23851	5.38151	5.11871	5.44063	6.40176	5.50117	5.65106	5.31217	5.88405	5.65215	5.98297	5.19278	5.39188	5.51226	5.15964	6.39344	5.85405	5.59198	5.57902	4.9504	5.43696	5.6475	5.68385	5.51878	6.49365	5.70067	5.31816	5.68388	5.34986	5.54834	5.27124	5.39	5.8299	5.28662	7.69271	8.08152	6.9643	6.56129	7.55342
CYBB	218627_at	6.5573	1.38203	6.40249e-06	2.1056e-05	9.69172	10.3458	5.30568	5.23509	5.64838	4.999	4.66745	8.90769	5.2928	9.52174	7.25983	7.46428	6.44273	6.91651	6.09899	7.91127	5.58907	5.48473	5.46622	5.33367	7.43641	8.74193	5.57751	6.43027	5.79373	4.844	5.76046	4.77771	8.86965	8.32923	6.65447	6.97189	5.48404	5.39547	5.21689	6.43799	5.6067	5.26921	8.55438	9.19706	9.67807	8.44525	7.52025	8.56184
CYBRD1	230252_at	9.01861	1.30999	3.51441e-06	1.26025e-05	9.25132	9.16689	7.38029	7.47207	8.12805	8.15156	6.9726	9.78243	6.57499	10.3966	11.0251	10.3622	11.3238	9.45495	9.28748	11.3557	9.11227	9.5034	7.66889	8.1032	11.5706	10.2418	7.89527	9.49483	8.09296	8.33419	9.16559	8.4153	10.3218	10.4504	11.3866	11.2833	8.25738	7.63755	7.06311	5.54554	7.86942	8.19898	10.0273	9.5717	9.43009	10.2287	10.2362	10.046
CYBRD1	213532_at	6.5598	1.10082	9.18257e-05	0.000215799	7.02793	6.83025	5.10787	4.72513	5.23066	5.47218	5.17641	7.0254	4.76073	8.21352	9.16825	8.51875	9.50535	7.13017	6.25735	8.80194	5.7181	6.71216	4.78558	4.98624	8.6668	7.98624	5.75459	6.32481	5.78962	5.61609	5.85108	5.47844	7.64214	7.86441	9.85933	9.56458	5.52808	5.17751	5.12559	5.03244	5.22583	5.41265	6.77781	6.94722	7.50319	7.8013	7.9239	7.42185
CYGB	222020_s_at	6.72073	1.11232	2.0437e-11	1.3255e-09	7.56309	7.58814	6.23886	6.13263	6.1508	6.22857	6.53739	7.10819	5.55807	8.26748	7.10875	6.43254	6.92808	6.77701	5.97597	8.17699	6.4545	6.63989	6.33766	6.06551	8.66567	6.99778	6.37444	7.13715	6.37932	5.94042	7.19421	5.73205	7.34271	8.01324	6.72455	7.29959	6.50924	5.80687	6.18747	6.523	5.98724	6.12783	6.89542	7.05403	7.50756	7.63639	7.73721	7.84416
CYP1B1	215049_x_at	5.95423	3.08096	9.34568e-11	4.42615e-09	9.01771	9.28984	3.79312	4.5577	3.35072	3.60077	3.43939	9.72147	3.88738	9.86433	7.91708	5.33644	4.767	5.93202	5.80072	10.2611	4.81076	5.01131	3.72192	4.30319	9.47987	9.14961	3.88404	7.84555	4.72018	3.72752	5.95191	4.50928	9.97515	9.95453	3.73285	5.25723	4.46782	4.27404	3.64569	4.40766	3.57437	5.74725	9.52658	9.12581	9.21785	9.46275	9.56292	9.0997
CYP1B1	211742_s_at	6.45974	2.77273	1.25529e-10	5.54835e-09	9.77365	9.00776	4.55222	4.66501	4.32304	4.13665	4.33356	9.80491	5.13966	10.0533	7.99816	5.75808	4.78092	6.92921	6.02361	10.5139	5.48389	5.62386	5.01647	5.12223	9.39181	9.24919	4.0499	7.81101	5.15397	4.5185	5.98747	4.93728	9.96332	10.1208	4.1908	5.56098	5.47605	5.0173	4.88046	5.93393	4.61518	6.25587	9.77577	9.64571	9.12211	9.39661	9.59238	9.34464
CYP1B1	241457_at	6.06378	2.37492	3.98056e-10	1.33416e-08	8.47102	8.66277	4.42835	4.72457	3.88036	4.00133	4.68436	8.9732	4.23664	9.21942	7.11816	5.18316	4.80512	5.68999	5.85454	9.74207	4.89743	5.52409	4.94731	5.44423	8.8193	8.63725	4.04393	7.36639	4.94686	4.77206	5.58624	4.41661	9.32962	9.30999	4.14809	5.2673	5.08823	5.07163	4.38699	5.28209	4.68895	6.00328	8.83461	8.46808	8.49665	8.70636	8.78675	8.74547
CYP3A5	202457_s_at	6.73079	1.0797	0.0167639	0.0246456	2.87808	2.93271	5.95481	6.05721	6.73234	6.63889	4.56524	3.90222	5.16386	6.76859	9.96535	11.0843	11.0113	9.2928	9.03753	5.25415	7.92507	6.57083	6.64779	7.23691	7.91762	3.16583	6.55699	7.09509	5.72916	7.81544	7.26671	7.08302	4.14956	7.49883	10.7707	11.1034	6.08167	6.31742	5.72218	5.93739	6.77611	7.07309	2.82072	3.6793	4.07842	10.1181	9.6231	9.71646
CYR61	242974_at	8.83559	1.17594	0.000216672	0.000466235	11.4309	11.3649	7.9518	7.76177	6.78868	6.73597	7.44676	9.30712	7.1286	11.3335	10.512	8.14163	9.40606	7.93008	10.2683	10.9338	8.71097	10.2212	8.13935	6.94219	11.679	12.0303	9.12968	9.45961	7.24293	7.4683	8.74329	7.89956	9.72942	10.3389	7.46108	6.72923	8.68404	8.08487	6.82381	6.20185	8.53354	8.82658	11.0665	10.7663	10.9565	9.47447	9.19226	9.29322
CYR61	225895_at	9.58681	1.13488	0.000118831	0.000271515	12.1101	11.745	8.72147	8.91963	7.76425	7.6804	8.73424	10.5317	7.82471	12.1215	11.1167	9.21235	10.2464	8.75214	10.7608	11.5186	9.52704	11.071	8.55457	8.08234	11.8775	12.1317	9.83361	10.2776	7.95583	8.14301	9.64166	8.82422	10.542	10.9253	8.05798	7.49957	9.28861	9.01405	7.93585	6.20271	9.23958	9.65912	11.8405	11.4699	11.3767	10.1352	10.1428	10.0868
DAB2	218983_at	8.35309	1.03434	1.8035e-07	1.1393e-06	9.65341	9.24018	7.82033	8.00815	7.81925	7.61402	7.7887	9.5409	7.53916	10.4148	8.73365	7.0593	7.47013	8.14009	7.97016	10.4836	8.00448	8.23937	7.82311	7.83735	9.1629	10.4083	8.45762	9.01282	8.21279	7.58393	8.19645	8.39253	9.85782	9.63669	7.5287	7.76296	7.68146	7.68138	7.66398	6.1537	7.42944	7.93924	9.80764	9.83226	9.53307	9.12349	9.34837	9.12541
DACT1	206224_at	5.53448	2.39803	4.84346e-18	5.8848e-15	6.5862	6.78647	4.8605	4.43019	4.29181	4.56449	4.33283	5.44846	4.05455	7.60111	6.22144	5.88952	5.63107	5.99532	5.4081	8.38632	4.80598	5.74344	4.26901	4.32867	8.11651	7.81591	4.8356	6.91387	5.22848	4.29241	5.1109	4.46498	5.74445	8.14257	5.32348	5.15979	4.8218	4.81235	4.97724	5.09193	4.70526	5.08109	5.57047	7.89508	8.05315	8.20187	8.16419	7.88728
DBN1	227051_at	6.93483	1.09487	6.84869e-12	5.50665e-10	7.35582	7.38355	7.09617	6.36734	6.85932	6.50331	6.55218	6.7776	6.60256	8.10511	7.77189	5.92121	6.2025	7.03826	6.72339	8.22306	6.6032	6.6936	6.82807	6.59913	8.06937	8.34546	7.16202	6.7439	6.80177	6.27857	7.10041	6.46408	6.97321	8.21644	5.92549	6.41239	6.93916	6.55102	6.20116	8.23235	6.9089	6.7188	6.20663	7.72251	8.01638	8.48173	7.99267	8.49441
DCBLD1	213125_at	6.18814	1.73398	5.87731e-17	4.01677e-14	6.37571	6.51912	5.79125	5.49467	5.56868	5.49219	5.57536	6.56256	5.58909	7.45036	5.94712	7.32589	6.97133	6.4408	5.67122	7.15242	5.888	5.86364	5.89292	5.6714	7.44382	7.19071	6.19355	6.60724	6.22395	5.26791	6.1092	5.89668	6.67526	8.20056	6.49775	6.76795	5.80507	5.78807	5.69237	4.17925	5.41187	5.77076	6.37167	7.53982	7.74272	8.94383	8.78904	8.29975
DCBLD2	1554474_a_at	6.33246	1.66254	5.43232e-14	1.15121e-11	5.55724	5.56174	5.89576	6.0999	5.89754	6.05809	6.03282	5.72993	6.13905	8.31241	7.48722	5.51412	5.77235	6.16194	6.59588	7.52648	6.37128	6.66269	5.93173	6.35988	7.8422	8.21791	6.48293	7.13233	6.49211	6.03122	7.0193	6.53483	6.61656	7.41363	4.98631	5.19006	5.94918	5.73213	6.20109	5.12177	6.32655	6.36577	5.64187	8.10257	8.07384	7.76768	7.63099	8.39089
DCBLD2	205174_s_at	6.28251	1.34057	3.80963e-11	2.17606e-09	5.16738	5.27843	6.05636	6.25868	6.79324	6.38016	5.59872	6.2688	5.38429	8.18187	7.54878	5.65633	6.54992	6.54799	5.97814	7.25409	7.23355	6.87869	5.84066	6.46361	7.34219	7.01715	6.59265	6.81698	6.60975	6.16566	6.94591	6.65986	6.52229	7.26948	5.65495	5.91805	5.53088	5.32231	5.74028	4.20432	5.26513	6.2903	5.83014	7.72759	7.39331	7.26826	7.01592	8.13072
DCLK1	235723_at	5.17339	1.24273	0.000273929	0.000576218	6.44357	6.83842	3.76101	3.78827	3.512	3.58325	3.59075	7.34655	3.59424	8.24359	7.26192	4.25804	4.89637	4.66042	5.50776	8.71956	4.32058	4.28692	3.84574	4.76247	6.89546	9.85477	3.96852	5.62828	3.9424	4.25476	5.40738	3.86942	7.79591	7.24413	3.63108	4.76536	3.94618	4.47012	3.64601	3.43061	3.60652	4.8721	7.3118	5.58909	6.52299	6.10225	5.80748	5.73851
DCN	205027_s_at	10.4695	1.77303	2.65122e-09	5.21191e-08	7.12633	6.90496	9.80455	9.72307	10.0482	9.97298	9.52087	11.1274	9.21787	12.5165	11.8045	9.29139	10.413	10.7775	11.1906	13.3971	10.7659	11.464	9.75724	10.6505	13.2005	13.1284	9.80443	11.5261	10.3294	10.2619	11.1057	10.1932	12.2218	12.1938	9.75609	10.2213	10.317	10.3678	9.37745	6.57722	10.1631	10.5526	11.5373	11.5055	11.5953	12.6032	12.6064	12.1906
DCN	225687_at	11.0237	1.56162	1.44968e-08	1.77578e-07	7.66447	7.45178	10.486	10.2538	10.5474	10.362	10.1701	11.4482	9.89506	12.9235	12.3734	9.8929	11.072	11.5233	11.9892	13.792	11.2087	11.9134	10.2275	11.1646	13.5737	13.5889	10.2858	12.0988	10.9131	10.7872	11.601	10.6074	12.5204	12.5354	10.5834	10.8407	10.9143	10.8007	9.99487	7.91138	10.74	11.4823	11.786	11.9449	11.9492	12.9745	12.8502	12.5164
DCN	1552365_at	8.77963	1.52786	4.59742e-07	2.38463e-06	4.34293	4.70848	8.16484	8.08986	8.95663	8.36491	7.81929	9.26567	7.37514	10.6314	9.91807	7.22374	8.52479	9.02915	9.55247	11.7968	9.53117	9.82602	8.233	9.04701	11.835	11.4964	8.51503	9.8952	8.83361	8.28547	9.95246	8.35325	10.1899	10.315	7.9308	8.3443	8.53499	8.48907	7.33782	6.98362	8.37703	9.15291	9.18244	9.17826	9.45651	10.6237	10.2983	10.3166
DCN	222872_x_at	11.3423	1.52296	6.23568e-09	9.8309e-08	8.04528	7.9907	10.837	10.6283	10.8969	10.8828	10.5036	11.6716	10.2858	13.0314	12.7048	10.14	11.341	11.9171	12.1392	13.7093	11.555	12.2325	10.7285	11.4861	13.7488	13.6366	10.7277	12.373	11.3248	11.1163	12.0658	11.1535	12.7814	12.8375	10.8362	11.167	11.2291	11.1526	10.3546	8.1156	11.1081	11.7586	12.1362	12.1545	12.325	13.093	13.1564	12.8096
DCP2	231771_at	7.51119	1.08545	1.24278e-07	8.54599e-07	9.28984	9.31841	6.86716	6.99417	6.73682	6.55141	6.91159	8.72219	6.58789	8.87986	7.98967	8.07458	7.95964	7.74427	6.91043	9.18753	7.0682	7.41115	6.23892	6.71121	8.31149	8.70088	7.21143	7.78894	7.12043	6.01215	7.48076	6.85271	9.31222	8.82032	7.77574	7.87881	6.72713	6.9099	6.51428	4.70996	6.46012	6.45289	9.74114	8.8388	9.0381	8.60305	8.55499	8.70703
DDR2	218589_at	7.28611	1.48767	9.7142e-11	4.54729e-09	7.33062	7.6592	6.47251	6.47635	5.84433	6.30477	6.26725	7.76981	6.30451	8.95367	9.36045	6.63502	7.28328	7.40507	7.98794	9.84061	7.17708	7.29088	6.32276	7.01564	9.36291	9.18155	6.69695	7.71995	6.45186	6.66062	7.48909	6.81316	8.64532	8.83222	6.90781	7.23502	6.89723	6.50591	6.21535	4.92375	6.17736	7.48338	8.25728	8.71364	8.94165	8.90698	9.02272	8.16989
DDR2	214701_s_at	7.78737	1.41976	2.20473e-10	8.56135e-09	8.09422	8.02557	7.00896	7.17065	6.34222	6.58027	6.91289	8.57106	6.85334	9.60558	9.83104	7.39899	7.86065	8.07238	8.29858	10.4302	7.713	7.69688	6.8061	7.38245	9.24693	9.47446	7.10273	7.91494	7.21227	7.25396	8.07362	7.40282	9.2113	9.27373	7.25362	7.90981	7.62902	6.92751	6.07599	6.3746	6.43605	7.49359	8.78551	9.43256	9.22839	9.2435	9.35958	8.56568
DDR2	213891_s_at	7.20811	1.13756	1.39556e-10	6.03658e-09	7.01783	7.66746	6.41852	6.95636	6.64348	5.89795	6.43825	7.61575	6.66308	8.59895	8.93565	6.60342	6.87321	6.81255	7.78014	9.0107	6.85239	6.87891	6.32564	6.65437	8.67088	8.94173	6.69817	7.36255	6.54115	6.9332	7.09264	6.45261	8.09241	8.22343	6.97733	7.32504	6.80445	6.77726	6.48295	7.33326	6.96419	6.98754	7.81084	8.1732	8.57622	8.69914	8.51448	7.99191
DDX39	225929_s_at	7.81579	1.01761	1.70336e-06	6.86908e-06	9.68029	9.46293	6.63473	6.52585	6.36036	6.87841	6.52944	9.59224	6.9516	9.14157	8.55904	9.59253	9.06575	8.94664	7.31722	9.15624	6.97527	6.81256	7.11387	6.92008	8.19765	9.28398	7.04154	7.27917	7.00924	6.75098	7.0304	6.7973	9.49743	8.71957	8.79335	8.83649	7.1805	7.163	6.83241	6.87917	6.9045	7.02403	9.37858	9.47147	9.41985	9.06639	8.93077	8.98736
DDX60	226534_at	7.11155	1.55703	1.79019e-09	3.93402e-08	9.19651	9.20559	5.54466	5.78087	5.60342	5.74783	5.6984	8.30072	5.7024	8.2302	8.01977	8.86905	8.62622	8.71179	6.33989	8.47573	6.90538	6.74986	5.6693	6.49332	7.98337	7.69732	6.46296	7.08516	6.90068	6.02554	6.78652	5.95116	8.35289	8.20393	8.05284	9.2689	6.05163	6.44642	5.53655	5.30986	5.85901	6.88036	8.6243	9.03576	9.19936	9.84587	9.69355	9.14109
DDX60L	206295_at	6.39776	1.15701	1.32252e-08	1.6629e-07	7.95738	8.17768	4.38944	4.95272	5.72684	5.70789	5.4266	7.29743	5.5588	7.32419	6.84006	7.56576	7.24631	7.28771	6.08122	7.4467	5.84698	6.13757	5.18739	5.97995	6.83097	6.92309	5.92491	6.41703	6.22831	5.60894	5.93258	6.00688	7.49433	7.35126	7.14795	7.6549	5.73842	6.07963	5.48434	5.23875	5.41557	5.83139	8.06489	8.47895	8.77756	7.38719	7.3873	8.0365
DFNA5	227529_s_at	7.00021	1.34641	1.72796e-11	1.16207e-09	6.87103	6.74441	6.21419	6.09206	6.10595	5.70897	5.78222	7.15987	6.46906	8.10632	8.08363	6.3152	8.11387	6.21103	6.87764	8.0658	7.07812	6.72251	7.08874	6.6782	8.17582	8.31045	6.08077	7.94315	6.30192	6.09924	6.45316	6.03581	7.31463	8.88627	8.58317	9.25173	6.60133	6.66028	6.66044	6.93274	6.51575	7.00311	6.70972	8.81699	8.84186	8.32821	8.0764	8.78792
DHRS9	213411_at	5.3424	1.56944	4.53146e-08	4.03241e-07	5.38768	5.32928	4.74744	4.75689	4.26904	4.58426	5.13435	6.66065	4.69371	6.74833	5.24705	5.19316	5.44861	5.96635	4.57478	5.89	5.16844	5.02409	4.96218	5.30592	6.38528	8.2762	5.03838	4.87107	4.23881	5.26317	5.21018	4.73821	5.80647	7.30418	5.3308	5.69409	4.9934	4.55018	4.459	5.81857	5.14729	4.91873	5.21747	7.28121	7.68685	9.38897	9.06006	7.51543
DHRS9	216623_x_at	5.43129	1.51812	5.21004e-08	4.47048e-07	5.24202	5.10632	4.77141	5.40218	4.64025	4.82798	5.52095	6.30489	5.07745	6.64575	5.1165	4.88274	5.54205	5.88934	4.68496	5.87897	5.18142	4.59239	4.21175	5.64032	6.38886	8.1794	4.91136	5.67627	5.09941	4.83623	5.52338	4.68496	5.97169	7.26243	5.27769	5.59935	5.03126	5.30209	5.20676	5.8621	4.77639	5.64699	5.42405	7.4333	7.6077	9.40192	9.18282	7.33281
DHRS9	200650_s_at	5.74546	1.25123	2.77849e-08	2.83581e-07	5.39681	5.57057	5.54304	5.32589	5.56485	5.64155	5.32965	6.58669	5.16776	6.76343	5.65392	5.52909	5.80742	5.90019	5.04103	6.24672	5.70771	5.49915	5.56676	5.22279	6.65782	7.92558	5.22439	5.88124	5.44336	5.30827	5.61229	5.71507	5.84778	7.2451	5.81275	5.88696	5.42341	5.91555	5.64418	4.72485	5.26195	5.59119	5.88601	7.01758	7.6018	9.10459	9.03652	7.29632
DIO2	226865_at	6.03427	2.04863	2.46176e-15	8.4123e-13	5.11087	4.32277	6.0354	5.51124	5.26251	5.42236	5.28334	5.4805	5.81704	8.01726	5.96103	6.34342	6.11115	7.65099	4.86198	8.57827	6.25043	5.58377	6.78719	5.685	7.49317	4.98458	5.43446	7.16591	6.75538	6.43654	5.24377	5.59178	6.5594	7.38602	5.42081	5.91519	6.13241	5.63615	5.35555	6.20681	5.27354	7.45235	4.81636	9.53798	9.25865	8.72391	9.02496	7.60057
DIO2	206391_at	4.94886	1.38034	2.11853e-15	7.37776e-13	4.19047	4.38451	5.20757	4.96589	4.67112	4.64463	4.38136	4.80718	4.90978	5.7462	4.79533	4.44249	4.88626	5.64066	4.73332	6.31159	4.92244	4.88999	4.99143	4.83478	6.06511	4.91533	4.57069	5.41456	5.01139	4.95413	4.79097	4.78088	4.98582	5.45237	4.75259	4.7466	5.11164	5.04395	4.19251	4.58152	5.12592	5.59414	4.55842	7.21885	7.26009	7.33583	7.19477	6.19849
DIO2	242625_at	4.52259	1.23241	1.16498e-12	1.30523e-10	4.05312	3.51925	4.95918	4.58506	4.43954	4.35354	4.75877	4.51178	4.32627	5.48811	4.04545	4.20474	3.85032	5.27173	4.21901	4.87238	4.76517	4.43524	4.97514	4.82863	5.08203	4.12784	4.41152	4.59183	4.82395	4.53966	4.12521	4.59999	4.17299	4.82324	4.69349	4.4831	4.54075	4.70517	4.57354	4.1596	4.41333	5.09081	3.96059	6.83351	6.6705	6.59418	6.76774	6.59036
DKK1	210664_s_at	4.25167	2.30662	1.16418e-11	8.41683e-10	4.80992	5.61082	3.89276	3.89017	4.12986	3.98806	3.70851	4.18898	3.9347	7.51206	3.9948	3.79737	4.27203	4.46446	3.7262	3.60488	4.16441	4.06722	4.75552	4.13882	4.74076	5.35835	3.95895	4.20846	3.80297	4.33581	4.17166	3.75378	3.97002	3.54236	4.51154	4.08905	3.89053	4.45814	3.99487	4.86742	3.32048	4.31066	3.87788	7.12379	7.63421	5.39323	5.40693	9.13798
DKK2	228365_at	3.37673	1.41847	3.91679e-09	6.99838e-08	3.37857	3.61924	3.0262	2.98928	3.26974	3.22176	2.89508	3.23688	2.75574	3.96015	2.92644	2.76611	2.80341	2.84071	3.38784	4.74099	2.87993	3.67363	2.74041	3.12919	7.34207	3.68024	3.1946	3.92699	3.061	3.11493	3.61975	2.96735	3.65357	4.13393	3.04754	2.97182	3.09533	3.19213	2.71088	3.62023	3.26654	3.77303	3.07907	3.1179	3.87213	4.47875	4.87238	4.07694
DKK3	217764_s_at	8.00527	1.92342	4.64408e-16	2.20796e-13	9.54146	9.51681	7.27586	7.34858	7.39601	7.04541	6.78091	8.22347	6.55985	8.92364	9.77895	7.69406	8.62551	8.91121	8.33111	9.37406	8.46625	8.77914	6.81195	7.42064	10.5497	8.44158	7.51532	8.91376	7.93481	7.46818	7.99408	7.33768	8.68507	8.98728	7.49983	7.93607	7.50424	6.90667	6.94397	6.29469	7.39373	7.81328	7.28085	9.53182	9.76313	10.6448	10.2636	10.1926
DKK3	229459_at	5.83424	1.85141	8.75449e-15	2.50603e-12	7.13493	7.30219	4.93036	4.43938	4.60323	5.20724	5.19492	5.79215	4.48111	6.11339	7.57384	5.2547	6.77287	7.08444	6.3359	7.09801	6.30665	6.69658	3.98186	5.49972	7.94348	6.59636	5.77041	6.52265	5.39958	5.4938	6.05001	5.60258	6.45182	6.79586	5.32605	5.98654	5.5517	5.16727	4.96682	3.5533	5.60828	5.61645	5.32898	7.47925	7.34119	8.21627	8.20768	7.86502
DKK3	217767_at	5.08745	1.63631	1.53713e-14	3.98307e-12	6.26029	6.28339	4.40593	4.4874	5.13608	4.41966	4.34933	4.95967	3.92346	5.65881	6.16941	4.57397	5.59221	6.24119	5.27757	6.11178	5.43863	5.37772	4.25991	4.6197	7.22468	5.60264	4.44867	5.8254	4.39652	5.02715	4.90878	4.54803	5.84258	6.09355	4.04105	4.47377	4.24634	3.80823	3.76	5.98312	4.74843	5.01616	4.86942	6.5396	6.38248	7.32716	7.24825	7.01972
DLEU2	223344_s_at	6.14268	1.75788	3.39318e-07	1.87719e-06	9.16875	9.16683	4.3308	4.6263	3.7962	4.72007	4.09446	8.81803	4.74431	8.50806	7.55762	7.88894	7.06495	7.6045	5.22586	7.91168	5.20996	5.10449	4.79581	4.41806	6.11605	8.78564	4.25233	6.29624	4.5157	4.64824	6.05956	5.3197	9.07127	8.19041	6.2973	7.90514	4.52569	4.74458	4.35224	4.06286	4.83053	5.34678	9.48855	8.50425	8.58736	7.85003	7.73901	8.32689
DLG1	204972_at	6.79667	1.17529	1.47685e-09	3.42874e-08	7.61103	7.8618	6.47691	6.27119	6.35656	6.20638	5.24311	7.72767	5.44055	7.85313	7.44111	7.91905	7.94527	7.82727	6.1102	7.45934	6.57179	6.46008	5.97567	5.85921	7.41232	7.09259	6.03785	6.48602	6.46318	6.49366	7.46475	6.60421	7.38241	7.65773	8.0315	8.26318	5.53117	5.84856	5.90766	5.22363	6.26671	6.16617	8.11949	8.37029	8.50399	8.5169	8.36918	8.31506
DLGAP5	221666_s_at	4.42694	1.03619	7.50019e-05	0.000180236	7.01891	7.07477	3.82897	3.67837	3.97242	3.78891	3.90141	5.97858	3.8234	5.80152	4.52741	7.2491	5.18059	5.08586	3.33344	3.16561	3.46527	3.86197	4.03856	3.6887	3.78029	3.84935	3.35701	3.60716	3.43656	3.70944	3.92353	3.99502	5.94418	4.3192	5.20489	6.4009	3.62199	3.69964	3.96961	4.68506	3.64428	4.41571	4.6229	6.64243	6.79267	5.98639	5.62786	6.36331
DMBT1	232356_at	7.30721	1.03907	0.0317288	0.0442804	5.58566	5.2487	7.04795	6.1801	6.68114	6.49572	6.58245	5.99751	6.70695	6.91896	12.4251	13.5618	12.6729	6.05892	6.17618	6.62479	7.36856	6.32447	7.17497	6.66884	7.73614	5.47527	6.51067	6.53676	6.37806	6.77113	6.47569	6.76287	5.75305	6.63606	12.4506	12.7032	6.7187	6.68189	6.61566	7.54375	6.53558	6.72692	5.46761	5.56638	5.49245	10.7848	10.9564	10.708
DNMT1	212472_at	6.63288	1.21361	7.73198e-08	5.97099e-07	8.53523	8.35067	5.44882	5.65939	5.42486	5.35159	5.22709	8.38014	5.88798	8.61049	7.24115	8.07669	7.1353	7.43021	5.99715	8.18468	6.11127	5.9714	5.54939	5.64021	7.31925	8.10865	5.9915	6.57757	5.97279	5.59062	6.23223	5.78696	8.17315	8.06888	7.09743	7.564	5.92303	5.85147	6.09016	3.86884	5.70942	6.23095	8.31168	8.61053	8.51034	7.90097	7.63865	8.16861
DOCK10	211063_s_at	5.06283	1.58088	1.21322e-05	3.6563e-05	8.4896	8.4428	3.00669	3.27056	2.91084	3.19811	3.10992	8.29913	3.14876	7.6203	5.69867	6.62175	6.44514	5.41404	3.76641	6.98495	3.9149	4.52582	2.95052	3.48367	6.39114	7.7513	3.64339	5.43188	3.55037	3.21654	3.77865	3.29925	8.50203	7.51176	5.62923	6.72455	3.6739	3.17249	3.43178	4.12575	3.64442	3.72279	8.94649	7.42101	7.64034	6.3877	6.3395	6.53316
DOCK11	238542_at	6.22525	1.949	4.32876e-08	3.89716e-07	8.87555	8.86273	4.50363	4.64404	4.05899	4.72646	4.01206	9.24723	4.31016	9.3071	8.0319	7.00628	7.00569	6.65075	6.17789	9.0478	5.15892	5.36985	4.5572	4.48636	8.0053	8.90478	4.60764	6.93917	4.60879	4.848	5.29208	4.7383	9.47297	8.40167	6.21671	7.04059	5.05678	4.818	4.23364	4.2621	4.36533	5.35209	9.5801	8.33918	8.58933	7.95501	7.90816	8.05509
DOCK2	225968_at	6.36019	1.17601	8.10064e-05	0.000193078	9.23052	9.08138	5.54005	4.41228	4.22987	4.52777	5.42222	9.15202	4.76396	8.69555	6.82509	7.04572	7.32058	7.59793	5.71457	8.22325	5.03901	4.92024	5.74866	5.6459	7.1829	8.07063	5.11418	6.49544	4.66782	4.24881	5.48542	4.98016	9.20215	7.91543	6.62332	7.15099	4.84305	4.93822	5.20066	6.85546	5.34644	5.14011	9.44956	8.42033	8.43701	7.31529	7.20204	7.18333
DOCK4	244056_at	6.468	1.50164	5.33919e-12	4.58281e-10	7.57413	7.81022	5.32811	5.81635	5.72684	5.29831	5.68272	7.49545	5.59187	7.98978	7.13235	6.35116	5.91317	6.12112	6.30826	8.44123	6.22165	6.70981	6.0627	5.71412	7.91536	8.70363	6.44302	7.58107	6.17451	5.03854	7.06415	5.94944	7.42422	8.58125	5.72875	6.06358	6.06139	5.42985	5.46773	4.31386	6.06992	5.5939	7.35847	8.35828	8.5581	7.76205	7.86948	7.70936
DOCK5	225975_at	7.07997	1.20142	8.88467e-07	4.04605e-06	9.34372	9.36994	6.12945	5.9385	6.39634	6.10036	5.53187	8.00136	6.25474	8.04174	8.94152	8.79135	9.30187	8.49987	6.92918	7.50644	7.188	6.44601	6.22371	6.20045	8.2458	7.12488	6.31526	6.72058	6.6018	6.30514	7.19418	6.38567	7.01072	7.92157	9.06567	9.13016	5.8393	5.63353	5.82939	4.46785	6.23382	6.12874	6.82817	9.11327	9.03676	9.08651	8.51275	9.15816
DOCK8	212813_at	5.55194	1.49455	1.33617e-05	3.96908e-05	8.78253	8.86049	3.24836	3.69814	3.30727	3.45613	3.54766	8.66761	4.66017	8.04685	6.23436	6.73136	6.53657	6.52842	4.37636	7.37652	5.07501	5.17903	3.92495	4.47506	6.0381	7.4967	5.15465	5.47838	3.70621	3.45245	5.7203	4.07361	9.01697	7.78309	6.34194	6.9578	4.06608	3.77928	4.76686	3.06262	3.87008	4.13372	8.91383	8.15928	8.1371	7.07965	7.13565	6.9707
DOCK8	233085_s_at	4.91392	1.39741	3.90846e-05	0.000101306	8.43776	8.44025	2.59286	2.99983	3.21659	3.41235	3.2182	7.95672	3.67107	7.295	5.47237	5.74406	5.52569	5.72719	3.80924	6.62287	4.03373	3.96482	2.91267	3.5716	5.79782	7.05877	4.48594	4.46518	3.52681	3.23897	5.12231	3.57674	8.40115	7.01262	5.50022	6.24183	3.77792	3.30718	3.4611	3.34041	3.1687	3.19077	8.34351	7.43241	7.75863	6.34988	6.5906	6.39577
DOK5	203780_at	6.01068	1.55152	7.38284e-11	3.71869e-09	4.73225	4.83368	5.81178	5.37666	5.25753	5.18324	5.46057	5.73865	5.66554	7.76426	5.97247	4.47893	5.40776	4.79934	5.80054	8.27312	6.89671	6.21957	5.35318	5.90034	8.61896	9.60761	5.70969	6.94562	6.49298	5.6885	6.42432	5.58141	7.10961	7.51059	5.37795	4.78627	5.5455	5.58214	5.50692	5.70788	5.28163	6.32348	5.68917	6.48093	6.66466	7.78314	7.70045	7.16504
DPCR1	222111_at	4.00249	1.53132	7.11886e-05	0.000172109	3.40188	3.48943	3.63928	3.51988	3.6751	4.42937	3.80139	3.8708	3.57263	5.0854	3.68386	3.71003	3.89259	10.4523	2.96626	3.08602	3.28952	3.89659	4.1903	5.30133	4.04092	3.34796	3.65994	3.75453	3.74311	3.65929	3.51473	3.88968	4.20883	3.62477	3.72988	3.83641	4.46782	4.07452	3.65512	4.43691	3.55961	4.60761	3.33169	3.14016	3.31175	6.14399	6.25076	4.39515
DPCR1	225651_at	4.77646	1.16453	0.00143385	0.00258732	4.08068	3.72119	4.76065	5.05378	4.86652	5.05507	4.64666	3.96458	4.82054	5.64619	3.92016	4.27305	4.53604	11.7005	4.59283	3.98267	4.25101	4.33769	4.57807	5.94482	4.63776	3.91046	4.50005	4.17914	4.3737	5.11366	4.68336	4.35516	4.85538	3.86821	4.22751	4.31572	5.04144	5.28448	4.54803	5.57458	4.86869	5.17815	4.03386	4.15158	3.74664	6.61423	6.53332	5.14889
DPY19L1	205173_x_at	6.10409	1.51426	2.71849e-11	1.6663e-09	7.99279	8.13077	5.35838	5.31528	5.19237	5.21907	4.65793	7.11616	5.24	7.81388	6.18823	7.43958	6.70633	6.24533	5.97486	7.47657	5.29212	5.41425	5.78904	5.59221	6.75791	7.82648	5.25305	5.58934	4.96597	5.32408	5.72424	5.26305	7.48287	7.67222	5.3623	6.30064	4.61023	5.14972	5.82869	6.50593	5.32131	5.61671	7.34977	7.87824	8.07305	8.19302	8.27866	8.16191
DPYSL2	204363_at	9.20818	1.28867	1.4002e-09	3.29767e-08	10.8603	11.0129	7.99296	8.08261	7.92843	8.07145	8.09537	10.3373	8.13009	10.8565	10.5378	8.91694	9.14482	8.83798	8.93297	11.3336	8.93433	9.36665	7.89446	8.76219	10.9565	11.1226	8.52272	9.59962	8.8561	8.10957	9.22591	8.64608	10.6636	10.3831	8.69344	9.21362	8.72638	8.40518	8.11513	8.17783	8.30287	8.81101	10.5581	10.1473	10.4714	10.3833	10.1771	10.7909
DPYSL3	206336_at	5.02916	2.07228	1.33839e-13	2.27256e-11	6.30778	6.15211	4.15698	4.01476	3.59854	3.89966	3.60103	4.73785	4.63446	7.4377	7.03655	5.23061	4.86812	4.20711	5.04842	7.35912	4.04625	4.45189	3.77537	4.26376	7.25507	8.34143	4.19972	5.62135	3.75829	4.53966	4.74165	4.43558	6.59609	7.74549	4.83596	4.89297	4.11344	3.53749	3.77149	4.82632	4.32288	4.50773	5.26647	6.66639	6.88911	7.46532	7.74772	7.0274
DPYSL3	212657_s_at	7.55876	2.01701	1.19872e-13	2.11236e-11	8.69683	8.68426	6.73793	6.4435	6.53973	6.52804	5.9642	8.15281	6.438	9.9387	9.81765	7.55731	7.83547	7.1439	7.47937	9.85668	6.8289	7.37356	6.06103	6.94504	9.67505	10.3659	6.43304	7.92217	6.73362	6.65	7.16974	6.87019	9.03041	9.71448	7.26983	7.64801	6.61858	6.76295	6.62811	5.99167	6.7812	7.0273	8.47652	9.22169	9.07822	9.90519	9.94843	9.48389
DRAM1	222409_at	6.77421	1.08048	8.57576e-11	4.15674e-09	7.8517	7.86635	5.67909	6.17822	5.96366	5.73313	5.8266	7.16202	6.47756	7.96125	7.04696	7.32215	6.86889	7.48839	6.52171	8.31816	6.26267	6.72441	5.98938	5.79253	6.67259	8.19831	6.09344	6.9684	6.79027	6.30732	7.45417	6.48004	7.64629	8.16243	6.2752	6.91472	7.07683	7.04286	5.8811	5.52744	6.07206	6.15291	7.44287	8.5919	8.73608	8.378	8.15533	7.85697
DSE	230424_at	6.93052	2.11679	2.03255e-10	8.06917e-09	9.13541	9.17277	4.96993	4.86716	5.86491	5.2622	4.86565	8.98975	5.03092	9.20547	7.88564	7.92771	7.12726	7.1223	6.7035	9.76245	6.88944	7.35517	4.4344	6.30192	9.4911	9.44255	5.76071	7.9871	5.65951	5.72655	7.31168	5.50363	9.32542	9.426	6.95432	7.40332	5.89488	5.44956	5.21292	4.02454	5.15071	6.28204	9.40987	10.1734	10.2501	9.16628	9.11191	8.6118
DST	225129_at	3.3076	1.02178	8.5478e-06	2.69958e-05	2.89928	3.16688	3.01161	2.9568	3.25497	2.71613	3.20533	3.07146	3.23875	3.39417	3.54769	3.81802	3.55805	3.28387	2.98504	2.99041	2.72644	3.48156	3.27876	3.19032	3.53967	3.73965	3.30072	3.11294	2.95462	3.10471	3.27435	3.07921	3.00082	3.78996	3.69619	4.24227	3.40068	3.36187	3.04578	4.56139	3.11696	3.90881	2.99016	7.32093	7.59054	4.3857	4.25884	4.48135
DTL	224796_at	4.73415	1.11542	2.22651e-05	6.17924e-05	7.95148	7.94504	3.88317	3.7451	4.28244	4.02378	4.01264	5.24872	4.83198	6.05225	4.72529	7.18657	5.7689	5.27144	3.38115	5.15047	3.93148	3.76222	4.74649	3.80719	4.38356	4.81576	3.66349	3.82869	3.87361	3.86178	3.50316	3.72282	5.69477	4.68977	5.53083	6.96311	3.6731	3.72107	4.28668	5.49127	3.7291	4.78542	4.70619	7.84708	7.86945	5.98122	6.07324	6.54636
DUOX2	205475_at	5.04705	2.47047	3.83025e-07	2.06834e-06	3.67872	3.56534	4.45077	4.22093	5.54217	5.41465	4.6132	3.73139	4.07059	5.22346	4.59988	10.1669	5.00988	11.1536	3.76708	4.09802	4.54176	4.30211	4.98355	4.31926	8.43276	4.14233	4.05304	6.61578	4.67331	4.65974	4.22326	4.73821	4.10414	9.36496	4.82507	3.84935	4.34774	4.26341	4.38169	5.60232	4.4439	4.80851	3.85233	4.07025	4.04643	8.37483	8.61062	9.58597
DUSP5	222572_at	6.66053	1.47829	1.14007e-06	4.95496e-06	7.98274	8.20711	4.87184	5.02902	4.9661	5.34683	5.39713	8.87658	4.99421	8.88184	8.11669	9.08402	8.26693	7.51744	6.32592	8.09045	5.23282	6.54154	5.18226	5.1239	7.64406	10.2887	5.34938	6.80294	5.77611	5.29434	6.25615	5.71246	8.97388	7.4818	7.0278	7.08989	5.59318	5.7922	5.44297	5.41792	5.10141	5.5043	9.17582	8.87367	9.14037	7.43725	7.39044	9.01
DUSP6	227662_at	7.57814	1.14053	5.68601e-06	1.90235e-05	10.4546	10.0822	6.05124	6.25319	7.0348	7.01655	6.51234	9.83236	6.7375	9.22244	8.36592	9.00184	8.73029	7.12566	7.22468	8.57516	7.11784	7.29587	6.64418	6.72318	8.11848	9.60675	7.68751	7.13936	7.32717	6.86555	7.5719	6.92701	8.36496	7.73608	7.66748	8.08597	7.57399	7.05403	5.73119	3.92042	6.70515	6.37824	9.08426	10.5561	10.0561	8.80323	8.72803	8.91779
DUSP6	243296_at	8.40671	1.06549	1.08895e-05	3.33062e-05	11.0536	10.9554	7.11221	7.04016	7.54868	7.64934	7.4524	10.5473	7.60962	9.92903	9.04411	10.0398	9.47721	8.12349	7.97957	9.54133	7.91178	8.06389	7.60426	7.80554	8.94746	10.675	8.31665	7.91187	8.19945	7.54444	8.64516	7.55857	9.26044	8.67857	8.77897	8.79902	7.6704	7.68877	6.92767	5.41169	7.11791	7.41329	9.82759	11.0243	10.9856	9.38536	9.4495	9.7019
DYNLT3	219479_at	8.7516	1.01306	1.31012e-12	1.42407e-10	9.40797	9.62463	8.35982	8.56165	8.45703	8.63894	8.55357	8.29267	8.50271	9.44196	9.09882	8.89784	8.54778	9.17632	8.82685	9.05413	8.87985	8.91812	8.29689	8.75181	9.81133	9.29661	8.66654	9.09055	8.87852	8.69875	9.05007	8.40804	9.05782	9.43966	8.21882	8.71248	8.41881	8.7701	8.65204	5.69096	8.49503	8.75407	8.91281	9.4107	9.72146	10.2124	10.1825	10.1269
DYRK2	202637_s_at	6.68693	1.16798	1.06695e-07	7.61164e-07	7.40055	7.37705	5.52138	5.54673	5.63407	5.49439	5.83609	8.1457	5.9073	7.35701	8.2369	8.58734	7.91456	7.31109	6.32543	7.10592	6.37043	6.50942	5.46605	5.51263	6.76388	7.61873	6.17918	6.93597	6.29394	5.3521	6.6588	6.13516	8.07003	8.35365	8.16193	8.52143	5.84983	5.64193	5.86198	4.31558	5.73633	6.04056	8.73909	7.34696	7.55864	8.31639	8.38189	8.21108
DYRK2	210643_at	6.27589	1.05725	8.44842e-10	2.29467e-08	7.08877	6.96442	5.44025	5.31493	5.30151	5.32846	5.30989	6.97504	5.71234	7.29409	7.60093	7.74838	7.58118	6.44829	5.91938	6.7759	6.04734	6.19177	5.34775	5.28985	7.06495	7.03545	5.54573	6.5019	5.73774	5.22031	6.01299	5.52627	7.30544	7.45179	7.34557	7.47885	5.61634	5.9692	5.66278	5.30989	5.71921	5.39159	7.1832	7.02544	7.19218	7.65165	7.36322	7.27772
E2F3	242881_x_at	5.7252	1.27941	2.69544e-09	5.27274e-08	7.45889	7.47475	5.21623	4.76852	4.71587	4.88877	4.82845	7.22653	4.60668	7.01314	6.24365	7.53013	6.3073	5.33346	5.31338	7.17291	4.81638	5.25537	4.75961	4.98917	6.09542	7.94748	4.70887	5.50905	5.12324	4.65871	5.03563	4.74394	7.02632	6.77217	5.75206	6.87516	4.89832	4.9683	5.13547	5.1902	4.87604	4.72766	7.31935	7.65564	7.59407	7.21716	7.21259	7.55911
ECM1	212588_at	7.16143	1.14636	6.34521e-13	7.99365e-11	7.88314	7.96132	7.23616	7.4683	7.17925	6.54619	7.53638	6.40657	7.48765	8.85212	7.8962	6.53213	7.21673	6.78185	6.57206	8.04573	6.48057	6.99506	6.61924	7.45337	8.31103	7.97159	6.46495	7.0708	7.21528	7.11989	6.54083	6.4415	6.81776	8.17504	6.82761	6.89272	6.40356	7.52032	6.4129	7.71295	7.07474	6.93985	6.2324	8.30885	8.3537	8.86716	8.5207	9.00991
ECM2	204821_at	6.55644	1.39426	6.46015e-07	3.12215e-06	3.92433	3.49179	5.88121	6.09815	6.00858	5.56812	5.4946	7.267	5.67473	8.22428	7.41167	5.20616	6.6582	6.12254	7.43868	9.77084	6.9037	7.61194	5.42469	6.74283	9.17826	9.00224	6.4266	7.32232	6.30221	5.74469	7.24454	5.67473	8.1974	8.22228	6.29326	7.08516	6.69275	6.03512	6.01832	3.63902	5.82788	6.20623	7.6642	7.22956	7.42051	7.87284	7.9971	7.88516
ECT2	224941_at	4.53018	2.18367	5.6165e-12	4.70985e-10	6.78505	7.11201	3.59922	3.71328	3.42352	3.23536	3.50511	5.38801	3.7281	6.53811	5.25015	7.30511	6.01877	5.72548	3.86196	5.24528	3.83893	3.89406	4.22782	3.67655	4.32038	6.17449	3.06124	3.77105	3.95715	2.87961	3.52881	3.86227	5.36339	5.64889	5.40681	6.11527	3.15467	3.93992	3.52798	3.40787	3.93055	3.74299	4.81162	7.5945	7.73765	7.51686	7.55813	7.47864
EDIL3	211645_x_at	7.55065	2.55947	5.99967e-13	7.62865e-11	6.9278	7.20586	5.77489	5.96065	6.54213	6.05395	5.05025	6.34009	6.93067	9.53863	9.84827	9.39619	10.0993	9.59146	8.50266	9.85961	8.1772	8.6711	6.03675	6.09803	10.9296	9.21263	6.29426	8.30444	7.4957	6.38676	7.65015	5.95666	8.56053	9.07218	9.32504	9.93396	7.13106	6.55239	5.92365	3.62068	6.36194	7.28341	5.87491	9.71105	9.8477	10.8498	10.8573	10.1089
EDNRA	211657_at	5.02085	3.31231	1.14358e-17	1.13683e-14	8.66425	8.39519	3.42714	3.48815	3.59718	3.49492	3.76368	6.02962	3.44411	8.0028	4.83608	4.48654	4.54402	4.39027	4.78029	7.1898	4.14572	5.37597	3.27972	4.07541	7.73017	7.12645	3.85012	7.29361	3.65746	3.4478	4.15128	3.61679	6.925	8.96292	4.27901	5.44835	4.13235	3.64599	3.7636	4.4094	3.67235	4.32457	5.96517	8.28744	8.16486	8.94144	8.95657	8.87985
EDNRA	226930_at	6.35641	2.84211	3.87439e-16	1.9084e-13	9.51019	9.44594	4.25737	4.62116	5.25476	4.55485	5.2562	7.08039	4.42914	9.04494	6.66455	5.71907	6.25631	6.37063	6.19951	8.71235	6.24291	6.95286	4.62408	4.74374	9.35784	8.33599	5.63794	8.36604	5.93165	5.07519	5.93511	4.99371	7.95663	9.46371	5.33446	6.35029	5.64498	4.7235	5.09964	5.8434	4.76349	5.98383	7.16153	9.16643	9.19598	9.69895	9.67711	9.32631
EDNRA	218804_at	5.69485	1.83821	5.52413e-17	3.8722e-14	7.7384	7.76334	4.8923	5.15952	4.82855	5.44222	4.89548	5.52342	4.92839	7.26761	4.96706	5.40045	5.07896	5.51603	5.52769	6.8486	4.97205	5.96211	5.0434	5.17972	7.08336	6.84725	4.74195	6.86674	5.83227	5.13068	5.22183	5.12294	6.61848	7.74415	4.58711	5.60763	5.11466	5.47234	5.40678	5.14565	5.02033	5.89054	5.70933	7.39449	7.57587	8.2038	8.19726	7.95555
EFEMP1	224428_s_at	6.93311	1.75532	6.12911e-09	9.69644e-08	7.95951	7.78716	5.59456	5.48505	5.53695	5.25838	5.94887	8.26117	5.1493	9.2668	8.39573	6.5547	7.19591	7.13551	6.01376	10.1942	6.78416	7.2518	5.46664	6.71324	9.71168	10.2943	6.1258	7.20339	6.40078	5.87646	7.05939	6.29198	9.53272	8.39282	5.64086	7.2058	4.87495	6.12128	5.95358	4.95239	6.24223	6.30566	8.2519	8.6999	8.58165	8.80172	8.63119	7.97601
EFEMP1	238769_at	9.38531	1.54729	1.61659e-08	1.91813e-07	10.0195	9.91603	8.07979	8.06019	8.46919	8.26019	8.3851	10.4917	8.02706	11.7475	10.7006	8.66619	9.68555	9.50615	9.72866	12.5682	9.32691	9.54878	8.26493	8.7409	11.8018	12.2974	8.59211	9.8936	9.11123	8.62828	9.32336	9.10578	11.588	10.3321	8.41655	9.23633	8.53212	7.91369	8.50576	6.43743	8.60023	8.9921	10.5262	10.7967	10.8626	10.7633	10.5127	10.2421
EFEMP2	227628_at	7.36453	1.21366	5.76195e-12	4.81463e-10	7.96899	8.2242	7.03893	6.98262	6.62115	6.5513	7.25905	6.85541	7.04671	8.74119	7.7217	6.19754	6.03255	6.82514	7.56798	9.10095	7.2625	7.63294	7.21372	7.41131	8.99057	9.06108	6.85917	7.69794	6.99693	6.78277	7.22167	6.72963	7.8497	8.64968	6.49982	6.54127	7.20858	7.32842	7.15804	8.1552	7.52279	6.76355	6.94416	8.50323	8.68338	8.91747	8.5558	8.4012
EFEMP2	227230_s_at	7.617	1.02774	5.33927e-12	4.58281e-10	8.22698	8.20866	7.54155	7.54284	7.10746	7.20221	7.48786	7.19474	7.32968	8.64948	8.19834	6.40739	6.76486	7.13035	7.85462	9.15286	7.86547	7.8485	7.40182	7.40003	9.35154	8.85157	7.55822	8.00214	7.28909	7.28036	7.38132	7.32533	7.81023	8.44355	6.61181	6.42871	7.34051	7.24569	7.56297	7.92131	7.26444	7.44523	7.43323	8.79008	8.52341	8.7982	8.52662	8.56074
EFNA1	223922_x_at	7.67971	1.02529	5.53384e-08	4.6699e-07	8.1503	7.93151	7.61987	7.44752	7.23502	7.1293	7.33885	7.55629	7.43085	7.93855	8.2846	8.18008	9.58544	8.19129	7.71241	7.85769	7.57913	7.30558	7.65092	7.65299	7.8022	6.7447	7.4754	7.7072	7.31504	7.60918	7.67704	7.35126	7.16636	8.65094	9.55996	8.83611	6.89096	6.99391	7.38735	6.92026	7.33823	7.47559	6.82888	8.19754	8.15893	9.52358	9.40087	9.47723
EFNA5	227995_at	5.53985	1.82803	1.25885e-12	1.37931e-10	8.31433	8.13213	4.87622	4.79991	4.93161	4.76476	4.49146	5.6243	4.5857	7.20891	7.36755	5.63127	5.57645	7.63926	5.06802	6.90383	5.71151	5.59433	5.08795	4.56324	6.6441	5.9851	5.31201	4.98896	5.81193	4.91828	5.31791	4.5251	6.04156	6.59231	4.93352	4.83687	4.39876	5.20185	4.27334	4.47823	4.93601	4.58721	5.39822	8.06715	7.79956	7.93336	7.79303	8.66063
EFNA5	219090_at	5.09266	1.35782	3.91612e-12	3.51006e-10	6.57841	6.61447	4.61774	4.37422	4.46909	4.96453	4.76852	4.55508	4.8116	5.80644	5.9426	4.82429	5.12873	6.37443	4.5857	5.82281	4.66944	4.52385	4.96218	4.85261	6.21407	5.33775	4.84518	5.00774	5.02661	4.84435	4.77473	4.51321	5.05056	5.662	4.88313	4.76031	4.98541	4.9671	4.81966	4.81434	4.94246	5.03986	4.87857	6.66336	6.62473	7.52159	6.57039	7.3974
EFNB2	201590_x_at	7.05997	1.9145	3.17417e-09	5.95362e-08	8.95349	9.232	5.03499	4.74515	5.33664	5.07579	5.57923	8.37716	4.95362	8.71719	8.93059	9.88815	9.92236	9.70053	6.71847	8.37319	5.52065	6.51825	5.87722	5.76416	8.1453	8.67499	6.05357	6.69971	5.52535	6.0993	6.69675	6.50536	8.63729	7.7447	8.98751	9.19522	5.60077	5.98913	5.30335	5.34179	5.74143	6.57602	8.60261	9.52764	9.82329	9.57527	9.36437	9.39011
EFNB2	212385_at	6.35424	1.32743	1.56607e-08	1.87774e-07	7.83439	7.76754	5.02234	5.15432	5.025	5.31384	5.89426	7.21625	5.10936	7.5697	7.67257	8.77511	8.64391	8.19341	6.34607	6.44123	5.15624	5.43705	6.02452	5.13265	6.2317	7.09498	5.74081	5.94879	5.48514	5.25434	5.74151	5.43179	6.86183	6.66149	7.88251	8.18862	5.63567	5.83555	5.51923	6.22047	5.45165	5.96148	6.93795	8.40573	8.4262	8.02746	7.84465	8.39932
EFS	218718_at	5.36051	1.40759	3.47155e-10	1.20522e-08	6.7594	6.81925	4.39601	4.36363	4.5832	4.86808	4.58227	5.20871	4.572	7.03816	6.83507	4.94255	5.49115	5.90078	5.16772	7.75393	4.33443	5.13093	5.00425	4.23809	7.41838	7.84677	4.95465	5.54008	4.67699	4.44391	5.07708	4.72883	6.22758	6.61948	4.97192	5.07551	4.5602	4.58014	4.89497	4.60411	4.38035	4.88568	5.58367	7.13164	7.11971	6.84704	6.88115	6.34729
EGFL6	223393_s_at	4.44967	1.11064	1.28673e-06	5.47209e-06	4.08539	4.31136	4.21115	4.0837	3.8483	3.76471	4.0816	3.642	4.0862	5.66772	4.42987	3.70162	3.7328	5.89232	4.16929	5.32834	4.1103	4.20807	3.87964	4.34446	4.80306	9.24237	4.1282	4.45904	4.2396	4.28344	4.13957	4.0898	5.08591	6.33529	3.86625	3.92664	4.42507	3.87206	4.50808	4.5429	3.75963	4.07231	4.1789	7.50945	7.94394	5.61812	5.54979	5.70481
EGLN3	223380_s_at	5.46846	1.06013	6.43117e-05	0.000157172	7.03056	7.11627	4.80607	4.38741	4.40573	4.60399	4.23139	6.62019	4.72947	6.12376	7.3677	8.13987	6.95793	6.71384	4.65773	5.66269	4.68508	4.59672	4.73623	4.68931	5.48128	5.43415	5.02656	4.73459	4.64664	4.90222	4.88724	4.64304	5.56123	6.10352	6.86366	7.34946	4.97086	5.19828	4.72515	5.45759	4.32192	4.53107	6.16956	8.41844	7.98589	7.36946	6.8857	8.20713
EGR2	201063_at	6.63514	1.96138	3.58656e-10	1.23486e-08	7.01129	7.32779	4.84001	4.36812	4.70386	5.25789	5.44179	7.62554	4.81436	10.1934	7.7087	6.63881	5.8811	4.67339	6.03329	9.01523	6.18069	8.34627	5.82787	5.17208	9.8263	9.05507	6.58245	8.2683	5.80927	5.1791	6.45457	6.49813	7.96627	9.02271	5.56618	5.6944	6.93578	5.45591	4.56719	6.53775	6.605	7.00762	8.67697	8.06812	8.32051	8.39682	8.47031	8.9184
EGR3	225366_at	6.68661	1.17661	0.001548	0.00277325	6.12625	5.97386	4.80198	4.72238	4.63175	4.50827	4.47917	8.38172	4.52849	10.5784	8.22464	6.79204	5.94345	5.35063	6.62437	9.71066	6.58938	8.58906	6.03621	5.84154	9.9472	11.0475	5.79916	8.10633	4.6115	5.73883	7.79197	6.78334	8.71935	8.57049	5.16902	5.51156	6.90647	5.77019	4.50312	6.13581	5.52414	7.18163	8.5259	7.38323	7.53031	7.08825	7.23584	7.61062
EHBP1	224937_at	5.94138	1.11321	1.35783e-09	3.23343e-08	6.02228	6.93383	5.12434	4.97773	5.783	4.51268	5.02439	6.54551	5.39645	7.07593	7.32325	5.65924	5.63918	5.94842	6.32238	6.73131	5.88141	5.8144	5.63081	5.08229	7.0345	6.76363	6.08492	5.93595	6.27688	5.16013	6.54646	6.04399	6.0914	7.11888	6.68272	6.69215	5.73322	4.81628	5.25551	5.69524	5.35109	5.35987	5.64203	7.0932	8.06621	7.81974	6.90196	8.34093
EHF	201998_at	8.45918	1.21362	0.000541365	0.00106933	4.14459	3.96453	9.424	9.47334	8.89707	9.09136	9.03104	4.15427	9.2282	8.23361	8.82221	10.4116	10.1955	10.5932	8.70552	7.1853	9.76071	9.62834	9.0618	9.34285	9.50706	4.20376	9.45888	9.95458	9.43388	8.71178	10.0025	9.40234	5.44636	9.33327	9.63585	9.71442	9.05331	8.91497	8.83899	5.69489	9.35225	8.83719	5.06263	9.28297	9.57338	10.0003	10.1177	10.1359
EIF4G3	208540_x_at	6.628	1.03065	2.39383e-11	1.5044e-09	7.30605	7.62613	6.1082	5.95763	5.43253	5.86379	5.39999	6.9173	6.39499	7.72471	7.13359	6.96901	6.99533	6.42057	6.63394	7.64465	6.10969	6.4297	5.6834	6.26423	7.51439	8.15534	6.03435	7.10312	6.0165	5.91711	6.74894	6.53277	7.48248	7.77983	6.68723	7.44876	6.35515	6.07915	6.31157	5.476	6.33755	5.86354	7.63266	7.31891	7.62348	7.65255	7.57707	7.79248
EIF5A2	203325_s_at	4.67441	1.44871	1.01858e-16	6.62989e-14	4.70221	5.08572	4.14994	4.39125	4.00701	3.83773	3.86928	4.96002	4.07518	5.41115	4.93757	5.27842	4.59893	6.55088	4.51067	5.9249	4.57649	4.7079	4.05277	3.76668	5.74256	5.97309	4.2096	4.58846	4.25927	4.3245	4.86739	4.34401	5.04315	5.55568	4.54344	4.1802	4.09481	4.42235	4.68328	4.59386	4.04114	4.5557	4.88465	6.21026	6.7934	6.34073	5.91294	6.28548
ELF3	219492_at	7.95124	1.18496	2.58903e-05	7.04359e-05	5.65192	5.37081	7.38291	7.43896	7.94799	7.93648	7.35365	5.11027	7.97949	8.14506	8.50472	9.68088	9.85381	9.55823	8.9506	6.9812	7.63012	8.40439	8.53386	8.65831	8.79204	6.06192	7.809	8.54464	7.82736	8.67031	8.16354	8.40458	5.78445	9.32545	9.36677	8.9937	8.57514	8.9895	7.56713	8.16205	8.27261	8.69451	5.02017	7.34694	7.17209	10.3783	10.0857	9.87603
ELF3	209198_s_at	6.49087	1.0041	0.00212354	0.00370256	4.01888	3.78965	5.88278	5.59504	6.75824	6.43337	5.90372	3.71198	6.43941	6.3128	6.81164	8.68146	8.57209	8.53098	7.46559	4.89181	6.74412	6.96878	7.10641	7.26047	7.68083	4.03387	6.78034	7.23008	6.02574	7.71983	6.96731	7.42678	3.95786	7.98364	7.70208	7.50165	7.05173	7.30571	5.68159	6.6306	6.8995	6.72333	3.96244	4.8034	4.05958	9.07552	8.91204	8.79249
ELF4	204725_s_at	6.06603	1.40465	6.2161e-08	5.07868e-07	8.29437	8.21833	5.24981	4.60373	4.84428	4.47086	4.6913	7.53238	4.70126	7.82579	6.91714	7.85639	7.16186	8.35357	5.25029	7.66216	5.10067	5.21708	5.40375	4.57138	6.76779	8.11824	4.67156	5.5019	5.00625	4.59858	5.08413	4.60534	7.60158	7.27164	7.34074	7.73958	4.88186	4.83187	5.12172	5.49111	4.98283	5.39305	7.639	7.99996	8.18466	7.73962	7.41881	7.68341
ELK3	203477_at	7.69876	1.48648	9.07434e-10	2.42019e-08	9.79844	9.53429	6.75294	7.06917	6.74011	6.47164	6.85792	9.52858	6.53258	9.58085	8.13007	7.93516	7.54203	7.98444	7.31709	9.30837	7.29948	7.94202	6.06848	7.1269	9.11122	9.88812	7.17274	8.27432	7.70147	6.55992	7.76048	7.23114	9.54572	9.31675	6.92688	7.36496	7.10981	7.02467	6.64906	4.14597	6.45703	7.10123	9.38967	9.55981	9.46288	9.3543	9.27917	8.95491
ELOVL5	235457_at	8.37622	1.65437	3.67745e-09	6.65448e-08	10.1012	9.94311	6.95271	7.00807	6.13344	6.17422	6.75872	10.7393	6.85226	10.7231	9.82601	9.45805	8.97745	7.9013	8.32179	10.8989	8.00231	8.36119	7.26072	7.80493	9.66156	10.7601	7.54666	8.77638	7.46869	7.37914	8.05062	7.11429	10.8115	10.2152	7.79863	8.47803	8.1852	7.90131	6.74448	6.35712	6.48185	8.00452	10.7384	10.3727	10.292	10.1977	10.0745	10.1047
ELOVL6	219684_at	4.567	1.48964	1.79923e-07	1.13726e-06	4.77585	5.1164	3.48224	2.98462	4.2877	3.58344	3.54324	4.81181	3.78959	5.34422	5.8307	7.99373	6.49584	8.29029	3.06542	5.48198	4.26407	3.48689	3.8236	3.47044	5.16244	5.25178	3.65531	4.43724	4.00256	3.34052	3.62619	3.62695	5.01561	5.27062	6.34103	7.13592	3.23828	3.61056	3.13956	5.38073	2.87031	4.45609	4.62906	6.008	6.28281	8.13537	7.94253	6.86035
ELTD1	210084_x_at	6.25615	1.45827	1.22317e-06	5.25266e-06	9.9259	9.86545	4.63295	5.06827	4.9358	4.92246	4.48756	8.3134	4.98327	8.64062	6.93448	6.28823	6.36207	6.23597	5.81796	9.04991	5.83872	5.70757	4.77948	5.19029	7.63371	9.78207	5.38899	6.38545	5.21316	4.90636	5.68633	4.92339	8.30866	6.98172	5.72082	6.02386	5.07908	4.98498	5.39745	5.33057	5.0098	5.2797	7.97333	8.71084	8.43234	7.404	7.46376	7.33116
EMB	219631_at	7.29083	1.44717	1.50932e-05	4.41247e-05	8.74388	8.69492	5.49475	5.26084	5.49557	5.24682	5.46053	9.97097	5.3579	9.42024	9.65867	9.6948	10.2616	8.23985	6.18389	9.02986	6.14587	6.68029	5.06202	5.96257	8.31209	8.75206	5.84284	7.01839	6.36751	5.92797	6.49256	5.71915	10.0142	8.41747	10.2686	10.2421	5.56705	5.79391	5.94865	5.60293	5.72575	5.93428	10.3291	9.26174	9.43099	9.00938	9.05937	8.97773
EMILIN1	209732_at	6.23544	1.2314	3.45194e-12	3.1826e-10	7.16545	7.08374	6.19782	5.76288	5.34596	5.96949	5.8839	5.93728	6.43355	7.52971	7.08244	6.1609	6.11685	5.4709	6.8505	8.00047	5.62133	6.0695	5.83194	6.45436	7.91428	7.74791	5.51551	6.26309	5.50181	6.33083	5.6755	5.64174	6.26172	7.77904	5.62923	5.63294	5.78222	5.33673	5.30561	5.87618	5.9242	5.8953	6.19941	7.99986	7.64835	7.81644	7.64276	7.20031
EMILIN2	242598_at	6.13786	1.2084	1.38959e-09	3.27905e-08	6.443	6.49052	5.41864	5.61097	5.11901	4.81104	5.51983	7.11336	5.38968	8.50819	6.58389	6.90261	6.31777	6.04572	5.87938	8.34635	5.12185	5.60527	5.72537	5.5468	6.61687	8.68563	5.28241	6.3584	5.49857	5.33538	5.54267	5.44235	7.14861	7.42814	6.15147	5.67829	5.68909	5.59749	5.51562	6.14203	5.81012	6.04355	6.91051	8.07103	8.07783	7.62735	7.35469	7.41761
EMP1	213457_at	8.97484	1.37056	1.27314e-06	5.42702e-06	9.27463	9.18034	7.94436	7.78781	7.31176	7.25855	6.71596	10.7593	7.50681	11.3381	9.87846	10.2247	9.97634	7.52914	10.2614	10.8954	8.76877	10.0573	8.95339	8.48288	11.2697	12.2142	7.994	9.23777	7.82458	8.79141	9.13116	8.89657	10.255	9.79534	8.27388	8.24445	9.25932	9.57906	6.86076	4.63934	7.99354	9.24164	10.4115	10.0161	10.1113	10.0296	9.8703	10.3701
EMP1	212242_at	8.03359	1.25208	6.14578e-06	2.03292e-05	8.08197	8.30311	6.67498	6.84697	6.39425	6.39815	6.68036	9.42692	6.78524	10.5117	9.08807	9.20292	8.96946	6.54005	9.34644	9.94702	7.44416	9.06658	7.80136	7.29025	10.2459	12.1996	6.94184	8.27826	6.61103	7.68948	8.04268	7.84789	9.30072	8.72581	7.6506	7.50724	7.99684	8.38657	6.00398	5.3466	6.64087	7.84556	9.24847	9.00808	8.98596	8.78486	8.96539	9.07075
EMP3	200736_s_at	7.46521	1.36928	2.49911e-08	2.62294e-07	8.62667	8.73606	6.81627	5.9562	5.80369	5.62298	6.24629	8.93884	6.30233	9.59515	9.14783	8.29644	8.00024	8.37606	7.68137	9.46435	6.53241	6.84375	6.48844	6.51935	8.83186	10.4402	6.42279	7.54341	6.28765	6.39365	6.79801	6.4464	9.2112	8.46703	7.71684	7.81042	6.12964	6.84402	6.01505	7.83899	6.18061	6.88653	8.88418	9.28288	9.211	8.67455	8.58433	8.57247
ENC1	204589_at	7.12276	1.60185	2.65465e-11	1.63082e-09	7.49883	8.06632	7.48168	7.1888	6.53779	5.62116	6.0879	6.72256	6.81321	8.85066	7.6004	7.94944	8.30769	7.25383	8.14301	6.47729	7.43369	6.82106	7.3688	5.94711	7.57259	6.14964	7.28745	8.12855	6.56878	6.57341	6.98575	7.826	6.0804	9.17757	7.7749	7.73518	7.83435	7.36714	6.53685	4.51878	6.89593	7.13562	5.46761	8.53375	8.65304	10.0672	9.32414	10.3528
ENC1	221132_at	8.55393	1.19393	3.00419e-13	4.35687e-11	8.55265	8.79342	9.12392	8.83309	7.69029	7.70042	7.84944	7.50036	8.31555	9.49747	8.65615	8.74971	9.27024	8.79889	9.0202	8.77003	8.5673	8.55067	8.62693	8.29666	9.38292	7.65883	8.59955	9.15756	7.83758	8.29848	8.38652	8.94308	8.10489	9.82533	8.57199	8.49617	9.11988	9.13278	8.53862	7.26422	8.70527	8.70468	7.71145	9.13624	9.44646	10.4409	10.2912	10.4528
ENDOD1	203510_at	6.81448	1.17934	2.40022e-10	9.11334e-09	8.97154	8.74203	5.52721	5.77021	6.01129	6.06511	6.04749	7.94686	6.27266	7.86887	7.45503	7.36095	7.03736	7.37429	7.07598	7.89852	6.75543	6.62808	6.0631	6.14121	7.7659	7.77768	6.38863	6.62441	6.37993	5.47141	6.85306	6.42111	7.69475	7.14866	7.12141	7.33782	6.15965	6.17068	6.42689	5.43773	6.22078	5.88252	7.46848	8.0246	8.02928	8.31478	8.46361	7.47058
ENG	204400_at	7.75733	1.07857	1.15676e-09	2.87631e-08	9.75469	9.82419	7.2838	7.28851	6.86758	7.37244	7.28284	8.41256	7.2214	8.99123	7.49817	7.26019	7.66921	7.33271	7.37065	9.71153	7.39983	7.68354	6.7948	7.10313	9.57144	9.03666	7.62167	7.97449	7.05736	7.23049	7.55958	6.94013	8.52357	8.61274	7.02665	7.30921	7.13775	7.44105	7.39367	7.22169	7.19484	7.10699	8.45289	8.96872	9.06419	8.49798	8.2816	8.6544
ENO1	206198_s_at	8.96876	1.283	3.89637e-07	2.09576e-06	10.9996	10.8741	8.24699	7.95222	8.14856	7.95595	7.5712	9.80135	7.85774	10.6212	10.0892	11.0136	10.1067	9.77765	8.62344	10.1642	8.51505	8.55779	7.78088	7.67845	9.67731	10.7005	8.32399	9.05169	8.06377	7.74549	8.30701	8.37026	10.2465	10.3321	10.2776	10.1575	8.14873	8.08502	7.91021	6.07784	7.90191	8.22121	9.8471	11.6857	11.9553	10.1514	10.0623	10.7632
ENO1	205798_at	9.85862	1.16793	2.12907e-09	4.47057e-08	11.5044	11.443	9.15844	9.06578	8.9706	8.87798	9.03629	10.5908	9.25503	11.2135	10.5624	11.4802	10.654	10.1225	9.41062	10.9343	9.16272	9.26783	9.03507	9.23842	10.2581	11.0672	9.06241	9.71888	9.11542	9.32257	9.19102	8.98898	10.674	10.918	10.6334	10.7353	9.20505	9.26081	9.09067	9.40471	8.94644	9.28096	10.6285	12.0922	12.1799	10.8174	10.5608	11.4069
ENO2	201508_at	5.26601	1.61298	1.72573e-11	1.162e-09	6.51835	6.65467	3.47779	4.48309	4.43471	4.65312	4.26186	5.67279	4.3846	6.07293	6.42739	4.8964	5.22422	5.4804	4.9895	6.53944	5.58718	4.86153	4.76691	4.42089	6.73041	6.10869	4.08095	4.78035	5.36626	4.7779	5.69842	4.8991	6.24508	5.53725	5.56597	5.76584	4.44375	4.81285	4.61795	5.69942	4.79812	4.68272	6.95562	7.74522	7.79884	6.65548	6.72552	7.67318
ENPP2	228314_at	8.44507	1.24409	9.23466e-05	0.000216902	10.6992	10.6204	7.29591	7.22888	6.76194	6.44119	6.23438	11.0001	6.37995	10.7349	10.5807	9.79873	10.6248	9.37121	7.50601	10.2173	8.69268	7.95874	7.13836	6.66763	9.8851	10.1329	7.50124	7.91796	8.13594	6.35131	8.42656	7.47946	11.0323	9.16297	10.5759	9.95273	7.6496	6.97257	6.59232	4.88472	6.637	7.37172	10.7426	10.0626	10.2629	10.5319	10.3793	9.8154
ENTPD1	1556423_at	5.87302	1.91619	1.84437e-11	1.22232e-09	7.89974	7.77239	4.63201	4.248	4.62301	4.95295	5.01308	7.50134	4.97641	8.18494	7.01379	7.10847	6.95583	7.32169	5.68342	7.31211	4.78319	5.40723	4.54987	4.22176	7.23701	7.81943	4.3389	6.06031	4.59858	4.34179	4.51121	4.27724	8.19444	8.12537	6.43902	6.69891	4.97086	4.43657	4.54803	4.69273	4.82813	5.29285	7.47511	8.00508	7.9518	8.87137	8.62438	7.99092
ENTPD1	212646_at	5.54385	1.86478	8.16594e-12	6.36908e-10	7.29663	7.15343	4.70983	4.16246	4.24915	4.69744	4.3213	7.04375	4.09567	7.89501	6.87996	6.44313	6.41675	6.72286	5.2136	7.14708	4.32661	4.89965	4.72713	4.33485	6.82758	7.38888	4.48618	5.93598	4.47683	4.33716	4.01967	4.42938	7.83972	7.66438	6.35207	6.36997	4.39751	3.87206	4.69612	4.41208	4.64674	4.24088	7.08055	7.47414	7.55154	8.51769	8.38142	7.61559
ENTPD1	228280_at	4.53862	1.59479	5.19276e-10	1.61315e-08	5.81129	6.08049	3.35439	3.41074	3.43118	3.47494	3.10677	6.69781	3.34052	6.5331	5.23878	5.35205	5.28684	5.25213	4.55783	5.65895	3.48543	3.71519	3.28027	3.48391	5.35983	6.31894	3.65265	4.29806	4.11076	3.59395	3.31228	3.58711	7.08705	6.3512	4.62421	5.25977	3.70924	3.26448	4.28699	3.69485	3.51946	3.77302	6.64967	5.92127	6.2777	7.22082	7.12731	6.16626
ENTPD1	210982_s_at	6.96378	1.59371	3.71447e-12	3.36797e-10	8.39143	8.40247	5.69419	5.89677	6.16058	6.41147	5.60651	8.51482	5.84199	8.80234	7.96121	7.75707	7.53328	7.29328	7.0677	8.22312	6.84152	6.46428	6.10373	5.78465	8.18448	8.28219	5.78108	7.28658	6.22953	5.7252	5.86721	6.44908	8.80143	8.63194	7.21849	7.52677	5.98515	5.62457	5.70933	7.22367	5.75124	6.08565	8.4714	8.42017	8.52365	9.41134	9.17384	8.71228
EPB41L2	212262_at	8.36153	1.19991	1.30417e-08	1.64487e-07	10.0476	10.1095	7.58622	7.60906	7.38809	7.12428	7.19047	9.36745	7.2318	9.63882	9.08615	8.68826	8.40448	7.99702	8.32659	10.4015	8.1419	8.25719	7.16299	8.03058	10.248	9.94586	7.71731	8.94958	7.82526	7.3391	8.58366	7.88678	10.0097	9.75065	8.15186	8.53651	7.88531	7.15606	7.13022	6.19498	7.4489	7.8113	9.73863	9.03878	9.41175	9.26983	9.40931	9.25297
EPB41L2	203705_s_at	6.7315	1.17178	1.71984e-07	1.09851e-06	8.59509	8.39553	5.74158	5.65934	5.38856	5.6747	5.5692	7.88328	4.98854	8.41767	7.7784	7.19521	6.84688	6.35979	6.79201	8.87283	6.48622	6.58642	5.66579	5.84044	8.64209	8.6846	5.77707	6.97041	5.93477	6.19703	6.16311	6.00854	8.5068	8.35978	6.66518	7.22464	6.60039	6.12164	5.90559	4.39453	5.98468	5.63696	8.01324	7.69458	7.76983	7.6843	7.79142	7.62443
EPB41L3	235385_at	5.62794	1.03526	0.000863823	0.00163226	7.40369	7.21021	4.6661	4.50523	3.29622	3.19265	3.63578	7.14985	3.92566	7.23736	7.98193	8.55282	8.20321	3.8593	4.57315	8.03336	5.56793	5.77935	3.26609	4.44383	6.98917	7.81943	4.44099	5.38333	5.68056	4.16573	5.37978	4.4371	7.25136	6.93419	8.27657	8.83014	4.27322	4.77257	3.90082	3.0865	4.07192	4.40959	6.9031	7.2635	7.10193	6.29901	6.45373	6.83471
EPDR1	217430_x_at	7.19883	1.01166	3.8019e-09	6.82657e-08	8.67688	8.75475	7.09284	7.27341	6.85764	6.61327	6.59723	5.5086	7.18115	8.24839	7.91843	7.78681	7.7511	6.49531	7.25734	8.1872	7.54107	7.27135	6.8685	6.44864	8.14543	7.24464	7.21211	7.57205	7.64786	6.4148	7.18858	6.65368	6.71964	8.10008	7.80624	7.25976	7.00247	6.34795	7.36008	4.35017	7.32116	7.89016	6.18746	8.13411	8.27301	8.82476	8.70848	8.31361
EPHA3	211734_s_at	5.76748	2.2197	6.27328e-10	1.84802e-08	3.46712	3.84527	3.92724	4.6924	4.99536	5.4401	4.98312	7.08985	3.89038	6.77448	7.01438	4.12157	5.67853	4.49799	5.57042	8.54802	6.32511	7.22933	4.03244	5.08868	9.79748	7.32718	5.42948	8.01808	5.9494	5.00407	6.09285	5.31632	7.50729	8.58535	5.21141	5.36091	5.60008	5.20836	4.71852	4.03228	5.54381	5.86113	7.15585	5.41197	5.86356	8.45694	8.47386	8.60741
EPHA4	226065_at	4.08954	1.47445	4.56982e-10	1.46887e-08	5.14477	5.09338	3.40709	3.1671	3.08167	3.763	3.75382	5.32966	3.34052	6.10136	5.8765	3.51344	3.94167	4.01013	3.78577	5.57068	3.59338	3.80062	3.32787	3.58149	5.36403	5.38258	3.93365	4.03206	3.52681	3.66264	3.83467	3.29925	5.83438	4.45538	3.54788	3.88624	3.43188	3.19994	3.37047	3.86333	3.18114	3.71473	4.78694	5.35875	5.45477	6.53899	6.74513	6.1421
EPHA4	202458_at	4.9174	1.01758	1.16502e-09	2.89138e-08	5.29679	5.06845	4.49754	4.86012	4.46346	4.63027	4.49955	5.60696	4.18604	6.22599	6.01037	4.76651	4.40712	5.04512	5.1724	5.5908	4.52385	4.35945	4.19724	4.65415	5.20497	5.84704	4.67051	4.85817	5.11339	4.45697	4.48816	4.33713	5.96433	5.48564	4.64915	4.74927	4.6988	4.41948	4.4626	5.50555	4.71491	4.79088	5.29954	5.77295	5.82044	6.83853	6.80853	6.30609
EPPK1	209012_at	6.55772	1.80935	1.30842e-08	1.64831e-07	7.16024	7.41723	5.89384	6.20863	6.26184	6.1331	5.39762	5.53235	5.68701	8.33211	10.2658	9.5452	8.84749	7.02754	6.27303	6.23425	6.48225	5.41206	5.31079	6.05657	6.21583	4.80306	5.814	6.64373	6.51965	6.60141	6.25582	6.56496	5.10548	8.12726	9.47139	8.92134	5.84708	5.44956	5.5358	5.22729	6.0931	6.56357	4.51185	8.293	8.51379	10.0358	10.0505	9.06619
EPPK1	222848_at	5.39307	1.42569	1.59205e-07	1.03551e-06	5.84124	5.86513	4.96581	5.20543	5.51934	4.66234	4.63293	4.02225	4.99803	6.77786	7.97756	8.12414	7.79226	6.17481	5.00894	5.37437	5.04196	3.79055	4.61133	4.97935	5.08563	3.68441	4.61042	5.26158	5.10663	5.09502	5.13056	5.29369	3.79806	6.64418	8.00987	7.50555	4.85713	4.66484	5.17151	4.40501	5.19706	5.38584	4.05729	6.60364	6.57885	8.3074	7.91805	7.44883
EPS8	209676_at	8.54055	1.26288	7.02307e-09	1.06692e-07	8.37867	8.45883	7.81101	7.84049	7.9084	7.91178	7.5989	8.67363	7.67069	9.90009	9.11746	10.0002	9.8368	9.49573	8.7331	10.1186	8.62125	8.88751	7.7057	8.30713	9.99186	9.98022	7.86074	9.01172	8.34881	7.8337	8.47609	8.06481	8.9505	9.50239	9.56795	9.98116	8.09932	7.8846	7.77899	3.67046	7.98327	8.22715	8.89194	8.81794	8.92991	10.2263	10.3465	9.7578
EPSTI1	237491_at	6.86117	1.73909	5.96308e-09	9.5137e-08	8.77528	8.73826	5.84578	5.4352	5.42535	5.86216	4.71579	8.18187	4.8594	8.32658	7.71122	9.3983	8.50699	7.38235	4.87301	8.36691	6.08721	6.29399	5.0488	5.41231	7.49427	8.09774	5.38899	6.88184	6.32429	5.39159	5.78294	5.59605	9.26225	9.13209	8.39371	9.51314	5.87085	6.35933	5.78129	6.32055	5.28754	6.48229	8.97799	9.23626	9.42886	9.26365	9.23011	9.3745
EPYC	201279_s_at	3.10162	1.73276	7.12089e-05	0.00017215	2.63545	2.65487	2.6525	2.42359	2.65976	2.62723	2.6101	2.87754	2.54881	4.18179	2.71104	2.70825	2.5038	2.49032	2.8686	5.71261	2.84536	2.57262	2.578	2.5749	6.22839	7.70737	2.43937	2.89511	2.73713	2.3708	2.68834	2.62033	2.95769	6.07023	2.73902	2.56206	2.64124	2.90832	2.66853	3.06719	2.67632	2.93214	2.61634	2.89356	3.50415	8.64131	8.32468	3.06897
ERAP2	227677_at	6.31041	1.04684	0.00420209	0.00691578	9.25202	9.21069	5.15878	5.0852	5.72882	5.26301	4.55743	8.35294	5.09655	5.92255	5.46917	9.84775	6.62156	5.66754	5.49723	8.45272	6.41957	6.32901	4.59689	5.03622	5.36534	8.58368	5.78526	6.88451	6.01405	4.61509	7.10483	4.43786	7.821	8.51551	5.61592	9.29925	5.33433	4.29252	4.7017	4.53588	5.32025	4.07905	10.2343	9.12116	9.21092	8.39347	8.27792	8.43232
ERAP2	228220_at	5.5147	1.03478	0.0095156	0.014657	8.29757	8.80722	4.28553	4.98565	4.64193	4.47215	3.51979	6.81833	4.66447	4.91999	3.92717	9.12506	5.08437	4.73005	5.39842	7.78611	5.18259	5.56072	3.84768	4.18829	3.81725	8.61294	4.98183	5.85716	5.04935	3.88992	6.36218	3.26908	6.70025	7.48517	4.58308	8.63497	4.78866	3.98594	4.81599	3.65341	5.10549	3.66856	9.56911	8.24679	8.80221	7.54762	7.61112	7.55108
EREG	202023_at	3.1457	1.29774	0.000193226	0.000420298	2.98864	2.97774	2.95232	2.73351	2.83032	2.52925	2.81891	2.94857	2.63799	7.27272	4.1605	3.32652	2.71531	2.66154	2.89477	5.65568	2.64593	2.82788	2.65914	2.74073	2.78779	7.11176	2.81355	2.6101	2.77816	2.81874	2.7127	2.81946	2.72512	2.62564	3.02874	2.66875	2.95826	2.97663	2.61732	3.16714	3.05972	2.90275	2.52205	7.69696	7.85182	2.99603	3.17389	3.00036
ERG	225841_at	5.6586	1.13389	2.90222e-05	7.78753e-05	8.87546	8.88616	4.45253	4.54741	4.13245	5.05201	4.44107	8.36469	4.96476	7.2335	5.85929	4.71337	5.30564	4.99505	6.0576	7.91189	4.51173	5.10053	4.51949	4.84613	7.047	8.32642	4.59904	5.17544	5.244	4.49323	4.91921	4.45253	7.97912	6.55107	4.87458	5.23531	4.83321	4.69081	4.69698	5.13337	4.3939	5.25459	8.01487	7.53956	7.74517	6.16581	6.23447	5.9812
ERI1	1552619_a_at	5.7994	1.08775	7.13882e-09	1.08001e-07	7.02928	6.96424	4.78653	5.07912	4.58957	5.50291	4.90875	6.93763	5.14154	7.29594	6.38881	7.40383	6.87744	6.41342	5.0557	7.24173	5.16176	5.00654	4.76987	4.7076	6.07827	7.33452	4.90909	5.92168	4.95733	4.61964	5.92796	4.95241	7.01501	6.9607	6.29681	6.31847	5.11403	5.0021	5.3511	4.81506	5.10214	5.21263	7.02546	7.18828	7.20503	7.5127	7.31647	7.19986
ERO1L	238868_at	7.27627	1.05604	4.41599e-06	1.53269e-05	8.43979	8.30376	7.65557	7.79828	7.53621	7.33578	7.5637	7.10773	7.7736	7.93471	6.41176	8.92016	7.51219	8.20192	6.7565	7.65456	7.22495	7.32854	7.37679	6.43903	6.61717	7.49238	7.88442	7.11734	7.3668	7.15111	7.15487	7.28566	6.98055	7.93729	7.2023	6.73163	6.97579	6.79209	7.32707	3.08817	6.87131	6.99027	7.53287	9.59309	9.47186	9.27381	9.15057	8.67667
ESM1	216598_s_at	3.48496	1.1132	5.01436e-06	1.7087e-05	7.45425	6.70842	3.15209	3.43659	3.04478	3.17086	3.35738	2.79686	3.43057	3.79189	3.17883	2.49229	3.18421	2.87257	3.33344	3.15054	3.14437	3.41765	2.77663	3.3604	3.83674	3.51068	3.2782	3.47005	3.29771	3.3364	3.48796	3.24405	3.26483	4.00879	2.97674	2.69099	2.81375	3.69031	3.80237	3.95575	3.62533	3.10383	3.26441	7.18771	6.66584	4.93616	5.16329	4.91537
ETS1	212895_s_at	8.28025	1.15356	1.09094e-05	3.3357e-05	11.0208	11.0206	6.9433	7.0778	7.16009	7.06191	7.21325	11.4701	7.01193	10.0735	8.50617	8.52362	8.55778	7.9452	7.56859	9.79749	7.06716	8.04557	6.46939	7.44055	9.19653	10.2368	7.4707	8.21122	7.43153	7.36598	7.75111	7.38716	10.9649	9.4717	8.37905	8.63828	7.30262	7.23046	7.41964	6.54513	7.19677	7.4048	11.3506	10.2396	10.4378	9.08176	9.28063	9.34027
ETS2	206580_s_at	8.04774	1.10559	0.000134502	0.000303503	10.6488	10.5813	6.31808	6.59734	6.15259	6.10634	6.03069	9.76907	6.03146	9.4667	9.76141	10.6175	10.61	9.09914	7.69	9.80222	7.26009	7.77339	6.68808	7.06016	8.98831	10.3308	6.65271	7.93439	6.5064	7.10425	7.52391	7.09839	9.14932	8.64891	10.2405	9.8977	6.9414	7.07482	5.99946	5.88092	6.82461	6.93599	10.0644	9.90444	9.97667	9.49679	9.46338	8.93829
ETV1	204580_at	5.89682	2.30345	6.64449e-16	2.88323e-13	6.76758	6.90994	4.99967	4.79533	5.75976	5.01746	6.0181	4.31558	4.68966	7.34934	6.42685	4.83275	4.91212	6.11666	5.13059	7.17618	6.38025	5.81151	4.76965	5.25899	8.49661	6.06382	5.40009	6.88427	8.54165	5.71071	7.65748	5.17925	5.56538	8.74176	5.68597	5.10391	5.37953	6.52281	5.10359	4.52094	5.29491	5.11198	5.57341	7.26566	7.45149	9.16929	8.90023	8.5171
EVI2A	226347_at	6.55163	1.59497	1.15196e-06	4.99908e-06	9.1358	8.85713	5.39377	5.38645	4.51739	4.65842	5.0872	9.20318	4.49806	9.06077	7.47582	7.6457	8.02537	8.00872	5.83922	8.71113	5.87301	6.4209	4.16842	5.52967	8.02073	8.29138	5.37639	7.06186	5.44776	4.58133	5.54962	5.441	9.24618	9.28131	7.20055	7.63761	5.04445	5.6892	3.8415	4.65541	4.91567	5.1728	9.56262	8.99006	8.724	7.86568	7.71581	7.8467
EVI2B	222853_at	7.11519	1.54706	3.45323e-05	9.08023e-05	10.5233	10.5596	4.51692	4.85637	5.30151	5.09177	4.78987	10.4221	4.51041	9.63803	8.52056	8.14876	8.98179	8.87736	6.76713	8.73848	5.96765	6.61389	4.57827	5.71792	8.4516	9.12938	5.71532	7.83994	5.83452	5.03	6.13482	5.65852	10.4917	9.45108	8.69689	8.9269	5.23263	6.00973	4.65772	5.39076	5.79795	5.22541	10.6958	9.50601	9.82071	8.21486	8.07014	8.52353
F13A1	210915_x_at	7.52177	1.86118	1.03934e-07	7.4702e-07	7.44566	7.34037	6.59407	6.6814	5.39349	5.07835	6.37389	9.5567	6.18015	11.8371	9.45353	7.08227	7.95561	9.10196	7.82533	11.4603	6.35421	6.87279	6.03248	7.10306	9.46844	11.1481	7.24321	7.7245	7.09738	6.3986	7.11303	6.03581	10.8108	9.52043	6.21636	7.5601	6.41358	6.40668	6.11709	6.15044	5.44429	6.46452	8.29301	9.77577	9.55668	8.75082	8.73378	8.64489
F2R	209708_at	6.51532	2.29559	1.77247e-14	4.44539e-12	9.90735	9.59329	5.08363	5.04667	5.39136	5.18236	5.40806	7.07946	5.01885	8.2291	6.18686	7.09546	7.31973	6.35984	5.3592	8.23858	5.98179	7.15485	5.22205	5.58024	9.07819	7.72483	5.63225	8.19865	5.57066	5.24915	6.20567	5.79607	7.39271	9.50497	6.25002	6.64445	5.42151	5.7223	5.15614	4.91445	5.84252	6.31496	7.03912	8.89129	8.66177	9.42615	9.6604	9.15036
F2RL2	225799_at	4.61173	2.57098	1.17307e-11	8.45028e-10	3.94155	3.77549	3.55439	3.93537	3.82297	3.7698	3.61476	3.53078	3.20268	4.69982	5.3453	5.05251	5.28737	4.92713	3.53102	6.04922	4.50088	5.08261	4.04924	4.08406	7.75327	5.60136	4.18989	7.2891	4.67713	4.10238	4.51876	3.69902	3.39343	8.33529	4.08477	5.03695	4.20039	4.80128	3.48625	5.54019	5.06702	5.16076	3.16343	4.14684	4.55591	9.00819	9.19432	8.21149
F3	219054_at	8.05143	1.3927	7.38324e-10	2.0845e-08	5.79856	6.10683	7.27691	6.90667	7.25938	7.47008	6.33292	8.33813	7.07524	9.55167	8.60355	8.68746	9.10376	8.639	8.65726	9.6626	8.37112	8.79804	7.93628	8.52802	9.39181	8.73769	7.4579	8.54133	7.14394	8.13534	8.30374	8.29116	8.8723	8.78694	8.41964	8.13074	8.29575	8.66678	6.44415	6.08035	8.16387	8.42238	8.61638	11.0581	10.4815	9.31131	9.45169	9.89355
F5	231579_s_at	5.6593	1.94876	1.79353e-10	7.33442e-09	5.18788	5.15185	5.28304	4.8552	5.16466	4.97888	4.8552	6.02977	4.84587	6.62412	6.20655	5.8956	6.14099	7.23087	4.80656	5.77477	6.17417	5.08489	5.03029	6.3056	7.08377	6.12413	4.78854	5.60278	5.5863	5.19406	5.56656	5.27167	6.38512	5.7449	5.58443	5.32747	5.39044	5.59185	5.79093	6.05909	5.51965	6.34573	6.12853	5.52371	5.57007	10.5691	10.442	8.06657
F5	226184_at	3.35485	1.47101	4.62124e-07	2.39562e-06	2.81949	2.99461	3.24006	2.88541	3.17508	3.46641	3.29309	3.10559	3.21173	3.70754	3.23013	3.34599	3.10456	3.90824	3.06899	3.35523	3.60508	3.20367	3.51457	4.10376	4.20982	3.27924	2.89891	3.15154	3.62855	3.48416	3.33968	2.83981	3.55374	3.30367	3.35562	3.04668	3.75189	3.14309	3.11439	4.3093	3.25412	3.41423	3.42146	2.96006	2.79486	6.94828	6.61535	6.06119
F5	212918_at	5.74756	1.11317	5.68791e-07	2.82741e-06	4.82779	4.9888	5.70084	5.90791	5.94648	6.25095	5.77567	5.9176	5.76603	6.28832	6.03903	5.88365	6.03845	6.7766	5.64412	4.89153	6.05994	5.53778	5.73684	6.27052	5.6537	5.46372	5.52521	5.41965	5.27904	6.22669	5.44026	5.44138	5.5739	5.55044	5.507	5.47941	5.77773	5.98534	6.2145	5.9901	5.69117	6.14198	5.54488	5.36254	5.15964	9.31809	9.25419	7.32372
FAM102B	208949_s_at	6.84882	1.37961	1.83462e-09	4.0091e-08	7.60532	8.14149	5.98501	5.645	5.15789	5.19331	5.37653	7.71872	5.36545	7.88098	7.64826	8.33501	7.93757	6.78255	6.44147	8.4292	5.59538	7.12358	4.95312	5.82519	8.85379	9.34152	6.01534	7.59179	6.29346	5.68649	7.03205	6.20262	8.14262	8.2639	8.09596	7.97819	6.36821	6.55622	5.07506	6.29951	6.18336	6.24462	7.73803	7.19546	8.01785	8.81028	8.62804	8.36543
FAM108C1	227727_at	6.45158	1.10563	3.17077e-05	8.41318e-05	6.73092	7.03304	5.89597	5.81944	6.17203	6.22093	6.19653	7.77958	5.74822	6.54929	7.15726	9.28185	8.508	8.51941	5.17224	6.17863	6.00246	5.76816	5.58325	6.2323	6.10002	6.60458	6.43608	5.85758	6.18772	5.6134	6.45461	5.81346	6.55658	5.43251	7.95326	8.21464	5.9781	6.25429	6.21295	4.01366	6.02225	6.19504	7.16153	7.82012	8.20752	9.18384	9.17807	8.33256
FAM164A	206070_s_at	6.26844	1.18368	3.73428e-14	8.43684e-12	6.68398	6.59282	5.54412	5.5793	5.75976	5.70897	5.54186	7.22514	5.69007	6.88141	7.01652	5.17149	5.64788	6.07958	6.24411	7.16619	6.29788	6.29178	6.20231	6.66223	7.79549	6.99498	6.03862	6.53133	6.3906	6.14844	6.7417	6.31866	5.53142	7.80824	4.89191	6.13716	5.90008	6.14998	5.52581	6.89984	5.63936	5.7904	7.24782	7.19706	7.08918	7.86835	7.39437	7.78171
FAM164A	211919_s_at	4.62781	1.16261	6.03612e-14	1.25485e-11	5.15766	5.09725	3.42714	4.06001	4.15901	3.92225	4.64492	5.06629	4.2632	5.34084	5.24421	3.64055	3.98334	4.75026	4.5906	5.81485	4.53498	5.2203	3.67831	4.10411	6.05981	5.29158	4.23869	5.41653	4.88399	4.34792	5.20272	4.13286	5.08319	6.26723	3.75459	4.0726	4.45003	4.33137	3.86787	4.00274	4.43416	4.54787	5.39868	5.34053	5.38122	6.09772	6.23543	6.05467
FAM171B	202686_s_at	5.41543	1.49803	9.54691e-11	4.49593e-09	6.27941	6.52278	4.56437	4.33773	4.80705	4.41902	4.30856	7.14316	3.90321	6.98063	6.42584	4.9544	5.58809	5.96197	4.4668	7.34019	4.91019	5.82694	4.35048	4.66507	7.55526	7.60855	4.42539	5.61581	5.81927	4.57848	6.10867	4.50642	6.90957	6.88877	4.79283	5.49242	4.78077	4.26607	4.49881	4.65427	4.39686	4.07196	6.47559	6.30409	6.54689	7.05198	6.66787	7.25659
FAM198B	201416_at	8.34938	1.74331	8.33658e-12	6.42881e-10	10.044	9.64562	6.86321	6.99963	7.2321	6.91178	6.84119	8.97087	7.35374	10.5385	9.40333	8.62495	8.70203	8.4595	8.41155	10.4979	8.2839	9.03609	6.62543	7.5558	10.0542	10.7502	7.18954	9.4903	8.59092	7.45115	8.81377	7.81175	9.51077	10.3084	7.86635	8.56236	8.38855	7.87788	6.73704	5.11247	7.33062	8.06906	8.70925	10.3439	10.0053	10.4013	10.2326	9.9985
FAM198B	230748_at	5.67315	1.18047	7.53834e-08	5.85619e-07	7.3135	6.75555	5.27005	4.69626	4.5118	4.97991	4.66381	5.65785	4.39263	7.9473	6.42173	5.25376	5.64987	5.45749	5.8236	7.63269	5.4546	6.16529	4.64439	5.07719	6.84605	8.31903	4.82415	6.29941	5.70368	4.91925	5.31975	4.79389	6.99474	7.23599	5.00586	5.37053	5.47984	5.14221	4.08783	5.76961	5.49176	4.94312	4.93704	7.13313	7.4147	7.06864	7.42814	6.74263
FAM19A5	226777_at	3.9403	2.36505	2.76923e-17	2.29406e-14	3.29234	3.37518	3.42689	3.84023	3.70517	3.53106	3.62563	3.7074	3.34997	5.55767	4.29734	3.3155	3.62406	3.73418	2.87992	5.44259	3.61678	3.59592	4.56157	3.71291	6.8414	4.24557	3.95895	4.23106	3.53347	3.64405	3.13511	3.60438	4.17576	6.45434	3.31753	3.39651	4.18464	3.8107	3.93112	3.88032	3.69256	3.86502	3.57672	4.82979	5.43557	7.31573	7.12469	6.39768
FAM19A5	204749_at	3.66799	1.34348	1.05717e-11	7.80036e-10	3.27038	3.07142	3.65259	3.25417	3.65278	3.31628	3.51427	3.34165	3.45947	4.06013	3.8343	3.72181	3.45349	3.46729	3.58328	4.07088	3.62688	3.54642	3.97593	3.90987	5.14715	3.7561	3.26577	3.66148	3.46312	3.7075	3.07644	3.42382	3.79531	4.9794	3.162	3.52556	3.10979	3.35517	3.61461	5.16405	3.75268	3.76167	3.54686	4.16225	4.3974	6.06992	5.88738	5.19059
FAM20C	208966_x_at	6.68639	1.14445	1.27346e-12	1.39253e-10	6.33209	6.41762	6.50634	6.19204	5.96258	6.42856	5.95118	5.76117	6.12872	7.90433	6.72684	6.98421	6.62404	7.31827	6.88702	8.82308	5.96091	6.35828	5.9981	6.41262	7.82409	7.80256	6.73577	6.98235	6.24648	6.57514	6.37214	5.95464	6.82387	8.07294	6.8272	7.18383	6.15608	6.04233	5.99679	8.20367	6.78614	6.45905	6.04596	7.54736	7.95574	7.87624	7.98893	7.32151
FAM26F	217717_s_at	7.18136	1.17239	0.00324412	0.00545643	11.8574	11.7134	5.58841	5.67979	5.3367	5.05389	5.46448	10.8163	5.35409	8.97816	7.70186	10.104	8.57444	7.42064	6.0343	8.0045	6.35159	5.76195	4.94194	5.82609	8.66128	7.78573	5.9053	7.36631	6.1345	5.27607	6.22214	5.45193	10.8863	9.80989	8.09768	8.04203	4.68612	5.01317	5.32323	7.26422	5.63242	4.66592	11.2851	11.0324	11.1186	7.72929	7.58587	7.13357
FAM26F	209911_x_at	6.84325	1.03575	0.00874303	0.013554	11.6453	11.6811	4.51982	4.63638	4.77866	5.07086	5.33832	10.445	5.65158	8.44735	7.28433	9.58632	8.04947	7.10806	5.944	7.56285	5.31607	5.43291	5.19825	5.10005	8.15215	7.56846	5.88349	6.80131	5.93078	5.03486	5.91584	5.12257	10.6849	9.3083	7.82142	7.63963	4.8497	4.93312	4.62244	6.02208	5.24339	5.66137	10.8942	10.6173	10.6631	6.88834	7.048	6.6002
FAM38A	229030_at	7.34982	1.24843	6.60856e-13	8.24938e-11	8.68798	8.61043	6.39399	6.61145	6.4265	6.42451	6.50981	8.52155	6.64695	8.78227	7.85462	7.47594	7.39829	7.5603	7.76012	8.74834	6.24392	7.09216	6.7497	6.8066	8.15452	8.78433	6.91036	7.51696	6.55789	7.07032	6.64244	7.13368	8.47074	8.65702	7.01115	7.26378	6.31709	7.02807	6.40107	7.03719	6.87703	6.74943	8.75454	8.80979	8.89582	8.47061	8.55915	8.51099
FAM38B	203370_s_at	5.59374	1.40975	1.26001e-08	1.60418e-07	7.32615	7.05972	5.13902	5.12783	4.5771	4.40719	5.5559	5.27916	5.36587	7.63783	6.15679	4.65622	5.27751	5.50033	4.52746	8.08372	4.78441	4.49434	5.67697	5.00125	7.27706	9.1188	4.79284	5.65364	4.25146	4.98567	4.90074	5.49671	5.94245	7.35682	4.9888	4.89995	4.80006	4.59531	5.056	5.8578	5.65816	5.77032	5.11841	6.42242	6.43961	7.66911	7.60248	7.13568
FAM70A	226348_at	3.48324	1.25739	3.89243e-07	2.09426e-06	4.24254	4.42079	2.66262	2.70884	3.0228	2.71163	2.696	4.46925	2.19189	4.7736	4.57965	3.30497	3.22658	3.54671	2.63714	3.98639	3.02015	3.29777	2.80149	2.55679	3.72865	5.33345	2.85301	5.34791	3.06004	2.8826	3.41252	2.80497	4.91591	6.36517	3.31406	3.32196	2.87367	2.43933	2.61732	3.20403	2.47594	2.85553	5.18259	3.34499	3.72856	5.65699	5.61329	5.71594
FAM72A /// FAM72B /// FAM72C /// FAM72D	222303_at	4.96236	1.42036	7.36393e-08	5.75505e-07	7.66475	7.76239	4.37909	3.97676	4.16378	3.9231	4.07354	7.17728	3.98471	7.0591	4.79581	6.6675	4.80063	5.18406	4.47726	5.34002	4.30182	4.36971	3.93905	3.97037	5.07795	6.09191	4.03617	4.17354	3.9407	3.67232	4.37217	4.14045	7.11617	6.07458	5.35122	6.11039	3.79976	4.10145	3.84741	4.99983	4.0408	3.91269	6.662	7.35902	7.70365	6.69086	6.58514	6.99947
FAM83D	225231_at	5.41109	1.27841	1.68633e-05	4.84906e-05	7.1013	7.12456	4.68687	4.70383	4.15695	4.80687	4.60846	5.83987	4.78285	6.17638	11.9332	7.58132	6.80827	6.55105	4.54941	4.74284	4.35068	4.83249	4.62296	4.91259	5.05122	4.60149	4.48116	4.28413	4.55797	4.55619	4.39778	4.94453	5.97975	4.96816	5.87745	6.81687	4.86234	4.88728	4.43988	5.03105	4.46496	7.00885	4.94854	7.81262	8.07757	7.26132	7.30307	7.10269
FAP	221730_at	6.13384	3.38881	3.48184e-19	7.32192e-16	5.56314	5.32764	5.80849	5.56355	6.01759	5.35755	5.68848	5.09667	5.5994	9.82168	3.96703	4.201	4.47	4.09992	5.80289	9.17482	6.47643	7.3273	6.11712	6.52027	9.6231	9.38444	6.05446	8.63913	5.9073	5.5751	4.75367	5.48321	6.99682	10.3133	4.69162	3.94882	5.94918	5.33959	6.01439	5.48148	6.02225	6.65351	4.38746	9.91517	9.93819	10.3173	10.3102	9.7385
FAR2	205226_at	5.80901	1.04931	4.13738e-06	1.44738e-05	7.43689	7.58546	4.87456	5.07075	4.35526	5.34684	5.2449	6.41177	4.86711	7.44062	7.72704	8.35085	7.69478	5.48423	4.88912	6.76804	5.16276	5.09416	4.81473	5.4818	5.9908	7.29764	4.50902	5.3409	4.67015	4.95006	4.73652	4.6733	6.68672	6.39546	7.72481	7.59274	4.43445	4.971	5.20764	4.81046	4.90331	5.1703	6.38439	6.89676	7.4422	7.79665	7.6843	7.12215
FAS	211470_s_at	5.63255	1.57091	3.96566e-09	7.0374e-08	7.2802	7.07005	4.3879	4.38166	4.4706	4.2964	4.15826	7.05437	4.67459	7.82564	6.06749	7.54944	6.12635	5.18595	5.14244	7.9076	5.32748	5.78021	3.18839	4.57635	7.23904	8.13483	4.61578	6.03199	5.04935	3.9903	5.70988	4.04359	7.62855	7.16146	6.23244	6.39362	4.50497	4.3962	4.33701	4.65478	4.34951	5.2101	7.53458	7.84791	7.94973	7.63918	7.36809	6.98326
FAS	212387_at	7.25781	1.3336	1.77603e-09	3.91253e-08	8.45695	8.51126	6.28998	6.61583	6.2585	6.62082	6.60042	8.38816	6.61925	9.17663	7.70767	8.492	7.86253	6.67106	6.74728	9.10026	6.82634	7.35416	5.16137	6.24826	8.62965	9.26568	6.07654	7.6457	6.95561	5.96426	7.64091	6.10245	8.88629	8.50333	7.69063	7.76434	5.91895	6.23731	6.24322	5.51498	6.21863	7.17178	8.91565	9.09131	9.06458	8.83207	8.85972	8.24083
FAS	204990_s_at	5.30519	1.32577	3.88651e-08	3.5943e-07	6.72234	6.57806	4.3721	4.1935	3.72331	3.90381	4.20949	6.4173	4.08653	7.30746	5.67375	6.87136	6.1485	5.39885	4.51652	7.49043	5.12626	5.39192	3.79062	3.89175	6.71223	7.65672	4.18914	5.79567	4.41642	4.04562	5.16759	4.31393	7.09277	6.6346	5.8527	5.92522	3.96525	4.28704	4.55181	3.99926	4.44378	5.0147	7.02426	7.20242	7.27195	7.14573	7.10952	6.39143
FAS	239809_at	6.85069	1.19915	2.43756e-08	2.57833e-07	8.21639	8.19273	5.66272	5.94346	5.23882	5.84002	5.77111	8.06988	5.84223	8.38974	7.2744	8.13376	7.55542	6.39512	6.31115	8.72706	6.54713	6.53513	5.47759	6.10381	7.84113	8.83785	5.8927	7.29064	6.33941	5.41457	7.24212	5.67277	8.56201	8.05214	7.44869	7.50022	6.05583	5.88684	5.49522	6.71841	5.55792	6.62371	8.51701	8.33686	8.64181	8.29361	8.26012	7.72825
FAT1	205267_at	7.99801	1.18861	4.68145e-08	4.12969e-07	6.81313	6.94204	7.80632	7.87522	8.00125	7.48922	7.17341	5.84216	7.77495	8.80551	9.28687	9.95495	9.65437	8.01887	7.92573	8.32221	8.26952	8.04353	7.89818	7.48064	8.77927	9.47224	7.71393	8.20305	7.80663	7.47718	8.43757	8.10442	7.06591	8.86971	9.49237	9.87263	8.27947	8.10488	7.69682	5.33401	8.20616	7.97969	5.64826	9.35096	9.55601	10.0525	9.91208	9.57901
FBLN1	214710_s_at	7.66182	1.61834	2.67391e-07	1.55083e-06	5.34659	5.60819	6.92153	6.77031	7.21977	6.74146	7.09842	7.30699	6.3149	9.63434	8.93326	6.49427	7.81651	7.8253	8.59339	11.0179	7.87576	8.49489	6.28691	7.37407	11.1574	10.7272	7.10732	8.44405	7.04816	7.23848	8.68853	6.92148	9.41952	9.05131	7.2808	7.70925	7.16227	7.47172	5.79648	6.0958	7.10074	7.24483	7.47106	7.85126	8.2867	9.58037	9.50482	8.56829
FBLN1	215946_x_at	8.62558	1.21765	1.839e-06	7.31361e-06	6.47113	6.48417	7.98396	7.71115	8.33619	8.09297	8.2145	8.37432	7.52377	10.2638	9.52808	7.48807	8.79503	8.58398	9.34024	11.5459	8.8758	9.14533	8.03573	8.63627	11.2191	10.7442	8.07437	9.00309	8.08554	8.15143	9.14539	8.21305	9.96657	9.55226	8.10204	8.34502	8.21427	8.38059	7.4832	9.3559	8.40163	8.26724	8.26234	8.69766	8.7033	9.97578	9.93838	9.1988
FBN1	201110_s_at	8.14151	2.72664	4.50306e-14	9.80896e-12	9.71622	9.63691	6.17157	6.29716	5.93401	6.04558	5.98377	9.76979	6.27312	11.5264	10.2301	7.62367	8.73504	7.87035	7.79227	11.234	7.5789	8.1767	6.7934	7.99809	10.7578	11.6597	6.24108	9.79641	7.31918	7.06392	8.00959	7.24109	10.8298	10.7062	7.42422	8.43905	6.70959	6.88565	6.00103	7.52655	6.45459	7.89963	9.16682	10.7928	10.8332	11.2208	11.113	10.7536
FBN1	208965_s_at	6.90326	2.30602	2.30431e-13	3.59746e-11	8.10541	7.93185	5.37784	5.65484	4.94581	5.70172	5.1822	7.99113	5.59486	10.1369	8.78456	6.18463	7.11339	6.75836	6.71767	9.71294	6.33489	6.56871	5.18258	6.21158	9.20312	10.2815	5.1247	8.20926	5.8388	5.93994	5.95068	6.27475	9.3117	9.15539	6.22662	6.91422	6.16686	6.0362	5.61222	6.85827	5.55412	6.81912	7.55774	9.21152	9.15361	9.49273	9.6528	8.9675
FBN1	218002_s_at	5.233	2.18648	7.48368e-13	9.09267e-11	6.20829	6.34629	4.13593	3.75424	4.04964	4.1291	3.77304	6.39373	4.03763	8.00219	6.57398	4.44042	5.08885	4.82866	4.80014	8.39497	4.6097	4.99786	3.64663	5.06663	7.86402	8.625	3.99682	6.11972	4.3724	4.06012	5.2555	3.96266	7.49665	7.39551	4.4458	5.33529	4.05363	4.65401	3.99487	4.37332	3.81056	4.8776	6.11573	7.20138	7.3081	7.63605	7.64561	7.11111
FBXO32	209875_s_at	6.05214	1.7236	6.35156e-16	2.80058e-13	5.61826	5.48768	5.70528	5.51782	5.47883	5.44864	5.62104	6.80712	5.70055	8.29716	7.99904	5.98534	6.57313	5.87905	6.06884	6.90888	5.33535	5.56893	5.52234	5.52148	6.72034	6.39669	6.09744	6.47623	5.92436	5.62758	5.50757	6.123	6.2101	8.42276	6.23605	6.44749	5.42315	5.09813	5.39624	4.71729	5.64752	6.19398	6.32274	7.65976	7.75451	8.72665	8.63039	7.60799
FCER1A	205349_at	5.42234	1.43393	3.56042e-06	1.27399e-05	4.84744	4.67874	4.64334	4.00972	4.40839	3.94162	4.51831	5.10767	4.92024	6.46455	5.8145	5.63579	7.17677	4.57647	5.02268	7.97509	5.45403	6.42688	4.8188	4.9153	9.49887	5.98538	4.86654	6.91049	4.62804	4.97502	4.68966	5.36167	6.20289	7.17572	6.12257	6.00801	5.12488	4.69054	3.65847	4.28677	5.04435	5.46312	5.42197	4.07717	4.31156	6.96666	6.82162	6.68368
FCER1G	213725_x_at	6.20062	2.18844	5.6492e-08	4.74164e-07	10.0496	10.0648	4.6084	4.29363	3.6983	4.24743	3.94165	9.05835	3.76755	10.0014	7.56264	8.30949	6.64558	6.71723	5.75763	9.36503	4.76766	5.18578	4.24165	4.2624	7.95767	9.31967	4.81814	6.90687	4.53706	4.48704	4.52208	4.4795	9.11058	9.28719	6.46233	7.02439	4.46782	5.16508	4.54803	5.14565	4.19702	4.40119	8.44076	10.0278	10.0635	8.50433	8.35395	8.50182
FCER1G	226869_at	7.60086	1.77648	1.21891e-07	8.43117e-07	10.8605	11.1496	6.16853	5.39524	5.62905	5.39222	6.26564	10.0759	6.07439	10.7434	8.60082	9.18669	7.83194	7.81315	6.64797	10.164	6.65885	6.97326	6.07133	6.53171	8.99707	10.246	6.31445	8.12275	6.98265	6.09385	6.39287	6.00328	9.99957	10.153	7.60952	8.16858	5.95154	6.42342	5.88401	7.03306	6.21937	6.30658	9.29756	10.7811	10.8304	9.29269	9.28909	9.42068
FCGR1A /// FCGR1C	226372_at	6.38293	1.54417	9.59166e-11	4.50799e-09	6.81928	6.9222	6.02171	5.70027	5.79102	5.57103	6.12195	6.78911	5.64657	8.48009	5.11607	7.13916	5.18554	6.44074	5.81743	8.88463	5.8235	5.89433	5.85006	5.76476	7.34201	8.55016	5.71513	7.13233	5.94159	6.03853	5.45211	5.76959	7.33346	9.32772	5.41734	5.27685	6.43656	6.15787	5.93806	7.18264	6.25143	6.10932	5.78224	8.70149	8.80522	7.99051	7.74764	8.06519
FCGR1B	1554436_a_at	5.77766	1.95981	3.03709e-11	1.81479e-09	6.82083	6.76332	4.99884	5.42308	4.85256	4.46297	5.05915	6.7287	5.37557	8.226	4.70141	7.25276	4.52127	6.14223	5.49014	8.83013	4.96857	5.30291	5.18554	4.78267	7.2288	8.65866	4.65095	7.00077	5.56739	4.58828	4.53561	4.94467	7.24496	9.21193	4.94021	4.2448	5.27033	5.07139	5.24174	5.27867	4.54852	5.38257	5.82998	8.66335	8.71443	7.83617	7.58637	7.83339
FCGR2A	218638_s_at	6.92267	2.05778	3.4056e-12	3.16131e-10	8.45984	8.09111	6.22426	5.54802	5.68365	5.52972	5.69484	8.28985	5.6921	9.97151	7.57835	8.36956	7.06496	7.51392	6.97399	9.95305	6.63609	6.7959	5.77035	6.61125	8.47601	9.02679	5.81617	8.01769	5.78793	5.55452	6.4055	6.25502	8.47685	9.81201	5.9215	6.19826	6.04355	6.10754	5.21199	5.00586	6.26465	5.72188	7.4281	10.6407	10.3269	9.43787	9.23212	8.68227
FCGR2B	206133_at	6.21795	1.8395	1.68291e-09	3.75565e-08	7.57673	7.58525	4.19941	4.4613	4.78471	4.93502	5.45461	9.03794	5.30359	8.46738	6.9937	5.3757	6.27089	6.91447	5.67401	8.92549	5.97745	6.68659	5.43318	5.65094	7.55947	8.60653	4.72015	7.55665	5.60297	5.04478	5.8485	5.49202	8.36135	8.59049	4.93004	5.70553	4.83991	5.3543	4.1175	5.96443	4.98465	5.10614	8.40623	10.0658	9.86527	7.08544	7.10961	8.12119
FCGR2C	207134_x_at	7.21301	1.38379	1.29341e-09	3.11943e-08	8.16322	8.0527	6.64057	6.29469	5.95897	6.36448	7.09981	8.87038	6.24891	9.52462	7.65165	7.35518	6.40472	7.38517	6.8475	9.26252	6.70789	7.31515	6.48732	6.59588	8.39698	8.97834	6.34713	8.15137	6.90002	6.35588	6.77406	6.4015	8.40008	9.15414	6.39687	6.55361	6.68267	6.64195	6.71947	6.1304	6.6036	6.57144	7.91641	10.2377	10.1542	8.76115	8.44681	8.42271
FCGR2C	218502_s_at	6.80696	1.2402	6.60058e-10	1.91859e-08	7.54277	7.38661	6.1132	6.1288	6.69924	6.03553	6.60066	8.14202	5.95963	8.96293	7.11674	7.12689	6.34235	6.63245	6.509	8.63528	6.29538	6.96128	6.66158	6.21916	7.61046	8.50426	6.32887	7.37721	6.44256	6.12939	6.17739	6.23829	7.84187	8.54	5.98373	6.02074	6.26464	6.25619	6.02494	6.1301	6.02225	6.37821	7.12896	9.66652	9.67236	8.32082	8.17694	8.01726
FCGR3A /// FCGR3B	202728_s_at	6.12157	2.41675	9.16067e-09	1.27784e-07	11.0845	10.7066	3.99356	4.32036	5.25758	5.18532	4.42995	7.7974	4.32933	9.83418	7.50663	7.51843	4.7587	5.28458	6.70864	8.77457	5.68864	4.70109	4.69018	3.86287	7.22234	9.52331	5.20802	6.85453	5.00814	4.52656	4.71146	4.66849	8.93862	9.88819	3.88078	5.12954	5.28634	5.75476	4.44654	4.78853	4.26577	4.61771	7.58859	10.6995	10.6717	8.91361	9.04203	9.08461
FCGR3B	233011_at	6.31306	1.20588	8.90096e-05	0.000209874	10.1965	9.94229	3.76749	4.23377	6.05833	6.38636	4.45879	7.04175	5.85079	8.64557	7.59203	7.48481	5.51716	5.4861	7.46144	7.8464	6.17929	5.81989	4.66738	4.46319	6.80491	9.20906	6.14738	6.01654	6.2855	6.29298	5.91164	5.23048	7.34138	8.51348	4.62941	5.36992	5.78222	6.44195	4.59191	4.98945	4.80878	5.92256	6.82035	9.85257	9.89868	6.76222	6.72123	7.48171
FCHO2	226421_at	7.91762	1.00248	2.07734e-08	2.28897e-07	9.33473	9.44989	7.08699	7.33043	7.03996	6.96064	7.44228	8.66848	6.84522	8.53264	8.58165	8.45845	8.77011	8.33388	7.56047	8.47913	7.69672	7.98517	7.10808	7.40038	8.59795	8.83146	7.53981	8.60688	8.08384	7.14085	8.26067	7.33748	8.64092	9.5068	8.70541	8.92855	7.7192	7.04321	6.82381	4.72849	7.39323	7.37789	8.45527	8.7894	9.03627	9.42785	9.37874	9.04772
FERMT1	229937_x_at	6.1177	1.65538	8.59869e-09	1.22558e-07	4.3439	4.35038	5.67055	5.83122	6.36038	5.96	5.74498	3.94943	5.43517	7.39277	7.45245	8.85851	7.98848	7.52596	5.82776	5.84783	6.49305	6.04155	5.50267	6.1549	6.75936	6.52074	6.06819	6.32027	6.1217	5.32009	5.6679	6.13596	4.60901	6.26772	8.26196	8.46335	5.88871	6.13124	6.11918	4.82022	5.99959	6.22212	4.16111	8.00232	8.0367	8.99099	8.83451	9.52663
FERMT1	226722_at	7.13724	1.35306	4.64587e-07	2.40565e-06	4.83894	4.40272	6.70985	6.92615	7.3364	7.35394	7.00203	4.61646	7.13138	8.1946	8.41806	9.28279	8.72087	8.45347	6.87897	6.9043	7.45997	7.25317	6.94576	7.6157	7.69021	7.20686	6.97121	7.25767	7.38808	6.24591	6.8414	7.31653	5.25557	6.90206	9.07257	9.31669	7.12903	6.72978	7.28096	6.99448	7.42784	7.70946	5.17047	8.61209	8.66422	9.57637	9.43156	10.0552
FERMT2	205898_at	6.93596	1.31622	1.98025e-07	1.22289e-06	8.7262	8.87033	5.4009	5.72142	5.6927	5.52003	5.8958	8.23898	6.00352	8.93859	9.48141	6.33441	6.68921	6.77971	7.90753	9.1254	6.35933	6.98026	6.07862	5.57164	8.5929	9.9362	6.309	7.14423	5.43178	6.84244	6.33621	6.45024	8.28525	8.53317	5.96147	6.25027	6.50924	6.39168	5.93729	4.64702	6.19068	6.10418	8.33319	8.50132	8.77643	8.51868	8.47116	7.89722
FERMT2	202604_x_at	8.90396	1.06038	4.37158e-07	2.2909e-06	10.5151	10.559	8.08631	8.07345	8.12492	7.72748	7.91596	9.81803	8.14043	10.4037	10.9204	8.20224	8.42277	8.64806	9.65934	10.8054	8.66243	9.02904	8.21892	8.25144	10.3183	11.4224	8.30167	9.17031	8.24137	8.75242	8.85414	8.27755	9.70975	10.0189	7.73039	8.01207	8.62534	8.46548	7.84961	6.35648	8.23568	8.6673	10.0611	10.1083	10.2074	10.1563	9.88471	9.81852
FEZ1	205579_at	6.62003	1.19728	3.11811e-07	1.75167e-06	9.19665	9.1134	5.56072	5.72011	5.42217	5.60793	5.71158	7.80624	5.19624	8.25842	8.60986	5.72828	6.56322	6.67355	6.27213	8.54885	6.22207	6.27957	6.06083	5.98104	8.32973	8.40117	5.32028	6.71216	6.13474	5.91317	6.18804	5.73745	8.31069	7.28608	6.03384	6.59038	6.00325	5.66857	5.86161	5.76115	5.13359	6.31838	7.94381	9.09368	9.1681	7.74505	7.55645	7.50159
FEZ2	225367_at	7.43625	1.12394	2.27853e-07	1.36721e-06	9.80888	9.48363	6.22899	6.42777	6.12297	5.68827	6.097	9.06638	6.37706	8.98151	8.97826	8.67575	8.43982	8.24594	7.18999	8.66566	6.84991	6.91723	6.59872	6.57403	7.90704	8.81167	6.28107	7.48958	6.20848	6.2857	7.13093	6.50154	8.65835	8.65125	8.28449	8.5097	6.29704	6.65207	6.23832	6.83837	6.41339	6.72968	8.70741	9.25864	8.93376	8.40622	8.31068	8.65875
FEZ2	201289_at	8.22729	1.00248	7.24345e-07	3.4271e-06	10.2697	10.3074	7.45152	7.25494	7.22833	7.11623	7.35402	9.47999	7.00571	9.36361	9.64747	8.99595	8.98035	8.8093	7.92034	9.58938	7.51986	7.93598	6.95606	7.45309	8.95436	9.65154	7.8909	8.56813	7.54116	7.30303	8.13235	7.60317	9.53564	9.33546	8.61717	9.15564	7.42902	7.62605	7.14604	5.50526	7.18154	7.43245	9.61606	9.71323	9.77388	9.22851	9.11618	9.09542
FGD5	222830_at	6.67658	1.01643	3.18737e-07	1.78244e-06	8.75817	8.84387	6.2493	5.32785	6.05922	5.92406	5.75657	7.94678	6.24199	7.76427	7.20963	7.44833	7.30182	6.56092	6.27513	8.09799	6.12426	6.16529	6.04889	6.23964	7.34207	7.92029	6.13775	5.92767	6.03837	5.16155	6.31272	6.06359	7.66168	7.20792	7.45545	7.23977	4.92263	5.47276	6.02682	7.34199	6.20135	5.73421	7.87417	7.87209	8.04244	7.66715	7.94469	8.09924
FGD6	205943_at	5.62042	1.47405	2.4456e-14	5.9428e-12	6.27825	6.28504	5.27743	5.46068	5.2329	5.32	5.62188	5.21694	5.30132	6.68228	5.44126	5.23351	4.75837	4.45694	5.82238	5.68594	5.77112	5.80947	6.13241	5.6127	6.08462	5.40174	5.63207	6.01833	5.73198	5.62116	6.01684	5.98631	5.62555	7.56746	4.67069	4.62999	5.62722	5.95384	5.60263	3.86375	6.04038	6.00319	5.71771	7.35339	7.55157	7.6228	7.64807	8.07215
FGD6	214587_at	4.99635	1.417	1.29995e-13	2.22805e-11	5.72203	5.75024	4.8605	4.65729	4.88649	4.8528	4.56609	4.58922	4.65907	6.0651	4.6673	4.75368	4.20295	4.53744	5.05771	5.32226	4.17756	5.09126	5.34652	5.33268	5.21247	5.05916	4.49281	5.40035	4.88087	5.06962	5.28733	5.3051	5.35595	7.18219	4.23968	4.14888	4.99861	5.18595	4.91855	4.23018	5.09126	4.72112	4.9794	6.51702	7.32185	7.23064	7.46301	7.40245
FGD6	212190_at	3.64362	1.08683	9.0818e-10	2.421e-08	4.01092	4.1496	3.19608	3.63598	3.58871	3.37724	3.41727	3.78523	3.41042	4.5686	3.1296	3.48943	2.86508	3.10993	3.69318	3.43905	3.46549	3.42882	4.32053	3.86178	3.39945	3.47581	3.79247	3.91515	3.67404	3.5268	4.46527	3.91958	3.14154	5.09328	3.39141	3.37767	3.56676	3.78514	3.20992	3.41239	3.69571	3.83978	3.47611	4.78741	4.92227	4.97762	4.90546	5.99123
FGD6	204416_x_at	5.60676	1.06124	5.53236e-11	2.96842e-09	5.87686	6.05074	5.57017	5.75465	5.60017	5.83912	5.77545	4.50803	5.71439	6.05875	5.38924	4.76791	4.4848	4.9794	6.17845	6.10058	5.34893	5.35866	5.71107	5.58218	5.89918	5.33484	5.65119	5.7609	5.4472	5.7384	6.20603	5.94533	5.22769	6.97683	4.66164	4.5131	5.49735	5.83631	5.85223	6.29281	6.02225	5.8559	5.29506	6.5314	7.02889	7.28989	7.39892	7.26605
FGF7 /// KGFLP1 /// KGFLP2	209205_s_at	5.881	1.02459	1.10419e-05	3.37063e-05	4.52368	4.90473	6.13555	6.15957	5.75985	5.51892	5.71002	5.23924	5.59009	7.82017	6.27822	5.07721	5.13833	5.12605	5.61461	8.92207	5.75806	6.35617	4.96784	5.77563	7.80769	8.38457	5.76987	6.29146	6.01731	5.46191	6.29822	5.96795	7.66239	6.90676	4.45228	4.55955	5.47884	5.93878	5.25603	3.77164	5.38244	5.93132	5.64414	6.36436	6.21619	7.78248	7.87857	6.03059
FGG	240146_at	3.74936	1.72317	4.26536e-05	0.000109369	3.1703	3.23331	3.89015	3.41621	3.64374	3.86861	3.84602	3.07638	4.12655	3.46573	3.26852	3.44114	3.39142	3.87195	3.89078	3.37053	3.53392	3.39275	3.83351	3.60758	3.51525	3.28858	3.25292	5.59312	3.71584	3.57142	3.75775	3.38785	3.24433	9.98166	3.1515	3.19114	3.79829	3.17675	4.03462	3.89568	3.65757	3.37159	3.30026	3.20878	3.1995	4.32336	4.00619	5.50219
FGL2	224184_s_at	6.78327	1.20763	0.000236822	0.00050514	9.997	10.0771	4.37638	4.53412	4.74603	4.56377	4.11094	8.74552	4.78971	9.06547	8.81479	9.00318	8.42417	7.60247	6.72533	8.91111	5.35729	6.49811	5.6746	5.97073	8.2751	8.44281	5.2505	6.72605	5.5125	4.80247	6.37107	5.3983	8.85659	8.2812	8.2215	9.03692	5.88981	5.25987	4.54275	5.72621	4.49771	6.54036	8.92779	9.02212	9.19417	7.56094	7.40839	8.12341
FHL2	219014_at	8.13789	1.94084	1.10788e-11	8.08722e-10	8.32086	8.36405	7.40863	6.78045	6.98472	6.49831	6.30072	8.31409	6.00368	9.67329	9.61691	10.6733	10.6237	10.6964	7.50526	9.6106	8.55051	8.07778	6.3878	7.12704	10.2269	10.2449	7.66798	8.18149	7.06852	6.83997	7.51757	6.82836	9.47399	8.75646	9.8949	9.59859	7.53411	7.43681	6.10858	6.84567	6.90692	8.05488	8.67285	10.1161	10.0218	10.9033	10.8468	10.4441
FIBIN	226743_at	7.03009	1.32715	1.89642e-09	4.10123e-08	8.02704	8.06792	6.67182	6.62082	6.05708	6.30965	5.94688	6.43556	6.37609	8.90904	9.20453	6.10628	6.21786	7.16628	7.61497	8.39596	6.88428	7.28081	6.02452	7.15423	10.1889	8.10834	6.08702	7.36336	6.84519	6.23497	7.6213	5.84133	7.60923	8.03364	6.3241	6.08692	6.39383	6.4581	6.28139	6.09654	6.40764	6.97835	7.74175	8.74542	8.94507	8.84284	8.83384	7.96558
FKBP10	220356_at	6.16403	1.01319	2.81241e-12	2.67424e-10	6.13421	6.39972	6.43086	6.26505	6.33059	5.9072	6.26848	5.47241	6.55321	6.8662	5.4083	5.13402	5.71002	5.46904	5.98226	6.60512	6.25975	6.09414	6.00506	6.32043	6.37569	7.41863	6.30357	6.51028	5.91786	6.39496	6.13783	6.20811	6.11254	7.19906	5.10534	5.21694	5.7257	6.82431	6.5597	6.14903	6.49674	6.32842	5.79621	7.5929	7.86019	7.42219	8.12044	6.69038
FKBP7	202504_at	5.42423	1.69434	2.75662e-13	4.10677e-11	5.83154	5.92969	4.17623	4.07625	5.13313	4.69562	4.50826	5.50645	4.45431	6.54933	6.33941	5.08503	5.08846	5.77447	5.34509	8.04525	5.32373	5.26157	4.6452	5.1405	7.80027	8.379	4.63474	6.47935	4.82864	4.84865	5.76668	4.85217	6.25231	7.28493	4.82352	5.39681	4.41172	4.66839	4.27675	4.5099	4.69884	5.01616	5.70643	6.35578	7.12735	7.6331	7.72195	7.12478
FKBP7	226997_at	5.62458	1.61514	5.14068e-15	1.58795e-12	6.13188	6.10259	4.87173	5.39893	4.91933	5.49271	4.97338	5.05938	5.45471	7.51813	5.71116	5.38714	5.00786	5.40111	5.34975	7.71801	5.47643	5.75153	5.63706	5.23067	7.69496	7.90304	5.30171	6.11437	5.18307	4.7222	5.52975	5.43179	6.18	7.41107	4.25147	4.76873	4.86316	4.92262	5.20642	5.26675	5.54737	5.35735	5.10922	6.9607	7.30352	7.85361	7.67166	7.48404
FLI1	209894_at	5.99946	1.12866	0.000527446	0.00104459	9.9048	9.57916	4.8643	4.63626	3.96739	4.5887	4.39057	8.94934	3.6571	8.3727	6.6522	6.52872	6.58245	6.46859	5.75195	8.34873	5.02425	5.64189	3.85033	4.85094	7.25665	7.87682	5.14672	6.24783	5.0225	4.34435	5.38279	4.63729	9.07625	7.33027	5.98441	6.62645	4.98339	4.8169	4.15144	3.95613	4.68154	4.4833	9.36365	8.50146	8.47677	6.6225	6.59215	6.39587
FLNA	209386_at	7.48794	1.4265	3.28358e-10	1.15602e-08	8.75491	8.73435	6.45604	6.60642	6.19378	6.48728	6.12004	7.77088	7.36869	9.4151	10.5619	7.38791	7.40391	6.81128	8.70573	9.10091	7.31168	6.94526	6.48181	6.88613	8.70749	9.00053	6.37012	7.37221	6.50082	7.178	6.91043	6.81191	8.54474	9.32897	7.10416	7.58778	6.9361	6.61488	6.16007	6.63057	7.02815	7.33579	8.40295	9.07947	8.94404	8.61398	8.84	8.56781
FLNA	204823_at	8.31969	1.28803	1.95239e-10	7.82623e-09	9.4648	9.2665	7.57962	7.57461	7.2979	7.40723	7.04032	8.44743	7.89961	9.94733	11.2827	7.98672	8.0868	8.13783	9.34831	9.76722	7.97968	7.81662	7.74165	7.56216	9.33618	9.46397	7.1644	7.82947	7.39308	7.99535	7.97645	7.66681	9.24966	9.92675	7.8278	8.29595	7.73856	7.84737	7.25373	8.39814	7.68066	8.71165	9.07697	9.79306	9.66024	9.34656	9.59239	9.22633
FLNA	203414_at	8.19654	1.19827	9.91473e-10	2.5728e-08	9.23938	9.12019	7.51239	7.66379	7.55762	7.39453	7.0294	8.46043	8.07219	9.69399	11.0189	8.0174	8.05284	8.00064	9.32311	9.57176	8.04943	7.66543	7.72648	7.8131	9.09087	9.24246	7.13565	7.84435	6.9482	7.67927	7.44393	7.31978	9.1047	9.72624	7.74026	8.13489	7.41762	7.14005	6.94309	8.58833	7.82535	8.32458	9.03255	9.56233	9.55694	9.0937	9.40418	9.17631
FLRT3	204641_at	5.89397	1.04249	0.000183232	0.00040076	3.8141	4.28612	4.58575	4.77923	5.13204	5.34682	5.58494	5.54476	4.15093	5.61618	7.71871	9.45859	8.17975	8.6341	5.75195	4.62076	5.66341	5.208	5.25955	5.00291	6.68564	4.47276	5.49861	6.57544	6.0156	4.83188	6.6307	4.71149	5.56493	7.31138	8.47423	8.89193	5.89638	6.24215	5.22009	5.85768	6.11408	5.76086	4.77049	6.84059	7.31637	7.8067	7.54988	7.24001
FMNL2	201621_at	7.18149	1.14458	5.93011e-11	3.15705e-09	8.72529	8.80766	6.85303	6.72306	6.39295	5.74645	6.65307	8.52759	6.6309	8.18615	7.51502	7.62686	7.49439	7.23549	6.94725	8.09705	7.2637	6.80294	6.20078	6.57446	8.30815	8.03364	6.57517	7.92467	6.9942	5.94918	7.58225	6.74163	7.75466	8.74995	7.00917	6.99298	6.67256	7.08748	6.10995	5.28571	6.57887	6.86031	7.86361	8.7835	8.93811	8.56846	8.21978	8.74794
FMO1	203854_at	5.92944	1.57005	2.62438e-09	5.17466e-08	3.46779	4.06396	6.55661	6.46445	5.75237	5.86829	5.39699	4.76737	5.32241	7.88626	4.27416	4.33047	4.57473	4.60921	5.3578	8.43319	6.10067	6.41354	6.28691	5.72301	8.88357	8.81019	5.42738	6.95202	6.02164	5.50355	7.04079	5.42243	6.79925	8.05595	4.10918	4.34169	5.72294	6.56183	6.37636	6.13459	5.53517	6.35013	5.54939	7.36018	7.65142	6.9252	6.92783	7.0189
FMO3	225566_at	4.66798	1.07023	2.26554e-05	6.27562e-05	3.02496	2.96627	5.67552	5.95478	3.75049	3.7042	3.9109	4.84896	3.93807	4.49901	3.88821	4.4707	4.47035	5.09511	4.63943	6.05795	5.85613	5.93792	4.60922	4.40664	7.80725	4.22546	4.81509	4.86366	4.3665	4.20157	4.99982	4.28722	5.78413	5.04223	3.53727	4.50903	5.32189	4.44833	4.32085	3.73831	4.25585	4.36579	5.45626	3.82809	4.09749	7.84991	7.70908	4.99472
FN1	202310_s_at	8.88555	3.72687	5.22794e-21	2.28988e-17	8.94233	8.92437	7.45423	7.02782	6.99966	6.96812	6.92671	9.59251	8.21624	12.8938	11.7326	8.98473	9.54982	8.23591	9.42613	11.0841	8.68248	9.29624	6.73031	8.27044	11.3532	11.6144	7.02431	10.5372	7.77444	7.5248	8.31567	8.00451	10.7358	13.1273	8.66355	9.13314	8.25143	7.874	7.15804	8.1552	7.7872	9.10504	8.45868	13.2189	13.2363	13.0348	13.4648	12.7961
FN1	203083_at	9.10704	3.70279	1.5233e-20	5.55244e-17	9.1526	9.07858	7.60626	7.35841	6.85739	6.81539	7.10571	9.954	8.4701	13.0163	12.0312	9.0395	9.81646	8.61276	9.90999	11.4166	8.94711	9.50551	7.22076	8.45612	11.6479	12.0163	7.11376	11.1163	8.10185	7.77504	8.55895	8.17356	10.9864	13.3897	8.8509	9.3861	8.20119	7.74697	7.40801	8.52419	7.59801	9.47039	8.73843	13.2047	13.2395	13.3733	13.403	13.0842
FN1	202404_s_at	9.2424	3.63896	5.4446e-21	2.28988e-17	9.2353	9.21186	7.83063	7.75023	7.01218	7.55864	7.13398	9.80835	8.67857	13.0726	12.0986	9.15817	9.80028	8.71452	9.73145	11.4327	9.05304	9.44229	7.31908	8.737	11.7035	12.0943	7.35801	11.0498	8.10247	7.99501	8.70412	8.20699	10.9879	13.4291	9.02348	9.41763	8.45237	8.35346	7.97138	8.67173	7.75471	9.71435	8.6838	13.2896	13.3295	13.4766	13.4282	13.1556
FN1	215646_s_at	9.1539	3.59053	3.84079e-21	2.28988e-17	9.17115	9.05797	7.40703	7.52186	7.2321	7.13819	7.18195	9.77599	8.53067	12.9641	11.8396	8.93989	9.75509	8.65252	9.79035	11.3077	8.92505	9.72699	7.31908	8.55559	11.5692	11.9088	7.38705	10.9564	8.0899	7.93581	8.66216	8.28224	10.83	13.2434	8.8569	9.30955	8.48484	8.23271	7.86874	8.43282	7.89399	9.55931	8.70552	13.2242	13.1713	13.2548	13.3224	12.9269
FN1	219727_at	3.65837	2.39274	2.90864e-15	9.81668e-13	3.21722	3.39848	2.65612	2.99558	2.77119	3.11119	2.73871	3.38646	2.69185	7.31918	5.04934	3.48943	3.89647	2.93291	3.06121	3.78554	3.11833	4.18655	3.61259	2.96352	5.28486	6.27469	2.88222	4.68275	2.77823	3.15562	3.17095	3.45689	4.00412	7.10212	2.65934	3.16651	3.48341	3.41789	3.11698	4.51423	2.9756	3.23459	2.93353	6.84673	7.0756	6.66019	6.91056	6.16217
FN1	227266_s_at	4.16589	1.99469	1.0735e-12	1.21948e-10	3.32799	3.59632	4.00573	3.25234	4.2877	4.01872	3.9336	4.35818	3.63901	6.99248	5.4743	3.9637	4.22228	3.58132	4.17398	4.48331	4.27107	4.08228	4.05316	3.32302	5.71422	6.43656	4.04496	4.3088	3.68864	3.51521	3.50486	3.54747	3.92208	6.41242	4.0589	4.04304	3.76973	3.29828	3.8494	3.95613	3.71029	4.02236	3.62599	6.4887	7.48032	7.50095	6.80881	7.67369
FN1	222484_s_at	6.55129	1.50889	6.68216e-12	5.41255e-10	6.33794	5.83056	6.84871	6.66914	6.33114	6.0808	6.39827	6.30221	6.14604	9.06772	7.81311	5.9318	6.46345	5.37147	6.1098	7.46461	6.06991	6.71032	6.06863	5.86965	7.00122	7.71415	6.26815	7.03477	6.40424	6.41028	5.51798	6.44823	6.60969	8.9482	5.55458	5.37879	6.4678	6.82568	6.59781	7.40862	6.06992	6.7446	6.21041	9.41105	8.794	8.54118	8.92529	8.02024
FNDC1	238455_at	5.49845	2.72629	2.00158e-15	7.06042e-13	4.32479	4.26477	5.063	4.90837	4.82844	4.7957	4.86928	5.68511	4.76047	8.6588	7.91733	4.56569	5.38685	3.47622	4.81855	7.04687	5.03426	4.91767	5.5033	4.1729	7.37203	7.74727	5.42955	6.69348	5.60897	5.06125	4.40029	5.0036	6.76993	8.88075	5.01452	5.80528	5.10077	4.74451	5.2627	5.52312	4.56	5.14542	5.31776	8.68992	8.53864	9.35554	9.2751	8.38561
FOSL2	230206_at	7.30476	1.1728	8.08127e-08	6.17963e-07	7.44263	7.65711	5.37451	5.95879	6.11213	6.1738	6.38544	8.5093	6.02088	9.41063	8.58262	8.20824	7.98888	8.82944	8.00722	8.92994	5.86742	6.80615	7.17111	6.85433	8.66696	10.068	6.47087	7.28024	6.24209	6.82071	7.48824	7.06358	7.71659	8.27178	8.21411	8.27021	6.67475	6.41096	5.00147	6.14099	6.66501	7.18591	7.94277	8.45113	8.65233	8.48053	8.46941	8.46598
FOSL2	201631_s_at	7.46319	1.11655	2.96553e-07	1.68458e-06	7.91947	7.83406	6.63249	6.14215	6.31244	6.5235	6.32302	9.11133	6.34179	9.13583	8.65103	8.0975	8.27646	8.77431	8.51896	10.2393	6.88745	7.26463	7.21484	7.30763	8.77481	9.661	6.41911	7.36961	5.81908	7.053	6.78982	6.29533	8.05031	8.44812	7.77835	7.45004	6.93496	6.51044	5.56879	6.29292	6.90106	7.27484	8.1647	9.11651	8.86319	8.66217	8.15369	8.85331
FOXC1	1558732_at	5.06927	1.01155	4.56535e-07	2.3707e-06	3.2107	3.54659	5.09325	4.98956	4.97929	4.60142	4.36337	5.53941	4.92875	6.76656	4.64602	3.72312	3.89841	4.15111	5.92239	5.69377	6.01352	5.21257	5.14105	4.50388	5.68161	7.30168	5.75232	5.20349	3.83252	4.70712	6.09215	5.42292	5.1226	5.82602	3.84793	4.1536	5.6131	5.00646	5.01463	6.87059	5.17111	5.48551	4.67164	6.79494	6.30854	6.73222	6.3901	4.8864
FOXF1	204820_s_at	5.80177	1.2064	1.50511e-06	6.21352e-06	3.5564	4.02005	4.91979	4.39773	5.02637	5.29802	5.3025	6.29808	5.34458	6.60506	8.56627	7.08603	7.52163	8.25525	5.70811	6.64809	4.74573	5.28276	4.73939	5.12913	6.41176	7.39683	5.47641	5.75242	5.14977	5.66628	5.89059	4.67992	6.99907	6.34723	7.18914	7.33752	4.45282	5.38863	4.53778	5.27074	5.00088	5.77448	7.0957	5.62379	5.76233	7.6849	7.79432	7.10833
FOXF2	212486_s_at	5.1413	1.11757	2.47042e-06	9.35584e-06	3.50443	3.58384	5.61319	5.04738	4.40895	4.90699	4.9447	4.00712	4.54559	5.19983	7.88189	5.9563	6.80841	7.57249	4.10918	6.07346	4.4811	4.76291	4.9488	4.80848	6.95456	5.12347	4.54226	5.10153	4.82293	4.48519	4.50248	4.64697	4.76501	6.05139	6.61414	7.06452	4.3678	4.85447	5.11419	4.57473	4.623	4.7348	4.40205	5.11826	5.39755	6.44614	6.46367	6.88697
FOXL1	227561_at	4.5892	1.06873	8.24408e-10	2.26164e-08	3.91693	3.824	5.33009	4.88975	4.81296	4.94517	4.7818	4.37464	4.86807	5.54981	4.72954	4.81892	4.03575	5.16276	4.50504	4.57666	3.95781	4.36562	4.8864	4.68149	5.10772	4.49834	4.2839	4.2744	4.56599	4.90838	4.01545	4.42138	4.39047	4.56074	5.01721	5.02789	4.49008	4.26569	4.58334	4.52834	4.41406	4.70017	3.91211	4.95162	5.30366	6.15465	5.8695	6.77092
FOXQ1	203148_s_at	7.38219	1.9564	3.22054e-08	3.15731e-07	4.45888	4.32995	6.69781	6.44512	7.74526	7.84631	7.59167	4.78595	6.72412	7.53961	7.85462	9.75691	9.48386	11.7482	7.48	6.46924	7.27818	6.99654	8.23539	8.78835	8.97102	4.73204	6.94265	7.18813	7.51847	7.7652	7.54431	6.31004	4.98155	8.28258	8.69666	8.78364	8.44694	8.10793	6.23183	7.12192	9.14506	8.30328	4.57621	8.33785	8.40073	10.8539	10.9645	9.47503
FPR1	235392_at	7.15557	1.09621	3.91291e-05	0.000101402	9.06131	9.06231	5.3156	5.81696	5.67714	6.8145	5.74258	8.44359	5.32932	10.0503	8.35972	8.6413	6.60797	6.93587	8.03174	9.28104	6.55992	6.32587	5.74887	6.91013	8.27693	10.2554	6.47666	7.82561	6.06433	6.35681	5.63982	5.95744	8.44723	8.40539	5.37098	6.76436	6.6021	7.47357	6.21807	7.89776	6.16953	6.34709	7.80228	9.21202	9.46114	7.52619	7.23092	7.81359
FPR3	201315_x_at	6.42895	1.64889	5.84603e-10	1.75429e-08	8.09164	8.29183	5.49069	5.37624	5.81389	4.99815	4.94815	8.17443	5.22584	8.06702	6.63104	7.43317	7.26695	6.51532	5.99905	8.39793	5.22588	5.83386	5.50762	5.30622	7.56441	8.8598	5.59386	7.68995	5.41564	5.48703	5.6512	5.53714	8.0843	8.87396	6.57537	6.89314	5.19974	5.4229	5.38976	5.19141	4.89657	5.67574	8.13238	8.91835	9.08677	8.28635	8.31138	8.13172
FRMD6	219607_s_at	7.03177	1.99533	4.47964e-13	6.01855e-11	8.52242	8.52521	5.81653	5.87778	5.56571	5.71564	5.86019	7.58059	5.94848	9.16308	8.41806	6.40275	7.06129	6.45739	6.61038	9.47669	6.30778	7.20869	6.23657	6.68254	9.16734	9.96613	6.47983	8.31571	6.39493	6.56175	7.44986	6.51032	8.39403	9.24027	6.21915	7.00597	6.06944	6.22169	5.69253	4.17262	6.05564	6.86276	8.02131	9.29401	9.3498	9.37996	9.53896	8.64496
FRMD6	213790_at	7.57121	1.78913	1.01399e-12	1.16715e-10	8.69669	8.68303	6.24134	6.35187	6.19628	6.33621	6.44773	7.89615	6.62963	9.39706	8.80139	7.03676	7.46446	6.98209	7.49056	10.0743	7.18411	7.66889	6.78653	6.82724	9.55171	10.3766	6.95983	8.70755	6.82792	7.37472	8.06295	7.46048	8.77615	9.63031	6.91185	7.51382	6.74211	6.93875	6.48208	5.25488	6.67681	7.35657	8.47967	9.64888	9.74924	9.64483	9.69994	8.99462
FRZB	212592_at	6.56945	1.56685	1.77857e-06	7.12133e-06	10.7254	10.7373	5.37904	4.55668	6.02904	5.15154	5.41064	7.3621	5.58023	6.71682	7.59906	5.78092	7.2743	6.29695	7.25734	9.24558	6.66414	7.42225	5.1961	4.73959	9.36581	6.6201	5.96108	7.31519	6.09804	5.02325	5.60968	5.66318	8.20875	7.53487	7.15378	7.14105	5.48135	4.74525	5.37159	4.78156	6.25608	5.5276	7.22522	9.13466	9.26067	8.82553	8.65743	8.65972
FRZB	229095_s_at	7.1968	1.29355	1.93926e-05	5.47331e-05	11.0983	11.1087	5.71185	5.65639	6.25502	6.19674	5.8985	8.00576	6.12766	7.04981	8.2728	6.56558	7.82799	6.52636	7.91824	9.34101	7.51927	7.946	5.3594	6.04847	9.54741	6.87122	6.76453	8.04698	6.39827	5.92398	6.89961	6.17582	8.69594	7.8235	7.69326	7.71408	6.3589	5.92518	6.08045	5.78833	6.98336	6.6404	7.91013	9.49786	9.56948	8.89586	8.88189	8.76525
FSCN1	224356_x_at	4.84612	1.9422	6.71946e-10	1.94487e-08	8.17439	8.36845	3.7412	3.87965	3.62886	3.71514	3.80422	6.4759	3.89079	6.86041	5.14923	4.68569	4.36088	4.43087	4.06101	6.97906	4.06771	4.13805	3.49724	3.96593	6.34785	7.33939	3.7966	5.34444	3.69782	3.93756	4.57994	3.87474	7.9659	6.17582	3.66624	4.0769	3.76981	3.69187	3.55842	4.17509	3.52112	3.86712	7.73737	8.70894	8.95158	6.91442	7.14608	7.2725
FSTL1	225782_at	9.32395	1.84068	1.08635e-12	1.22974e-10	10.803	10.6621	8.35274	8.50244	7.87883	7.8608	7.95119	10.202	8.16538	11.7656	11.0654	8.78775	9.3892	9.09583	9.39791	11.8618	9.08385	9.06287	8.26118	8.72553	11.2767	12.0162	8.18323	10.1123	8.91981	8.55512	9.03027	8.9985	10.8909	10.9962	8.28899	8.78704	8.87689	8.66447	8.0611	7.4613	8.43764	9.14312	10.0589	11.2572	11.2475	11.2379	11.1556	10.9934
FUS	212582_at	7.5759	1.10258	6.36815e-06	2.09645e-05	9.3433	9.07252	6.71261	6.15756	6.96474	6.65936	5.46484	9.75046	6.37777	9.37729	8.94941	8.76452	8.43995	8.2481	7.60229	9.03299	7.20781	6.87921	6.99176	6.49332	7.88992	9.60279	6.51351	7.17631	6.33957	6.77526	6.49871	7.13233	9.5877	8.73752	8.27983	8.67523	7.13916	6.70102	6.50816	4.7813	6.39654	6.78366	9.45179	9.08963	8.96794	9.19135	8.81369	8.92405
FXYD3	214774_x_at	7.65889	1.80034	2.33344e-07	1.39265e-06	5.08646	4.75302	7.64547	7.84717	8.99637	9.08412	8.57684	4.63956	7.00304	9.28925	8.27427	9.03701	9.1341	11.1584	7.50228	6.90241	6.94686	7.39357	8.14524	8.10872	8.15045	5.14727	7.6871	7.53815	7.37334	7.96814	8.37836	7.59856	5.89495	6.27731	9.07856	8.76103	7.45298	7.83184	7.89284	8.4938	7.96636	8.16562	5.51597	10.2357	10.4288	10.753	10.8318	10.3589
FXYD5	212764_at	7.65936	1.77808	7.64487e-12	6.01415e-10	9.67518	9.62989	6.40799	6.7753	6.58262	6.47045	6.35875	9.90552	6.52521	9.78361	7.97153	7.84704	7.96921	8.48143	6.92655	9.29483	6.94028	6.90363	6.98663	6.87503	8.86868	9.15733	6.66204	7.81321	6.72725	6.86998	6.51692	6.56879	9.90799	9.0193	7.55956	7.85819	6.45132	6.81552	6.55014	7.17437	6.45485	7.28558	10.1432	9.88799	9.80881	9.68142	9.56782	9.68115
FXYD5	201744_s_at	7.18849	1.63101	5.61452e-12	4.70985e-10	8.9922	9.12458	6.34766	6.55887	6.09907	6.04821	6.63479	9.21053	6.65094	9.11713	7.26638	7.23173	7.2218	7.43687	6.61259	8.68933	6.07379	6.50416	6.32409	6.52471	8.22481	8.53389	6.29079	7.18601	6.26165	6.20678	6.17041	6.07232	9.14778	8.38054	6.83817	7.43025	6.35208	6.38988	6.38326	7.64885	6.12345	6.65595	9.38469	9.17787	9.20648	9.09175	8.94214	8.99747
FYB	219936_s_at	5.92309	1.88783	2.17385e-06	8.40976e-06	9.23057	9.42899	3.42435	3.36321	3.63544	3.94736	4.05922	9.47488	3.81008	8.46584	7.10209	7.52753	7.39434	6.31193	5.16776	8.60072	4.18041	5.10236	3.92787	4.00407	7.32146	8.08702	4.53672	6.9516	4.26158	3.41649	4.61855	4.22947	9.65693	8.88225	7.09134	7.47168	4.54602	3.93775	3.95643	4.69069	4.48956	4.45669	10.2391	8.73609	8.99919	7.47258	7.48115	7.58081
FYB	208170_s_at	6.11608	1.55899	1.31707e-05	3.92172e-05	9.41018	9.19051	4.1066	4.1896	4.37338	4.15875	3.96434	9.68844	4.39346	8.56481	7.0184	7.3278	7.27158	6.04057	5.42483	8.26858	4.29797	5.63301	4.36454	4.82739	7.04506	7.72674	5.04756	6.54493	4.82989	4.38257	4.51397	4.87321	9.31818	8.68349	7.23116	7.59274	4.63189	4.81474	4.43461	4.92619	4.49726	4.74977	10.1686	8.9454	8.70747	7.29787	7.14384	7.68132
FYN	242268_at	5.88065	1.1006	0.000136612	0.00030777	8.14003	8.15571	4.24911	4.40506	4.28564	4.78243	4.14755	8.79603	4.57266	7.43736	6.912	6.57004	6.95738	6.0023	5.26967	8.57555	5.16497	5.59388	4.07484	4.85615	7.29007	8.16816	4.56254	5.73326	5.03771	4.4064	5.32726	4.54105	8.69059	6.88862	6.23243	6.73644	4.634	4.3985	4.39781	4.56762	5.07445	4.82513	8.8851	7.41718	7.50754	7.17867	7.10796	6.71665
FYN	224618_at	7.91427	1.07428	1.8204e-05	5.17686e-05	9.89688	9.98212	6.45712	6.76866	6.57771	6.59212	6.02388	10.5319	6.34287	9.15225	8.81897	8.51655	8.8755	8.0466	7.56391	9.84554	7.34466	7.61167	6.37055	7.31931	8.97453	9.77125	6.85666	7.82461	7.08373	6.75845	7.46713	6.85944	10.1888	8.87451	8.73385	8.98223	6.86029	6.76224	6.79004	7.1732	6.71474	6.64051	10.7016	9.2409	9.39883	9.20747	9.01604	8.80022
FZD1	211958_at	7.1218	1.18648	8.3988e-13	1.00924e-10	7.56348	7.68983	6.31062	6.76162	6.55736	6.84563	6.809	6.01732	6.81324	8.09577	7.47932	6.90693	7.2041	7.25518	7.16247	8.2976	7.09775	7.17224	6.11851	7.01246	8.76263	8.44359	7.07427	7.74458	7.23783	6.67564	7.42142	6.95838	7.52194	8.47023	6.97747	7.53943	6.74158	6.56926	6.36305	5.61388	6.84818	6.65027	6.96621	8.39542	8.29989	8.53692	8.47926	7.92099
FZD2	219580_s_at	5.27446	1.29395	4.87365e-17	3.55289e-14	5.47051	5.67229	5.4607	4.82674	5.26405	5.19037	5.13954	4.67408	5.67854	6.68413	5.3627	4.50973	4.84774	5.44013	4.8404	6.37844	5.16888	5.05123	4.9959	4.92365	6.09302	5.97881	4.98636	5.47895	5.13778	5.06384	4.74264	4.83837	5.43602	6.71456	4.46298	4.84409	5.44107	4.67346	5.08449	5.9298	5.14097	5.10331	4.97355	6.79019	6.8816	7.08543	6.77693	6.76677
FZD7	204678_s_at	6.01258	1.58829	4.54477e-09	7.80251e-08	5.63417	5.81165	4.75158	4.63552	5.08896	4.94722	5.01607	7.68817	4.32341	7.94831	8.71514	6.48696	6.74162	6.39093	5.91664	8.80952	5.68083	5.80497	4.57807	5.54575	8.08874	8.00673	5.08053	6.52192	5.13252	5.41114	6.59086	4.95723	7.31208	7.78256	6.65861	7.36428	4.27167	4.87434	3.92522	4.34797	4.8381	5.39159	7.41907	6.94394	7.10914	8.01218	7.92765	7.3051
FZD7	215073_s_at	5.44321	1.1798	3.07052e-08	3.05341e-07	5.11764	4.9926	4.74731	4.24365	4.49151	4.48122	4.46326	6.70804	4.34386	6.88223	7.73722	5.94552	6.24683	5.75666	5.20254	7.51582	5.16037	5.16874	4.5709	4.75305	7.02909	7.15752	4.83308	5.74608	4.96632	5.00619	5.71549	4.56223	6.2031	6.72308	5.8437	6.56784	4.60028	4.53773	3.97695	4.62402	4.28081	4.93022	6.45235	6.48484	6.24799	7.10145	6.91084	6.23539
GABBR1 /// UBD	221900_at	7.27109	2.90162	2.90004e-13	4.23956e-11	8.61587	8.4328	5.63827	5.47129	5.46449	5.68893	6.26429	10.4999	7.43783	8.98049	7.84049	8.85903	6.31679	7.81133	6.5992	6.89278	5.95687	6.48979	5.32655	6.32075	9.2503	6.33555	6.04405	9.35839	7.05357	5.92275	7.0116	6.9944	10.7617	11.9548	8.28896	6.14444	5.90835	6.59662	5.70042	5.88677	5.27642	7.55294	10.6225	11.7369	11.6449	10.1389	10.1733	10.551
GABRP	226086_at	4.54509	3.01818	2.1339e-10	8.38152e-09	3.45161	4.08529	3.64482	3.57208	4.34257	3.94307	3.92719	3.83347	3.70509	4.88566	6.06844	6.47337	7.06606	6.19841	3.83209	4.09802	3.45504	3.84033	3.51635	3.757	8.96792	4.33911	3.96716	5.3695	3.85281	4.02477	3.87907	3.82774	4.15675	5.02782	6.26534	6.2084	4.04603	3.65905	4.2594	5.46948	3.5258	4.91138	3.80493	5.61255	5.53583	7.61721	7.6213	10.9764
GALNS	226834_at	6.85023	1.03952	7.23299e-12	5.78163e-10	7.58839	7.52876	6.50945	5.96594	6.40178	6.21492	6.21243	7.31686	6.32473	8.19322	7.24337	7.36863	7.5309	6.87329	6.31427	8.42065	6.10127	6.28319	6.1282	6.21243	7.58307	8.36144	6.58947	6.79311	6.60666	6.19444	6.75107	5.79451	7.29129	7.99878	7.53385	7.35417	5.99275	6.40251	6.3731	7.04432	6.16439	6.3316	7.26573	8.29142	8.23615	8.0815	7.91924	7.98173
GALNT10	200838_at	6.46478	1.08488	2.52386e-11	1.57166e-09	7.7673	7.76742	6.19782	5.75495	5.75976	5.96947	5.42139	7.58554	5.84774	7.53822	6.76678	6.46607	6.60633	7.60237	6.22309	7.67746	6.05828	5.91934	5.76176	5.80694	6.86053	7.06447	5.66736	6.3495	6.11928	5.83932	6.22005	5.83788	7.34412	7.55766	6.62411	6.9129	5.57722	6.0212	5.94917	6.1417	5.70757	6.06763	7.76687	7.79701	7.78856	8.00628	8.10305	7.27299
GALNT4	AFFX-HSAC07/X00351_3_at	7.37219	1.17386	5.77575e-07	2.86119e-06	7.12993	7.23595	6.76497	6.90505	6.95501	6.96766	6.96101	6.93606	7.03626	6.82903	8.06539	9.68282	9.60319	9.36583	6.30054	6.91313	7.47888	7.5802	6.51014	7.4238	8.32849	6.81416	7.12336	8.09495	7.58067	6.98175	7.56223	6.96819	7.02542	7.92296	8.49756	8.85606	7.05316	7.25208	6.65962	4.83728	6.93528	7.39568	6.9816	7.06701	7.65716	9.51933	9.6878	9.37688
GALNT5	203336_s_at	4.84596	1.11685	3.81666e-06	1.35196e-05	4.45022	4.35356	5.00567	4.3681	4.571	4.57385	4.7106	4.18771	4.85968	5.34256	4.93082	5.34957	5.65659	8.06975	4.32612	4.32876	4.5431	4.38172	4.79657	4.95941	4.96486	5.13458	4.40862	4.59486	4.57645	4.78027	4.19779	4.28821	4.46479	4.60089	5.21165	5.28594	5.21944	5.01119	4.83124	5.61605	4.76814	5.12229	4.1497	5.63151	6.06897	7.4963	7.45509	6.46589
GAS1	210117_at	7.90882	1.07767	2.34182e-05	6.4591e-05	7.25228	7.11257	7.40446	7.68109	7.82572	7.79289	7.86603	9.46647	7.25144	10.0736	8.03619	4.99395	5.52985	7.0178	8.12649	10.124	8.18874	8.12034	7.43298	7.99443	10.1081	9.4427	8.27771	8.15122	7.98395	8.32129	8.37665	8.11023	9.64317	9.20524	6.50415	6.21784	7.90803	7.35444	7.30803	5.92669	8.06587	8.03144	8.21585	9.62978	9.55636	9.08543	8.99831	7.77478
GAS2L3	213113_s_at	5.02753	1.48546	2.20959e-08	2.40217e-07	8.0208	8.07313	3.78359	3.59726	3.90179	3.97535	3.61607	5.83671	3.55458	6.76167	5.90392	6.28006	6.06311	6.09461	4.21848	6.4749	4.90315	4.23205	4.22635	3.95516	5.79603	6.8865	3.77246	5.42146	4.39367	3.54185	4.48043	3.72563	6.10452	6.8116	6.21274	6.64166	4.09154	3.70929	3.96174	3.95272	3.71029	3.81206	5.57463	7.25131	7.48623	6.14819	6.30289	7.66692
GAS7	202669_s_at	6.58969	1.24244	4.09675e-09	7.21605e-08	8.23054	7.90644	5.40545	5.45808	5.4044	4.89873	5.59605	7.71818	5.47998	8.246	8.02874	6.74862	7.03809	6.78884	6.43693	8.17589	6.17524	6.03992	6.31348	5.93722	7.74939	8.23756	5.93728	7.02671	6.17543	5.39282	6.35334	6.18897	7.58313	8.3422	6.42692	6.74103	5.30806	5.69324	5.28847	7.69495	5.46227	6.37821	6.99104	7.66545	7.32867	7.71614	7.55552	7.51855
GAS7	242836_at	6.03226	1.00307	2.44543e-08	2.58265e-07	7.1521	7.19616	5.11755	5.12066	5.46364	4.95737	4.98891	6.65759	5.16957	7.87204	7.30171	5.92993	5.96124	5.76443	5.60614	7.67559	4.99781	6.00703	6.17452	5.71936	7.26316	7.97175	5.02352	6.34264	5.91306	5.1442	5.35965	5.71399	7.3776	7.23694	5.23739	5.71431	5.96479	5.44475	5.49183	5.68261	5.46594	5.71457	6.36207	6.68618	6.72445	7.10429	7.036	6.76816
GATA3	1567107_s_at	6.27385	1.19772	2.33734e-06	8.92914e-06	8.60938	8.41018	4.93207	5.79522	4.86652	5.66457	4.90033	8.71202	4.98621	8.00722	6.52866	7.42285	6.96522	6.34825	5.05699	7.92391	5.67443	5.99442	4.83403	5.32109	5.96141	6.80789	5.41911	5.95476	5.65793	5.62928	5.21822	5.14252	8.45109	7.14599	6.71726	6.57563	5.25835	5.56284	5.59874	5.81337	5.24702	6.48098	9.08407	7.82148	7.72099	7.60683	7.56094	7.71668
GBP1	1558028_x_at	7.23704	2.1675	8.57161e-08	6.46685e-07	11.0229	10.6525	4.62024	4.54064	4.6001	4.98317	4.67271	8.58132	5.24293	9.65166	8.83669	10.8869	9.41362	7.5059	7.12901	9.26676	6.43938	6.65838	4.50978	5.53021	8.3161	10.2382	5.86706	7.77211	5.31047	6.72014	5.66964	5.94305	9.65486	10.4385	8.34734	9.52439	5.80673	6.49084	4.79488	5.07751	5.20509	5.98308	10.34	11.4259	11.067	9.06199	9.24884	9.02582
GBP1	213797_at	6.67439	1.90954	2.91372e-07	1.6618e-06	10.1602	9.73749	4.15195	4.58506	4.66776	4.74546	4.62793	7.75865	4.36603	8.93166	8.12399	10.2707	8.80976	7.03478	6.78832	8.62057	5.71946	6.21146	4.38638	4.64234	7.79749	9.57046	4.96615	7.21654	5.03941	6.12865	5.44384	4.9872	8.78685	9.36028	7.64914	8.8813	4.82277	5.57787	4.64345	5.66431	5.25455	5.02322	9.14767	10.708	10.4397	8.44077	8.34452	8.15364
GBP1	212338_at	7.02321	1.79651	1.344e-06	5.66082e-06	10.3751	10.1968	5.02459	5.03758	5.15818	4.97994	4.90157	8.37829	4.65789	9.35638	8.52479	10.8104	8.99615	7.01011	6.26193	8.79201	6.19144	6.72957	5.0022	5.01594	7.99814	10.2137	5.49451	6.9871	5.32931	6.16866	5.95874	5.29781	9.11819	9.77506	8.10278	9.17959	4.826	5.50851	5.01037	6.49594	5.2577	6.10582	9.67632	10.8413	10.727	8.90254	8.73923	8.31613
GBP2	225355_at	7.56933	1.28506	3.70447e-08	3.47652e-07	9.37096	9.39811	6.40458	6.58597	6.38981	6.40511	7.07992	8.61844	6.59716	8.86138	9.16709	9.60244	8.76322	7.92529	6.92569	9.05069	6.69155	6.56461	6.70314	6.94246	8.37524	8.86331	5.63431	6.60835	6.77679	6.73664	6.48532	7.41086	9.11263	9.04262	8.29267	8.71157	6.47271	6.53332	6.68419	7.82515	5.96671	6.52538	9.09863	9.77754	9.72728	9.12082	8.84318	8.56727
GBP3	210644_s_at	7.49501	1.6751	8.51528e-06	2.6907e-05	9.78082	9.77404	6.58275	6.60048	6.61842	6.40636	5.22737	8.31704	3.7349	8.51123	7.14174	11.227	10.1779	9.00388	3.69281	9.74019	7.67668	6.90287	6.42429	5.99749	8.75554	8.89784	6.79596	8.53643	7.53045	6.51174	7.61079	7.04219	9.02703	8.86428	10.0059	10.419	5.97443	5.75439	5.62839	5.91116	6.29914	4.23161	8.97086	10.488	10.48	9.95421	9.68602	10.0115
GCNT3	225717_at	6.46421	1.84782	2.59059e-05	7.04644e-05	4.88787	4.38508	5.56986	5.53543	6.18606	6.30441	4.986	4.61215	4.7405	7.7228	9.09887	11.4807	10.8633	8.95158	5.23235	6.81457	6.32116	5.6318	6.02452	5.29654	8.49449	5.05231	4.88822	6.04147	6.36913	6.08465	6.19774	5.59724	5.51532	7.07424	9.79838	9.81014	5.11815	6.1266	5.70933	6.4072	5.44588	6.78994	4.9381	5.34625	5.35215	10.7265	10.5031	9.87796
GDA	223028_s_at	5.53512	1.28263	0.00238402	0.00411485	3.01089	2.98191	4.09933	3.77166	4.52817	4.92534	3.97958	3.57493	4.70014	5.94982	9.88047	10.2272	10.6056	5.62666	3.83524	5.92937	6.52319	5.33904	5.67275	4.44104	7.77241	3.21869	4.23888	6.24577	6.11051	5.38255	5.95041	4.71385	3.18861	6.21831	10.2707	10.9463	5.0168	5.18724	4.6207	4.42158	4.06812	5.26877	3.42714	4.66365	4.86248	7.39255	7.4092	8.03616
GEM	229795_at	8.28709	1.95358	1.0941e-09	2.772e-08	9.27576	9.40241	6.97602	7.12063	6.38382	6.34491	6.90012	8.5515	7.00913	11.1715	10.7865	8.97815	8.96649	7.60615	7.62969	10.3371	7.53622	9.78733	6.92491	6.62887	11.3302	11.9254	7.07266	10.0544	7.15861	6.42358	8.20333	7.75597	9.21016	10.8949	7.5921	7.09766	7.56224	8.15124	6.85672	5.11433	7.8882	9.40834	9.1792	9.39079	9.62301	10.4531	10.3839	10.4206
GFPT2	235476_at	6.62454	1.23867	1.36582e-07	9.20454e-07	4.52554	4.28787	6.44165	6.73431	6.50845	6.33621	5.7876	7.31834	6.08357	8.32238	6.63979	5.09502	5.60516	5.20155	7.07176	9.81953	6.38354	6.6503	6.31952	6.52037	8.71992	10.0886	6.44626	6.97196	6.59123	6.50355	6.73619	6.40509	7.86801	7.71029	5.80817	5.11165	6.15707	6.34741	5.86043	6.97875	6.70823	7.01266	6.67907	7.7161	7.92825	8.21539	7.97739	7.26444
GGT5	204298_s_at	6.33341	1.12829	1.2397e-13	2.14495e-11	6.38517	6.57351	6.27129	5.93914	5.91786	5.78792	5.62575	6.8288	5.48901	7.54596	6.15713	6.45301	6.03329	6.38146	5.87825	7.95067	6.40737	5.62547	5.65811	6.38221	8.06698	7.22788	5.62188	6.42257	6.11642	6.15398	5.82725	5.71178	7.13034	7.06563	6.66888	6.39963	6.0247	5.88631	5.96857	7.14774	5.99858	5.4988	6.77385	7.40332	7.55811	7.92503	7.43263	7.37544
GIMAP2	201939_at	6.0031	1.81821	2.40328e-06	9.13892e-06	9.96166	9.75053	3.88703	4.14543	4.16425	4.12482	4.24662	9.31064	3.75801	8.38146	7.06889	7.94091	7.66175	6.7235	4.82745	8.48536	5.33595	5.47689	3.42352	4.36107	7.47152	7.08523	4.97097	6.30578	5.20996	3.79171	5.15706	4.09644	9.5467	8.41403	7.17054	7.96158	3.34165	4.38669	4.23295	3.78846	4.31145	4.04784	9.79458	8.94276	8.84484	7.65564	7.64663	7.70808
GINS1	202759_s_at	4.87686	1.02213	1.274e-05	3.81071e-05	6.92399	7.16245	3.70341	4.63816	3.75578	4.44664	3.41048	5.69003	4.93327	5.74392	5.0503	7.60174	6.0909	5.89214	3.53078	4.30191	4.33411	4.56669	4.41042	4.13353	4.27655	4.91635	4.60256	4.46426	4.44278	4.3214	4.05669	4.61754	5.67227	4.91868	5.89078	6.51131	3.7471	3.59443	4.86885	5.14702	3.78429	4.61926	5.42463	7.08725	7.56662	6.1654	6.05299	6.81796
GJA1	201324_at	8.88709	1.75172	1.93339e-09	4.14868e-08	10.9555	10.8056	6.9357	6.8305	7.29211	7.53319	7.62342	10.9531	7.18311	10.8231	11.0195	9.27898	9.51515	8.14998	9.70494	11.1697	8.11237	8.78295	7.59598	8.56606	10.603	11.7148	7.90555	9.7748	8.08205	7.8555	8.83818	8.00512	10.0848	11.4357	8.55874	8.73026	8.12733	8.60657	7.06823	5.91161	7.92617	8.26244	10.2748	11.2878	11.1588	10.6939	10.4984	10.171
GJB2	212942_s_at	4.45038	3.6911	3.24477e-15	1.08175e-12	2.97663	2.84825	3.64207	3.52075	3.36346	4.04528	3.49915	3.01515	3.49391	8.85955	5.05975	8.40041	6.96535	6.16177	3.58492	6.60172	3.78676	3.21126	4.00683	3.17095	5.65916	5.01251	4.35355	4.54877	3.55808	3.57565	3.32414	2.96266	4.61089	8.05633	6.36747	6.80483	3.21235	3.22898	3.33268	4.19639	3.46117	3.81128	3.27413	11.8417	11.4988	9.64289	9.61246	9.14035
GJB6	236610_at	3.07781	1.18649	0.000935554	0.00175434	2.65197	2.70388	3.20826	3.02482	3.28458	2.94587	2.95474	3.34688	2.82899	4.59218	2.76455	2.99916	2.58505	2.8427	3.155	2.79572	3.24435	3.04795	3.67988	3.14484	3.09363	3.26854	3.08432	2.92289	2.81596	2.902	3.02038	3.14579	3.01311	2.86793	3.01917	2.77	2.94116	3.04478	2.94423	3.46273	3.32055	3.11415	3.48207	10.2198	10.3171	7.25049	7.23165	4.08622
GJC1	226047_at	5.25671	1.29089	7.51599e-09	1.11516e-07	4.99395	5.51362	4.08231	4.57649	4.41012	4.76545	4.3257	5.91119	4.49354	7.05009	8.02265	5.07553	4.84772	5.22677	4.8982	7.51438	4.79137	4.7709	4.25025	4.64865	6.82251	8.39346	5.47709	5.10339	5.00557	4.84529	5.13273	3.99738	6.44484	6.19298	4.57733	4.84686	4.46782	3.85783	4.63207	4.21304	5.03598	5.24828	6.5482	6.63429	7.03885	6.38104	6.04611	6.28321
GLDN	209008_x_at	5.41883	1.03687	1.60518e-05	4.64871e-05	5.89289	6.61191	4.8944	5.09518	4.61874	5.09964	5.201	5.48669	5.50864	8.19236	5.4234	4.49984	4.2452	5.07585	5.94166	6.65006	5.61035	4.91021	4.97704	5.30509	5.03756	6.8449	5.06747	6.17889	4.50332	4.81792	4.71817	5.23417	5.12758	8.75294	4.76129	4.99137	5.00395	5.33803	4.78836	5.33275	4.91163	5.24396	5.44004	6.36192	6.65305	7.20511	7.21028	6.99669
GLI2	230836_at	4.88937	1.10824	2.19153e-12	2.21074e-10	5.24113	4.99349	5.30854	4.24671	4.7993	4.61403	4.47719	4.48151	4.67598	6.09446	5.19833	4.92241	4.38063	5.40635	4.64704	6.37343	4.69858	4.7736	4.23855	4.4343	5.90144	5.11322	5.02428	5.26208	4.38335	4.7993	4.54755	4.78789	4.57989	6.17593	4.64933	4.884	4.76118	5.0612	5.01392	4.33579	4.67748	4.5283	4.1938	5.46844	5.23614	6.09207	6.21965	6.15131
GLI3	204779_s_at	5.88483	1.34437	1.28082e-10	5.65097e-09	6.1819	6.29633	4.90881	5.3046	5.02071	5.29424	5.53446	5.42776	5.52173	7.3148	7.60215	5.3655	5.63416	5.76277	5.73057	8.05069	5.64132	5.989	5.54699	5.99811	7.38412	8.29295	5.12653	6.0076	5.21715	5.22413	6.25802	5.20833	6.40926	7.04004	5.56033	5.68107	5.18854	5.20001	4.89134	6.69764	4.66308	5.10651	6.22516	7.46908	7.6134	7.66068	7.66251	6.47517
GLIPR1	226885_at	5.81688	1.93592	9.65925e-09	1.3286e-07	8.05095	7.85926	4.1245	4.0755	4.19504	3.66608	3.44624	8.2846	3.92585	8.55184	7.19305	6.72603	6.92899	6.47918	5.23983	8.51408	5.33036	5.69568	4.48818	5.17891	8.10217	8.87191	4.37023	6.76028	4.34704	4.25002	5.29624	3.89641	8.42941	8.37256	5.95499	6.09886	4.13585	4.64234	4.40586	4.28857	4.04309	4.09091	8.54742	8.08974	7.83245	8.04356	7.75556	7.58501
GLIPR1	240176_at	6.10605	1.65271	3.36918e-08	3.25965e-07	7.99216	7.7154	4.48412	4.19147	4.65985	4.83649	5.15908	8.31114	4.19515	8.58192	7.19606	6.91741	6.71853	6.19189	5.60855	8.61527	5.60535	5.72974	3.83164	4.625	8.00341	9.06687	5.13201	6.53808	4.6141	5.06066	5.46889	4.38944	8.59119	8.13575	6.26238	6.52599	5.14057	5.09123	4.94379	4.97439	5.00586	5.01465	9.01043	7.91322	7.95036	7.84115	7.79797	7.50894
GLIPR1	209251_x_at	7.52479	1.58908	1.24241e-08	1.58823e-07	9.27487	9.05889	5.8912	6.28383	6.59516	6.46604	6.72969	8.95736	6.5915	10.1466	8.66179	8.65836	8.05878	7.66519	7.96115	8.39845	7.67091	7.10017	5.55073	6.69037	8.66001	10.4081	6.44281	8.34123	6.74419	6.95237	6.87597	5.49455	9.06939	8.97106	7.73057	8.25561	6.72721	7.12078	5.70933	4.65275	5.90127	6.32978	10.6688	9.15913	8.99437	8.97048	8.88781	9.39115
GLIPR1	230233_at	6.89507	1.52238	2.89509e-08	2.92586e-07	8.8519	8.72188	6.12981	5.19428	5.49836	5.39728	5.79092	8.3782	5.11372	9.4748	7.99582	7.7373	7.55965	7.15323	6.81655	8.65805	6.32479	6.47273	4.96218	5.62801	8.18229	9.89246	5.70099	7.45766	5.43293	5.98576	5.95859	5.99934	8.77986	8.86743	6.84817	7.44959	5.53117	6.35959	4.89165	6.78213	5.93958	5.66582	9.32308	8.94336	8.82027	8.65885	8.37026	8.45165
GLIPR1	203290_at	5.7796	1.27189	7.24253e-08	5.69026e-07	7.22386	7.05731	4.84598	4.32122	4.38502	4.85411	4.96138	6.85072	4.45813	8.09189	6.69809	6.65408	6.35482	6.36377	6.16089	6.45699	5.93914	5.23718	4.90542	5.14173	6.65057	8.46419	4.80097	6.44631	4.98968	5.05844	5.19526	4.52081	7.11343	6.79421	5.89982	6.43499	4.55969	5.30193	4.01765	4.54775	4.15181	4.9311	8.56423	7.19838	7.02777	7.00209	6.81908	7.15489
GLIPR2	202180_s_at	5.38042	1.12887	1.97745e-05	5.56817e-05	6.92929	7.06673	4.15304	4.11432	4.45803	3.8503	4.02108	7.23739	4.22032	7.9658	7.69329	6.22085	5.75602	6.87796	5.13177	7.16073	4.34241	4.391	4.55897	4.51166	6.76374	8.61066	3.62393	5.10083	4.53728	4.56533	4.04717	4.02946	7.10915	6.86849	5.39007	6.08816	4.31056	4.43231	3.95358	4.3194	4.12794	4.72151	6.57589	7.1732	7.53901	6.72884	6.09843	6.75461
GLIS2	202988_s_at	7.1515	1.6135	4.87634e-15	1.51642e-12	6.84552	6.86661	6.20355	6.59161	6.6658	6.91158	6.29731	6.06657	6.74745	8.72644	7.33785	5.66592	6.07144	6.88428	7.15606	9.35479	6.96007	7.15777	6.92844	7.2604	9.30953	8.8212	6.93556	8.0356	7.05407	7.05331	7.47358	7.26381	7.66699	8.92393	5.74369	5.9268	7.27516	6.91612	6.82926	7.36306	7.16517	7.34331	7.10889	8.46937	8.38048	8.72057	8.55385	8.79038
GLRX	219630_at	7.32878	1.28079	6.13398e-05	0.000150758	9.29657	9.18216	5.71435	5.41298	5.80795	5.86236	5.56422	8.62573	5.31299	9.00047	10.1675	10.2226	10.7441	8.89831	6.76289	9.29061	6.17127	6.4263	6.02452	5.26533	8.09897	8.68112	6.03379	7.34332	6.21011	6.19919	6.10568	5.4453	9.06991	8.67029	10.5831	10.6783	5.8393	5.65604	5.68837	5.48733	5.79333	5.71659	8.76915	9.16969	8.95369	8.3979	8.35444	8.65122
GLT8D2	33322_i_at	6.18402	2.46867	2.46428e-14	5.9617e-12	4.33078	4.34745	4.57349	4.97869	4.98809	5.04911	4.68514	6.25441	4.44412	8.64885	7.71635	4.90197	6.37638	6.47101	6.50402	9.48482	6.50511	6.81431	5.13488	5.90145	9.51977	9.39099	5.38154	7.62259	7.07655	5.37937	7.25541	5.86537	7.91772	8.4911	5.62007	5.86458	5.58065	5.6692	4.89826	4.28214	5.18699	5.95511	6.10906	8.22278	8.32539	9.30313	9.10432	8.35736
GLT8D2	216834_at	7.07318	1.55993	4.1933e-13	5.76051e-11	5.63204	5.43779	6.27478	6.68169	6.75346	6.749	6.35955	6.62225	6.60436	8.688	7.79556	5.66722	6.65539	6.87862	7.1164	9.38741	7.07957	7.25656	6.49482	6.94272	9.29728	9.56983	6.69583	7.92603	7.12829	7.07221	7.35299	6.6568	7.95207	8.41015	6.6192	6.59168	7.32187	6.75618	6.8287	6.29281	6.50531	7.28144	6.51812	8.11267	8.307	9.11145	8.90206	8.18313
GLYR1 /// SEPT6	209083_at	6.78904	1.31125	1.78811e-06	7.15074e-06	9.23794	9.10436	5.18346	5.32183	4.97414	4.89183	5.25624	9.49085	5.31266	8.55274	8.83704	7.08641	7.3044	7.2107	6.24096	8.33852	6.01789	6.23181	5.63079	5.91578	8.16796	8.26168	5.72855	7.39229	5.65531	5.17176	6.26229	5.51335	9.4518	8.22654	6.91883	7.60185	5.74282	5.41199	4.78668	6.51404	5.70757	6.36636	9.75038	8.41649	8.57086	8.00853	7.84066	8.07601
GNA13	205266_at	6.09651	1.1108	3.26545e-07	1.81607e-06	7.941	8.07233	4.86448	4.9051	5.23323	5.14956	4.77336	7.31966	4.94653	7.22076	7.0901	7.56178	7.46189	5.95505	5.4087	7.6653	5.16487	5.53625	4.92251	5.26536	6.96702	7.75161	5.58221	6.02931	5.59356	5.23605	6.06961	5.52733	7.69779	7.25008	6.85583	7.42848	5.23067	5.33112	4.84009	4.00755	4.9881	5.22226	7.69758	7.36491	7.97707	7.36232	7.33201	7.51349
GNA15	203074_at	5.53584	1.09178	9.33665e-09	1.29467e-07	5.93147	6.42539	5.12926	5.41014	4.75184	5.55063	5.32497	5.97419	5.49865	7.64782	4.86919	5.6956	5.20827	5.49716	4.97796	7.18613	4.70374	5.51513	5.37951	5.24112	6.02085	7.53414	4.75201	5.20415	4.99896	5.22912	4.74818	4.91008	6.03037	5.8296	5.32593	4.57222	5.53615	5.11931	5.12635	6.07483	5.36289	5.77716	5.82747	8.40762	8.49339	6.42276	5.98611	7.28738
GNAI1	228080_at	5.97584	1.20843	4.13169e-10	1.36919e-08	7.26423	7.11649	4.76237	4.94044	5.20314	4.71152	5.07782	6.28254	4.76725	6.80441	6.73674	7.39338	6.78899	6.80455	5.53189	7.54134	6.14228	6.33711	4.71628	5.01421	7.2516	7.26508	5.78719	6.33177	6.85619	5.38946	6.73856	4.56505	6.12994	6.78147	6.17316	5.77891	5.49959	5.72037	5.18513	4.26302	5.04388	5.74486	6.6156	7.8979	7.79344	7.42379	7.4563	7.20777
GNAI1	244548_at	6.51103	1.20657	3.59372e-09	6.55175e-08	7.66809	7.67454	5.5915	5.1342	5.03554	5.71268	5.69011	6.68082	5.13963	7.10497	7.649	7.66342	7.26718	7.67723	6.38729	8.12998	6.92935	6.97037	4.87326	5.34615	8.1097	7.67972	5.96729	6.91683	7.54481	6.12784	7.39382	4.75082	6.81776	7.21424	6.96563	6.77144	5.89715	6.24319	5.7802	4.61347	5.6787	5.93453	7.19759	8.0923	8.038	7.95192	7.96429	7.7739
GNB4	60474_at	7.17192	2.19017	1.93052e-11	1.26306e-09	9.69107	9.88956	5.99306	5.80753	5.60607	5.41698	5.48532	8.93945	5.27441	9.46368	8.91036	7.72444	7.66822	7.9078	7.16357	9.99495	6.67229	7.05737	4.82102	5.89056	9.4743	9.92799	6.1548	8.23952	6.50386	5.40362	6.72286	6.17582	9.10185	9.79735	7.09154	7.48913	5.92606	6.03808	4.94379	4.27259	6.04787	6.14453	8.87162	9.49081	9.82586	9.64253	9.42666	9.48976
GNPTAB	209627_s_at	7.54846	1.05174	5.85009e-10	1.75455e-08	8.64896	8.7066	6.52512	7.07062	6.71592	6.42626	7.25424	9.15288	7.08652	8.53493	7.74672	8.58447	7.92837	8.25807	6.75334	8.4516	6.82174	7.25713	7.03207	6.89904	7.67569	8.37664	7.12094	7.59067	7.38725	7.10961	7.72223	7.03898	8.72985	8.97	7.59236	7.84087	7.12903	7.12982	6.84624	5.85203	6.86389	6.61273	8.94635	9.15797	9.12557	9.15582	9.25045	8.71669
GNS	229504_at	8.75687	1.21947	1.30648e-10	5.7421e-09	10.4848	10.4403	7.6473	8.10083	7.71489	7.61084	7.48736	10.0551	7.37249	10.1404	9.1535	9.32523	9.36444	9.09181	8.07593	10.2	8.5659	8.31472	7.26072	8.04137	9.56378	10.233	8.47564	9.08726	8.6266	7.74457	8.92682	8.68568	9.71223	10.0732	9.19398	9.23802	8.20733	7.95578	8.13936	7.67258	7.9155	7.92076	9.69811	10.5103	10.5062	10.4446	10.4646	10.1444
GOLM1	231098_at	8.43424	1.16628	1.95214e-05	5.5044e-05	8.24565	8.15322	7.98641	7.51724	8.49977	8.45658	7.82756	5.36919	8.09162	8.82822	10.3204	11.5882	11.9129	11.1597	7.51749	8.47122	9.00438	8.22151	7.96278	8.17488	8.8967	8.85519	8.13916	9.52645	7.90731	7.54479	8.32302	8.09052	6.45411	9.50058	9.8669	9.63948	8.34599	8.40771	7.72156	5.64882	8.02079	9.17615	5.56126	9.02953	8.96853	10.5763	10.4014	9.40194
GPC6	235046_at	6.38928	1.76995	1.40522e-11	9.87538e-10	6.67791	6.61497	5.14176	5.21432	5.36185	5.04934	5.40625	5.50075	5.41634	8.71989	7.58122	7.07385	7.35163	7.3467	6.64433	8.53374	6.18624	6.21768	4.4721	5.91568	7.83187	9.87482	5.52463	6.74852	6.2778	5.80683	6.41876	5.34429	7.37903	8.37376	6.64235	6.84191	5.69853	6.23928	5.32359	5.19233	5.81293	5.38289	6.04136	8.66737	8.71902	9.16925	8.85924	8.01601
GPC6	1555950_a_at	6.50912	1.2589	2.22078e-11	1.41847e-09	6.50518	6.56766	7.03503	5.59998	6.89937	5.86236	5.75264	5.94652	5.68849	8.37553	7.16176	6.87721	6.64916	6.29822	7.00239	7.00923	5.51782	6.58135	6.03421	5.95011	6.63469	8.85066	6.2278	6.74661	6.07908	6.18194	5.92398	5.24686	6.846	8.16094	6.42391	6.89132	6.8072	6.37109	5.95058	7.03306	5.81282	6.48218	5.87088	8.0387	8.29202	8.936	8.51578	7.89479
GPNMB	201798_s_at	3.71092	2.57944	4.8814e-15	1.51642e-12	5.16314	5.34219	2.65533	2.54223	2.77552	2.69549	2.86169	5.18374	2.58599	5.64935	4.63208	3.0166	3.25173	3.51964	2.89922	5.48177	2.79727	3.89529	2.87573	2.53784	5.46564	7.19294	2.57706	6.03466	2.84896	2.76193	3.24268	3.09915	4.96609	7.36687	3.02632	3.15762	2.49952	2.65332	2.433	3.70349	2.40576	2.37875	4.55021	6.67266	7.05171	6.67485	6.44745	7.01424
GPNMB	226545_at	9.09529	2.43979	9.96837e-15	2.80938e-12	9.99042	9.91492	7.721	7.54692	7.69569	7.4798	7.29743	10.2265	7.79246	11.2163	9.97356	7.45706	8.6244	8.8904	9.59386	11.9261	9.09216	9.94361	7.57605	8.78378	11.3575	12.083	7.67739	11.7278	8.40718	8.11059	9.60576	8.81655	10.4447	12.4424	8.54771	8.57735	8.40124	7.99536	7.0734	7.44015	8.60591	8.72914	9.93071	11.034	11.2377	11.7362	11.5712	11.8631
GPR110	218273_s_at	3.91484	1.13979	1.50452e-06	6.21156e-06	3.83067	3.70328	4.31754	3.82111	3.81241	3.65554	3.70931	3.45503	4.01657	4.20396	3.67381	5.17074	3.82375	4.00808	3.83719	3.65956	3.81277	3.91137	3.91076	3.92088	4.48553	3.54018	4.05864	3.77326	3.65286	3.9324	3.58136	4.03474	3.84082	3.8071	4.03296	3.43449	3.89429	3.78554	3.92568	5.15342	4.03992	3.80516	3.64595	6.3841	7.06904	6.91101	6.87277	4.59765
GPR124	207238_s_at	7.05394	1.18192	6.90219e-11	3.53243e-09	7.81551	7.8168	5.96685	6.79193	6.39671	5.89795	5.95809	7.20038	6.68946	8.10729	7.64853	6.37321	7.09452	6.94977	7.13948	8.8019	6.75647	7.40021	6.66884	6.59836	9.13435	8.31324	6.84269	7.62507	7.03522	6.19426	7.43714	6.96927	7.84581	8.22396	6.4756	6.80644	6.67845	6.24419	6.52097	6.40477	6.06992	6.90668	7.30331	8.00987	7.99726	8.04291	8.04104	7.91479
GPR126	202305_s_at	6.07115	1.32665	9.87779e-07	4.40715e-06	7.36543	7.37675	5.28332	5.16047	4.831	4.7435	4.84232	5.62748	4.62223	6.54868	7.7484	8.49462	8.51613	7.93122	6.00389	6.61837	5.07051	5.51853	5.08872	5.96573	7.00907	7.24446	5.83479	5.43809	5.90185	4.91389	6.43268	6.23745	5.68274	6.31359	8.36969	8.39042	5.02077	5.36646	4.84765	3.66595	4.5959	5.58059	6.57159	6.71854	7.07901	8.15839	8.30478	8.00718
GPR137B	203645_s_at	6.49335	1.80995	1.59348e-11	1.08497e-09	8.63827	8.95157	5.0341	5.34199	5.53515	5.19924	4.94379	8.20385	5.25036	8.28372	6.90425	7.39793	6.99517	7.29067	6.19454	8.26213	5.73532	6.06329	5.2917	5.21609	7.69415	8.56536	5.31888	7.05065	6.43976	5.36804	5.99109	4.73768	8.29315	8.54302	6.55897	7.46469	5.77372	5.33374	5.25551	5.1838	5.10471	5.61722	8.21323	8.80001	9.00629	9.22008	9.01762	8.25493
GPR183	227068_at	6.82881	1.45699	1.34595e-05	3.99337e-05	9.41514	9.49631	5.11499	5.58155	4.74756	5.20903	5.23686	10.059	5.13739	9.87675	7.69668	8.01292	8.12725	7.10265	6.04532	8.86047	5.6434	6.99518	4.9412	6.06932	8.31765	9.46997	5.31477	6.96732	5.38254	5.12939	5.83668	5.65257	10.2463	8.37965	6.14513	6.4209	5.86025	5.56762	4.53539	5.8773	5.40001	6.0655	10.3859	9.00153	9.04179	7.64395	7.75228	8.4323
GPR34	225645_at	7.03177	1.58404	6.14519e-08	5.04012e-07	8.65787	8.73727	5.04753	5.65286	5.22449	5.43384	5.45917	9.32856	5.48789	9.41817	8.03758	7.53666	7.76758	7.90553	6.4833	8.61552	7.40286	6.99549	4.12923	6.29451	9.16141	8.47313	6.59151	8.27412	6.65127	5.84443	6.77579	6.10231	9.1261	9.62949	7.47842	7.92416	6.44845	5.8186	5.36313	4.87483	5.71977	5.39055	8.97572	8.51812	8.58978	8.71686	8.61285	8.40601
GPR65	243409_at	5.64402	1.36973	9.9128e-06	3.06898e-05	8.47227	8.44473	4.23449	3.5836	3.58553	3.84098	3.90941	8.22758	3.64345	7.70077	6.21023	7.01872	6.42325	5.94754	5.00893	8.30361	4.82813	5.31176	4.45669	3.99585	7.00794	7.91812	4.77396	5.98944	4.43001	4.05698	5.14804	4.39835	8.3606	7.60422	5.65295	5.80723	4.47587	3.99718	4.85097	5.1859	3.93594	4.72336	8.6524	7.85829	8.15467	6.61645	6.52658	6.76648
GPR87	239911_at	3.19551	1.10466	0.000228826	0.000489421	2.9904	2.66804	3.21197	3.32525	3.5553	3.10097	3.16021	2.96487	3.40124	4.32202	2.8784	3.01422	2.9099	2.97415	3.30837	3.07133	2.93244	3.18237	3.15515	3.24105	3.31582	3.04692	3.05559	3.02061	3.36001	3.3115	3.12406	3.06396	3.09502	2.92035	2.74971	3.13222	3.06278	3.73931	3.22274	4.26302	2.93767	3.77703	3.05905	7.32728	7.71994	6.02524	5.82299	3.14303
GPRC5A	231879_at	6.50302	2.98615	1.61976e-15	5.86493e-13	4.98323	4.92796	5.52603	6.81365	5.3434	6.40501	5.67116	5.86603	5.56457	9.06608	7.49211	10.2151	9.45953	8.16969	6.24456	7.61668	4.97685	6.15277	5.68546	6.54591	7.81435	10.0256	4.88476	5.13516	5.53996	6.16898	5.57029	5.71741	6.18339	6.62153	8.38653	7.94888	5.39632	6.32778	5.98005	5.5117	5.10896	6.72333	5.84698	9.43684	9.52322	11.1577	10.8199	10.4239
GPX1	226364_at	9.5032	1.25388	1.51786e-11	1.0452e-09	10.8491	11.1895	8.93825	8.69676	8.99754	8.36778	8.57783	10.547	8.81025	11.2483	9.90134	10.0618	9.7755	9.83041	9.41336	10.4565	8.96221	9.1062	8.64078	8.26981	10.6296	10.8278	8.91344	9.92817	8.98281	8.56316	9.38079	8.23705	10.4384	10.9766	10.087	10.1511	8.70189	9.00002	8.67317	8.78985	8.35621	8.95443	10.3933	10.9855	11.2219	11.06	10.5481	11.0149
GPX2	204415_at	6.84258	2.06753	2.29919e-06	8.80249e-06	4.60971	4.67677	5.69604	5.67727	7.20518	7.03069	6.11709	4.75468	5.50965	8.78646	8.57837	11.1334	9.68385	11.9207	5.58908	7.13127	7.07695	5.77788	5.65879	7.01114	8.94478	5.32203	5.62374	7.45763	6.5838	6.07085	5.99049	5.22667	5.35132	8.52743	9.12958	8.81514	6.01537	6.71118	5.438	7.61533	5.62132	7.88177	4.90908	5.64357	4.94279	11.0718	10.4866	11.2735
GPX8	1557080_s_at	5.27608	2.13461	1.30557e-16	7.93136e-14	6.25567	6.12077	4.20054	4.30898	5.24741	4.96218	4.85737	3.6615	5.44055	6.99173	5.09403	3.66933	4.3809	5.12883	4.71785	7.46375	5.64132	5.41234	5.14011	4.87043	7.58953	7.51365	5.07386	6.66917	4.79389	4.92398	5.48129	4.91313	5.6956	7.8448	3.69238	3.22234	4.89136	4.74104	5.03528	6.06866	4.9052	4.84183	4.30467	7.31874	7.33636	7.73165	7.43372	7.96583
GPX8	206584_at	6.69578	1.75319	6.01721e-15	1.79776e-12	7.109	7.12877	7.27188	6.97823	6.91554	6.78858	7.01761	5.28318	6.89313	8.91117	5.92169	5.06332	6.05435	6.51287	6.54414	8.13078	7.16552	6.76762	6.98059	6.02351	8.35109	8.36362	6.83677	7.54116	7.65646	6.49228	6.68631	6.14318	6.73665	8.55602	4.97864	5.14733	6.17184	6.59012	6.94717	5.40908	5.93304	6.65954	4.47377	8.44981	8.51276	9.56083	9.24837	8.67574
GREM1	218309_at	5.88432	3.3314	1.52293e-10	6.422e-09	3.79739	4.52343	3.69263	3.67847	3.6255	3.88255	4.45979	7.84556	4.02122	8.96324	10.8318	8.70913	8.18842	7.26785	6.415	9.78149	3.82538	4.60242	2.61155	4.27024	9.88391	11.0411	3.97748	6.68764	3.61928	3.4847	3.24456	3.96647	9.3198	9.13657	6.75233	7.58334	3.58422	3.51941	4.62444	3.41484	4.49423	6.6804	9.48082	9.63619	9.79682	11.1968	11.1965	8.4568
GREM1	201125_s_at	6.52747	3.20669	4.83448e-10	1.52789e-08	4.74668	4.93381	4.89876	4.48886	4.31951	4.56197	5.27839	8.43374	3.65642	9.75906	11.3249	9.4065	8.94328	7.81502	7.31881	10.7058	5.16367	5.68168	3.71194	3.71826	10.4929	11.5526	4.36751	7.18819	4.17629	3.80139	3.88593	4.34705	9.87487	9.75514	7.31193	8.05021	3.5911	3.84659	5.23524	5.72446	5.17281	7.10395	10.226	10.3458	10.114	11.5132	11.2968	9.07562
GRHL1	221875_x_at	5.35777	1.16005	5.94982e-08	4.9192e-07	4.49567	4.46108	5.23851	5.44339	5.39141	5.51063	5.33621	5.85449	5.12627	5.78903	4.77847	5.41633	5.50725	6.69152	5.40599	5.40697	5.55972	5.19496	5.1293	5.60669	5.42316	6.36956	6.14468	5.24413	5.72136	5.13687	5.93949	5.19037	5.11381	6.39515	4.51159	4.67102	5.76491	4.66773	5.63093	3.90785	4.39424	5.20218	6.18005	7.0587	7.6371	8.52861	8.40777	7.27041
GRK5	215903_s_at	6.23439	1.03921	0.000255851	0.000541628	9.3478	9.46688	4.78892	4.58346	4.809	4.48934	4.92949	7.36588	4.6479	7.45909	7.97643	8.44835	8.17373	8.16128	5.94895	7.81672	4.98408	5.30406	4.17707	5.50151	7.01336	8.01972	5.48621	5.62053	5.41628	4.50549	5.65847	4.91121	7.81976	6.30702	8.09302	8.04195	4.80586	4.74681	5.09689	5.74797	4.54005	5.16641	7.76427	8.10027	8.40126	7.21797	7.02798	7.44402
GXYLT2	202668_at	6.70814	2.05813	7.73686e-13	9.33804e-11	4.14459	4.55438	6.46053	6.59612	6.40178	6.18421	6.30402	6.52462	6.25345	9.61912	6.5676	5.32177	5.40188	5.98091	7.14162	9.32031	7.28658	6.67628	6.90838	6.3268	8.85253	9.84892	7.38836	7.96688	6.68547	6.47947	6.84067	7.00936	7.80535	9.21244	5.51846	5.01249	6.70996	6.71268	6.51418	4.37768	6.20135	6.74675	5.75946	8.2991	8.33764	8.97694	8.73184	8.78592
GXYLT2	207517_at	5.24237	1.49428	5.52509e-11	2.96743e-09	3.36918	3.63736	5.55642	5.15614	5.09145	5.4335	5.30421	4.33355	5.50052	7.11165	4.20823	3.62619	4.0961	3.94758	5.57572	6.66234	5.27934	5.00844	5.85562	4.75275	6.80921	7.86832	5.64755	6.34729	5.69619	5.19731	5.89154	5.41947	5.37826	7.30428	3.99835	3.74496	5.56224	5.27883	5.53828	5.019	4.68412	5.43865	4.12216	6.17675	6.46709	6.89111	6.80672	6.749
GZMA	1568955_at	6.07795	1.16036	0.00232068	0.00401504	9.1589	9.0546	4.2167	3.8137	4.53165	4.00082	3.9647	8.12884	4.17748	7.55695	8.52057	9.5144	8.70867	7.1593	5.37203	9.39787	4.52385	5.74174	4.10185	5.33792	6.4005	7.85044	4.27737	5.55117	4.59664	4.11705	4.60531	4.27146	9.01849	8.29737	8.21909	8.74899	4.17322	4.10174	4.32749	5.28565	4.16725	3.58773	8.46056	8.77313	8.81986	6.48557	6.51229	7.07386
H2AFY	204348_s_at	6.10311	1.31779	1.5258e-08	1.84687e-07	7.46689	7.5499	4.74744	4.92416	4.84541	4.78363	4.78933	6.99939	4.68997	8.17617	7.36703	7.65756	7.3503	6.71073	5.73276	7.65917	5.79959	5.507	5.26582	4.81623	7.15275	7.88201	4.89798	6.3008	5.47374	5.00407	5.59368	5.22445	7.15605	7.88742	7.61085	7.80867	5.21594	5.04763	4.73977	4.74835	5.08938	5.25046	7.09875	7.70947	8.04102	7.7752	7.69758	7.59673
HAVCR2	225241_at	6.27166	1.20039	4.04725e-09	7.14048e-08	7.22435	7.79825	6.32564	5.61188	5.91786	5.12041	5.96606	7.37791	6.11926	7.689	4.89293	5.44347	5.37677	5.06538	5.4012	6.59726	5.54083	5.67978	6.20796	5.67479	7.15238	8.27913	5.62919	7.05442	5.91786	6.38705	5.78406	5.42956	7.35895	7.94933	5.93191	5.45884	6.19869	5.3635	6.7277	7.70896	6.24223	5.64736	7.34254	7.89495	8.75812	7.8684	7.55238	7.69236
HBEGF	223218_s_at	7.00264	1.15368	1.16697e-05	3.53583e-05	7.38029	7.56542	5.88857	5.84826	5.96787	5.84665	5.66668	7.53075	5.57072	10.64	8.84691	8.58225	8.41499	8.3789	7.29305	9.1722	5.9325	7.05874	6.25845	6.25186	8.29413	9.85163	6.46717	6.29112	5.69908	6.19112	6.33857	6.42497	7.89683	7.11822	6.97706	6.05519	6.58471	6.26412	5.64158	5.90628	6.03174	6.78307	8.19139	9.26017	9.42396	7.61403	7.65435	8.82228
HCLS1	200661_at	7.64125	1.50978	7.13314e-06	2.31206e-05	10.1571	10.1166	5.90291	5.49155	5.58799	5.37098	5.63133	10.8074	5.86547	10.265	8.43678	8.78787	8.67345	8.57043	7.39086	10.0978	7.12373	7.24363	5.76639	6.27795	9.2878	9.89219	6.3947	8.23833	6.25075	5.90984	6.53976	5.32502	10.6933	9.5612	8.33099	8.60324	6.01667	6.08503	5.85063	7.6457	6.25905	6.60767	10.9516	9.335	9.62278	8.5942	8.54059	8.86142
HCP5	225878_at	5.83036	1.03587	7.25479e-05	0.000174942	8.87008	8.79435	4.33968	4.89325	4.58296	4.35004	4.59893	7.82689	4.52384	7.08175	6.321	7.57987	7.2362	7.00813	5.12052	6.9913	5.04796	4.93747	4.40499	4.58261	5.62645	6.62468	4.88699	5.21465	5.30242	4.4064	5.28847	4.59893	7.97323	6.87031	6.58886	6.9243	4.89956	4.80128	4.7886	5.98149	4.96349	4.35357	8.19873	8.30237	8.27665	7.08159	7.14415	7.05565
HDGFRP3	205908_s_at	6.4233	1.38085	7.21698e-11	3.64348e-09	7.83	8.04544	5.65397	5.33471	5.4704	5.64051	5.78532	7.67287	5.80642	7.70443	7.638	5.43431	5.46177	5.62967	6.80641	8.02603	6.39166	6.5954	4.85545	6.12152	8.24452	8.36505	6.23931	7.1487	5.88445	6.3103	6.62561	6.00975	7.81818	8.26545	5.35622	5.13501	5.85111	5.75033	5.29667	5.16881	5.64016	5.97547	7.51953	7.17304	7.67354	7.71324	7.74565	8.08696
HDGFRP3	219506_at	6.43026	1.28608	1.43295e-10	6.14963e-09	7.53384	7.89726	6.10902	5.8527	5.54682	5.37917	6.13633	7.40975	5.68205	7.60988	7.51538	5.54243	4.82789	6.00628	6.47667	8.07212	6.49189	6.55651	5.21694	5.83893	8.11421	8.5431	6.30689	7.10179	6.27912	5.92959	6.68616	5.97843	7.52689	8.14651	5.18773	5.01559	6.19439	6.03047	5.78319	4.79737	5.67888	6.4295	7.34827	7.1665	7.66486	7.41363	7.80346	7.74956
HDGFRP3	219181_at	6.61053	1.2383	4.51864e-10	1.45584e-08	7.74566	8.11707	5.47148	5.56084	5.66644	5.83601	6.22194	7.70254	5.49231	7.77906	7.59144	5.67998	5.75886	6.15046	6.83755	8.21871	6.35981	6.71619	5.35062	6.0473	8.28476	8.75305	6.63034	7.34503	6.52079	6.41282	6.9669	6.35315	7.63384	8.36058	5.37933	5.58447	6.38117	6.09297	6.1137	4.85221	6.04084	6.36394	7.43668	7.28512	7.7795	7.80169	7.91272	7.84569
HEPH	227998_at	6.01718	2.04989	2.85955e-07	1.63644e-06	7.65142	7.63627	4.10254	4.27479	4.76023	4.7354	3.94695	5.65319	4.11701	7.6198	9.78153	9.9955	10.3305	5.57695	4.92021	8.00273	5.30943	4.82536	4.57807	4.27364	7.93764	8.03198	4.21841	5.92786	4.70852	4.30354	4.83514	4.61879	6.99069	8.05854	10.3897	10.6777	4.95343	3.94856	3.77025	3.83848	4.34185	5.89571	5.13153	8.01445	8.08784	9.43285	9.48525	9.21248
HGF	201005_at	3.91339	1.50837	3.36787e-10	1.17886e-08	4.46523	4.91178	2.96545	3.16265	3.1681	3.38574	3.60051	3.8622	3.27028	5.75899	3.04113	4.20432	3.48179	3.94413	3.5477	6.62435	3.87103	3.70073	3.22952	3.3265	6.32974	5.78055	3.71258	5.02634	3.25459	3.15536	4.02921	3.37363	5.0572	5.7598	2.67814	3.50047	3.7209	2.97663	2.92859	2.73998	3.06466	3.6637	4.348	3.86611	4.74211	5.11471	5.48309	5.63859
HIF1A	203476_at	10.3577	1.07614	1.86951e-11	1.23055e-09	11.5175	11.4678	9.7774	9.77979	9.82817	9.73436	9.42742	11.2318	9.64136	11.372	10.361	11.5506	10.6312	10.0456	9.88594	11.751	10.1586	10.4618	9.64261	10.2297	11.1763	12.0805	9.68976	10.959	9.80817	9.78996	10.424	10.0538	11.073	11.5233	9.89933	9.96943	9.98376	9.90747	9.37123	8.45749	9.91131	10.237	11.1402	11.8626	11.7102	11.5057	11.4806	11.0278
HIP1	235229_at	5.44608	1.67384	9.3108e-14	1.72381e-11	7.32353	7.76546	4.56647	4.82166	4.73974	4.47624	4.4342	6.07477	4.81621	7.16989	5.53131	4.79737	4.87531	5.41484	5.63302	7.03354	4.85037	5.19976	4.36072	5.28075	6.97531	6.93209	4.64212	6.11213	4.53567	4.46927	5.49372	4.95886	6.63255	7.18614	4.76015	5.32414	5.15694	4.68485	4.66755	4.35248	4.82008	4.62085	6.90688	6.9892	7.18638	7.05303	7.10214	7.11032
HIP1	202391_at	5.14823	1.29162	9.26925e-13	1.09223e-10	6.78361	6.86377	4.24631	4.77995	4.21425	4.80945	4.23742	5.74796	4.46845	6.77152	4.9962	4.42843	4.90227	5.20961	5.49974	6.50609	4.99696	5.10596	4.02978	4.42553	6.14362	6.72042	4.63987	5.58136	4.74432	4.77975	4.91423	4.73098	5.98818	6.55735	4.28628	4.77271	4.76386	4.64065	4.67564	4.78756	4.31443	4.65107	6.06526	6.37958	6.32311	6.63108	6.36425	6.61375
HIST1H2BD	211798_x_at	7.24574	1.00281	3.26988e-05	8.65011e-05	8.24792	7.92099	7.21913	6.79917	6.51451	6.51707	6.85007	7.44938	6.97377	8.33645	8.29614	8.6105	8.92579	9.3796	6.13801	7.7658	6.96368	7.12361	6.90803	6.21843	6.46135	7.18291	7.13631	6.95823	7.12457	6.07649	7.65886	7.13483	6.95882	7.30112	8.65647	8.76445	6.32049	6.62795	6.5597	5.2446	7.34509	6.90313	7.01028	9.7839	9.91968	8.13476	7.86483	9.8375
HK1	229553_at	8.00501	1.5001	1.21308e-11	8.69268e-10	9.74787	9.83283	7.21902	6.93854	7.10091	6.85858	6.89501	9.22697	7.04759	9.79691	9.20535	8.69136	8.168	9.66973	7.89147	9.63211	7.10249	7.33849	7.03282	7.37025	8.9971	9.94247	7.10011	8.11886	6.77303	6.81166	6.98575	6.74127	9.36024	9.26976	7.95766	7.88496	7.56452	7.13661	7.014	8.13423	6.73066	7.64493	9.26108	9.95544	9.9953	9.46119	9.56247	9.83791
HK2	228532_at	5.87074	1.54962	2.45771e-11	1.53748e-09	7.086	7.02852	5.59416	5.72561	5.83199	5.60791	5.29263	6.19242	5.97418	7.17414	5.6639	6.90315	5.96106	7.62605	5.55133	6.53549	5.74511	5.29764	5.09047	5.66252	5.84618	7.88407	4.9353	5.44871	5.38045	5.54522	4.89702	5.279	6.30878	5.96	5.20591	5.19722	6.24383	5.58155	5.62056	5.35671	5.62572	5.28565	5.81275	8.7321	8.56921	8.0243	7.85014	8.45858
HLA-A	212887_at	11.7615	1.18689	2.68503e-08	2.76728e-07	13.5972	13.6123	10.86	10.5492	10.8332	10.5564	10.1865	13.0147	10.3064	12.817	12.9135	13.1943	13.0864	12.9429	11.3244	12.9687	11.1459	11.2047	11.0107	10.849	12.5807	12.7205	10.7333	11.8635	11.3498	10.5364	11.4875	10.6601	12.8727	12.6374	12.8992	13.4239	11.0004	10.9228	10.4337	10.6179	10.7473	11.0207	13.2174	13.4707	13.7047	13.3237	13.246	12.9244
HLA-B	217118_s_at	11.2923	1.41056	8.73184e-08	6.55603e-07	13.6053	13.5306	10.1696	9.90133	9.96449	9.90458	9.82506	13.0103	9.64671	12.7445	12.6832	13.1227	12.9354	12.477	11.04	12.7084	10.5892	10.4352	9.97417	10.119	11.8645	12.7836	10.2434	11.1307	10.6506	9.97011	10.4384	9.86735	13.0811	12.6459	12.7348	13.0972	10.3333	10.4575	10.0709	9.01168	10.1924	10.283	13.1571	13.4793	13.6285	13.0327	12.8365	12.7221
HLA-B	211075_s_at	10.6957	1.36198	7.5686e-08	5.87136e-07	12.9608	12.8862	9.58097	9.39487	9.3904	9.44874	9.22043	12.3874	9.28005	12.1857	12.1426	12.2241	12.2133	11.6901	10.3639	12.1273	9.8518	9.83526	9.33522	9.75651	11.3737	12.0337	9.7808	10.4782	10.1365	9.41736	9.8647	9.31218	12.4705	11.7936	12.1461	12.4353	9.83898	9.81206	9.65507	8.56232	9.59586	9.71603	12.433	12.8424	12.9775	12.2978	12.1786	12.2034
HLA-B	235008_at	11.8373	1.25737	2.29446e-08	2.47289e-07	13.6836	13.6103	10.8345	10.4437	10.6771	10.5957	10.5441	13.2952	10.5353	13.1233	12.9873	13.3042	13.2358	12.7693	11.3556	13.0553	11.0297	10.9811	10.6328	10.8176	12.4669	13.089	11.1977	12.0238	11.5361	10.6894	11.2973	10.4188	13.4809	12.933	13.1289	13.4157	11.0983	11.0357	11.0152	10.0701	10.8453	11.0478	13.3519	13.6704	13.7384	13.2136	13.3019	13.2197
HLA-DMA	214298_x_at	8.13204	1.46851	2.06366e-07	1.26488e-06	10.3052	10.2495	6.49837	6.3749	6.81048	6.44554	6.65686	10.1278	6.3107	9.96714	9.06303	10.0776	9.76494	9.39232	7.3224	9.71494	7.20641	7.84029	6.74701	7.01369	9.36783	9.82736	6.63627	9.06932	7.24088	6.25276	7.61605	7.07305	10.2137	10.0977	9.29312	9.54272	6.88689	6.69819	7.09863	6.13908	6.7008	7.33008	10.176	9.89417	9.94772	9.4037	9.22718	9.50366
HLA-DMB	239331_at	8.94843	1.31158	9.09296e-07	4.12442e-06	11.0083	10.8682	7.26985	7.6024	7.25116	7.30876	7.31868	10.9812	7.22968	10.6407	10.0075	10.7832	10.6525	9.47265	7.68123	10.2025	8.48608	8.58587	7.43593	7.79433	9.87521	10.2722	7.76468	9.68243	8.0707	7.11578	8.12297	7.91004	11.0063	10.7591	10.2196	10.5156	7.56699	7.77354	7.71004	9.18347	7.56171	8.39987	10.898	10.6316	10.594	10.0753	9.85101	10.3342
HLA-DOA	1554452_a_at	6.65653	1.01099	1.84859e-05	5.24751e-05	9.23148	9.39423	5.874	5.53899	5.46844	5.10369	5.75504	8.8245	5.52881	7.87053	6.49392	6.90315	6.9843	6.50213	6.04579	7.64461	5.99419	5.75284	5.35914	5.14023	7.622	7.30559	5.84517	7.1598	6.06204	5.48262	6.2011	5.9436	8.95285	8.16288	7.06347	6.54788	5.85608	5.3932	5.85945	7.90203	6.11483	5.65391	9.0661	8.38157	8.40502	7.60581	7.33322	7.45694
HLA-DPA1	213160_at	6.37325	1.82828	1.90303e-07	1.18792e-06	9.1013	9.34359	4.65205	5.5217	4.06713	4.5791	5.00687	9.25618	4.67057	8.72062	7.41181	8.55024	7.01386	7.0761	4.59149	8.48895	4.79246	6.50563	3.90268	5.09115	8.48297	8.66281	4.77415	6.51114	5.26387	4.49607	5.65913	3.66556	9.03493	9.06126	7.68667	8.06681	4.53156	5.01705	5.28332	5.0684	5.26622	5.47701	8.20433	8.81028	9.14096	8.24614	8.36435	8.25733
HLA-DPA1	241808_at	9.64245	1.73273	3.02684e-07	1.71064e-06	12.6665	12.4008	8.26117	8.1041	7.84411	7.65382	8.11667	12.3854	7.87097	11.7769	10.6626	11.2148	11.0319	10.6847	8.82843	11.979	8.87202	9.36013	7.82955	8.13713	11.5067	11.122	8.62376	10.2027	8.509	7.37456	8.65584	8.28383	12.1174	11.8714	10.796	11.1518	8.23754	8.13555	8.04994	6.41268	8.31887	8.58153	12.424	12.1176	11.914	11.4688	11.125	11.4034
HLA-DPA1	223454_at	11.2452	1.39208	3.90679e-07	2.09889e-06	13.5965	13.5365	10.4899	10.1451	9.9885	9.75132	9.91529	13.3575	9.56757	12.841	12.1917	12.6681	12.1189	12.2853	10.3468	13.0626	10.392	11.3171	9.90928	9.88751	12.8807	12.3843	9.87109	11.7099	10.9376	9.45849	10.8802	8.60429	13.1094	13.2278	12.4421	12.6695	9.70046	10.0558	9.93046	9.44628	10.4632	10.5164	12.9055	13.4003	13.1837	12.8879	12.6948	12.8862
HLA-DPB1	210176_at	9.51296	1.23105	1.42034e-06	5.92306e-06	11.6416	11.3834	8.23931	7.73537	7.96264	7.57943	7.87754	11.6495	7.99469	11.2303	9.99199	10.3905	10.6807	10.0291	8.83181	10.7695	8.83785	9.59652	8.33552	8.91163	10.6762	10.3901	8.87663	10.6296	8.33504	7.66012	8.61295	8.63637	11.6957	11.2368	10.027	10.5874	8.57024	8.18686	8.13558	10.2183	8.33893	8.78513	11.7375	11.0723	11.0015	10.3612	10.1586	10.66
HLA-DQA1	213373_s_at	6.49108	1.20874	0.0153419	0.022716	5.25341	5.22485	4.3231	4.89977	6.10088	6.02179	4.53621	10.7741	5.47389	5.34513	9.61642	9.43399	4.70953	8.66309	6.58151	9.45278	7.17797	7.52809	4.67756	5.01024	5.22567	9.23956	6.91699	9.01956	7.2636	6.19268	7.94813	4.80185	5.37808	5.37209	5.03237	9.08788	5.41273	6.45225	6.30744	5.77124	6.50573	4.77053	5.64954	5.30914	5.17708	4.98732	5.59097	9.7883
HLA-DQA1 /// HLA-DQA2	226604_at	8.92449	2.08119	8.68973e-08	6.53091e-07	12.1592	12.1342	7.34556	6.98934	7.15021	6.86959	6.98477	11.7888	5.9639	11.4471	9.64891	10.6027	9.92164	9.05919	8.03009	11.6224	8.06753	9.23217	6.59201	7.17567	11.2542	10.7564	7.92588	10.2656	7.71551	6.61121	7.50813	7.48197	11.8296	11.7428	10.3212	10.1852	8.18507	7.82025	6.93752	5.26661	7.05252	8.25106	12.1597	11.8654	12.089	11.3599	11.1949	11.4434
HLA-DQB1	204255_s_at	7.46965	1.64842	4.16437e-07	2.20798e-06	9.69344	9.60439	5.86788	5.8248	5.75206	5.92997	5.66663	10.6741	5.78115	8.24626	9.30979	9.39441	8.08305	8.35776	6.78062	9.96235	6.30928	8.08758	6.12312	6.12445	8.92797	9.44426	6.06992	7.65685	6.27207	5.77996	6.77063	6.27192	8.37952	8.52516	7.92533	9.25536	6.71032	6.70005	6.06681	6.67376	6.05413	6.50337	9.75593	9.65006	9.70619	9.07031	8.97372	9.72807
HLA-DQB1	219232_s_at	8.61459	1.35141	1.56428e-05	4.55027e-05	11.116	10.9222	7.05552	7.55796	7.02484	6.74799	7.30652	10.905	7.23773	11.0194	8.44695	10.505	10.5337	9.06369	7.83467	9.08914	6.65747	7.5789	7.3454	7.83788	9.96143	9.88215	7.52235	9.23308	7.68538	7.26914	6.93569	7.85376	11.4424	11.3984	10.4544	10.2623	6.93697	7.15028	6.89545	6.82242	7.60509	7.75629	11.116	11.164	11.2397	9.88444	9.65021	9.23074
HLA-DQB1	225136_at	7.09039	1.01765	0.00893628	0.0138356	10.1902	9.94016	5.44396	5.35773	5.33787	5.2938	5.30029	9.78802	5.5967	9.76686	5.80357	8.86565	9.62319	7.62113	6.01467	6.31678	5.5657	5.30588	6.46033	6.75064	8.06768	8.36328	6.61416	7.374	6.41625	5.83584	5.2133	7.38241	10.1961	9.94076	9.23652	8.36453	5.50054	5.28621	5.2445	5.5982	5.52283	6.16981	9.8551	10.1465	10.2083	8.26997	8.2532	6.11328
HLA-DQB1 /// LOC100133583	209933_s_at	8.10469	2.064	1.21146e-07	8.38969e-07	10.9297	10.782	5.87137	5.64993	5.93566	5.81071	6.28904	10.9483	5.65893	10.9567	8.97898	10.8076	10.1609	9.01837	7.67634	9.7942	6.39321	7.61201	6.48051	6.35545	10.2396	9.9665	6.79676	9.29335	6.90211	5.57659	6.72145	7.20229	11.0892	11.4286	10.3562	10.3189	5.90239	5.84777	6.12051	5.27852	6.96093	7.01345	10.9579	11.0673	10.9855	9.90558	9.71329	10.0858
HLA-DQB1 /// LOC100133583	226658_at	8.47702	1.32206	4.47301e-07	2.33316e-06	10.596	10.5338	7.16867	6.64007	7.8637	7.6943	6.86861	10.6726	6.92402	9.78654	9.28284	9.92918	9.09868	9.36349	7.78084	9.94809	7.69336	8.71869	7.01984	7.12365	9.89885	9.81725	7.36004	8.85993	7.42181	6.55105	7.37795	7.5682	9.74362	10.1268	9.61256	9.9615	7.77767	7.94003	7.87441	6.94803	7.11458	7.50932	10.4332	10.3578	10.4785	10.0709	9.75539	10.3927
HLA-DRA	217744_s_at	10.6221	1.78436	2.30394e-07	1.37881e-06	13.3123	13.2607	8.90171	8.52293	8.60635	8.38126	8.46891	12.9156	8.51352	13.1046	12.2477	12.9606	12.5808	11.5793	10.0403	12.6128	9.81089	10.3683	8.56608	9.20536	12.1922	12.3132	9.30442	11.5455	9.2001	8.5729	9.50956	9.44792	13.1691	12.8101	12.3448	12.6254	9.41988	9.19523	9.11864	7.5834	9.0401	9.73652	13.1722	13.0092	13.0972	12.4378	12.35	12.5598
HLA-DRA	214684_at	10.7845	1.70247	6.19849e-07	3.02268e-06	13.3683	13.1582	9.16955	8.8325	8.77821	8.51009	8.8786	13.0091	8.49741	13.2031	12.3451	13.1246	12.7304	12.1812	10.3563	12.6783	10.1386	10.5959	8.92315	9.30354	12.2789	12.4264	9.61921	11.902	9.73152	8.54809	9.8116	9.69049	13.1471	12.9411	12.5507	12.8174	9.6188	9.43279	9.17086	6.82462	9.47133	9.63953	13.1895	13.0837	12.9825	12.51	12.3828	12.6688
HLA-DRB1	212639_x_at	10.766	1.48555	6.0977e-08	5.00965e-07	12.8134	12.6842	9.21766	9.2261	8.89633	9.19294	8.91113	12.4349	9.48356	12.639	12.123	12.4828	12.4682	11.2522	10.0939	12.7479	10.0819	10.6725	9.25459	9.63688	12.0853	12.2137	9.60746	11.2684	9.63904	9.15597	10.2167	9.77191	12.4191	12.5031	12.2727	12.6096	9.43534	9.75076	9.16377	8.80964	9.64785	10.2545	12.7378	12.6971	12.803	12.2209	12.1086	12.3524
HLA-DRB1 /// HLA-DRB3 /// HLA-DRB4	213135_at	10.4646	1.75713	1.13063e-07	7.95057e-07	13.0166	12.9601	8.45671	8.60523	8.35185	8.33458	8.36548	12.6662	8.75806	12.6943	12.0045	12.5684	12.3411	11.0931	9.94377	12.5686	9.65002	10.1866	8.79975	9.14338	12.0958	12.2856	9.2847	11.4711	9.31659	8.62502	9.39221	9.08523	12.6968	12.6072	12.2778	12.6206	8.91284	9.06086	8.76572	7.57135	9.28124	9.50342	12.7554	12.9013	12.9177	12.0525	11.9998	12.1722
HLA-DRB1 /// HLA-DRB4	225673_at	11.0574	1.50922	1.35182e-07	9.12591e-07	13.0814	12.9338	9.52913	9.1633	9.26375	9.57558	9.12412	12.8413	9.87551	13.1251	12.7159	13.3361	12.377	11.2448	10.5052	12.826	10.3909	10.7321	9.18263	9.879	12.1172	12.8498	9.85409	11.9925	9.7198	9.38555	10.5559	9.63908	12.7006	13.0186	12.7466	13.2686	9.64455	9.85456	9.82195	9.40135	9.91577	10.0632	12.9866	12.8093	12.939	12.3898	12.2458	12.6371
HLA-DRB1 /// HLA-DRB4 /// HLA-DRB5	224374_s_at	10.8478	1.68324	7.32458e-08	5.73249e-07	13.019	12.9664	9.39989	9.03726	9.04962	8.79201	8.80669	12.888	9.21138	13.0052	12.559	12.9853	12.5585	11.5695	10.3357	12.971	10.076	10.5413	9.07539	9.40227	12.2528	12.7745	9.60078	11.8026	9.66751	9.05366	10.0121	9.42762	12.783	12.968	12.5559	12.984	9.49043	9.46544	9.29477	8.4308	9.4694	9.77944	13.0019	13.0061	12.9889	12.4951	12.4	12.5475
HLA-F	203232_s_at	9.59685	1.21537	1.21915e-06	5.23784e-06	11.8864	11.8341	8.55306	8.27673	8.38666	8.28982	8.006	11.45	8.21839	10.9677	11.0099	11.4112	11.2478	10.3581	9.17737	10.9132	8.52	8.82297	8.07672	8.543	10.1842	10.7555	8.49486	9.19075	8.33432	8.59148	8.85224	8.45171	11.5045	10.6651	11.0128	11.3806	8.52403	8.67415	8.44015	8.54135	8.60073	8.49505	11.6345	11.5346	11.6433	11.0511	10.9819	10.6339
HLA-F	1569150_x_at	9.3716	1.15808	2.6761e-06	9.99836e-06	11.6825	11.5744	8.20416	8.04598	8.05374	8.14706	7.9975	11.0471	7.90966	10.8739	10.7152	11.1065	10.8628	10.0862	8.6948	10.6377	8.41871	8.66379	8.19654	8.31019	9.88389	10.4745	8.1156	8.96178	8.86727	8.07857	8.74465	8.23115	11.1072	10.4806	10.7658	11.1768	8.5693	8.55062	8.38059	8.18032	8.07719	8.17855	11.4396	11.369	11.6227	10.69	10.7936	10.1551
HLA-F	206247_at	5.87346	1.04749	4.54714e-05	0.000115689	8.46146	8.19853	4.4348	4.53356	4.33948	4.20181	5.03028	7.88207	4.93494	7.40386	6.70737	7.79361	7.65404	6.06947	5.13656	7.05728	5.89476	5.34081	4.79347	4.82479	5.99807	6.67139	4.47514	4.60028	4.93402	4.36953	5.76925	5.50458	7.85988	6.76421	6.60212	7.28815	4.99566	4.94697	5.22159	4.68227	4.77956	4.42646	8.48284	8.32888	7.94615	6.89249	7.01399	6.44821
HLA-G	204198_s_at	10.1005	1.0269	6.18987e-07	3.01982e-06	11.991	11.85	9.09916	8.71394	9.40535	9.47287	9.22745	11.512	9.1044	11.2123	11.11	11.3822	11.5276	11.1842	9.62691	11.1232	9.34614	9.37646	9.25152	9.11713	10.6177	11.0531	8.92189	9.88423	9.48767	9.07087	9.4734	9.15787	11.505	10.7952	11.3141	11.6496	9.24024	9.30746	8.86824	8.57984	9.42172	9.40207	11.5357	12.0325	12.1712	11.1986	11.2319	11.0537
HMCN1	224733_at	5.86309	1.97974	1.43631e-11	9.99315e-10	8.1423	8.23315	4.83151	4.84829	4.84707	4.94194	4.95721	6.6015	4.77305	8.28706	6.6721	5.04555	5.65051	4.27225	5.09993	8.01122	5.60251	5.81367	5.25834	5.18701	8.4135	9.02271	4.95517	7.16092	5.2043	4.81006	5.54805	5.16681	6.65089	7.60483	4.75519	5.67275	4.93336	4.9568	5.08419	5.83257	5.01707	5.2883	5.5069	7.74	7.98908	8.60174	8.55709	8.08269
HMG20B	209035_at	6.54317	1.10877	6.90516e-09	1.05311e-07	7.71165	7.8129	4.94324	4.77311	5.15264	5.44635	5.27201	7.16615	5.66617	7.64133	7.94085	7.52076	7.69864	7.59466	6.44052	7.6034	5.87276	5.47132	5.80473	5.19638	7.20022	7.88706	5.97165	6.89435	6.22892	5.5827	6.18646	5.96151	7.40828	7.62929	7.26542	7.72548	5.78787	6.07833	6.23675	6.6557	6.37029	6.26706	7.11662	7.63422	8.11616	7.79401	7.31742	7.99553
HMGA2	201560_at	3.95144	1.31922	6.28511e-06	2.07248e-05	3.34094	3.4236	3.88423	3.79361	4.02291	4.00456	4.45852	3.40725	3.98453	4.28112	4.09336	3.98748	4.26285	4.52435	3.90991	3.1781	3.25983	4.07307	3.68025	4.23002	3.35755	4.52686	4.25201	3.95803	4.09956	3.79872	3.91461	3.90446	3.56812	3.9159	4.49381	4.16562	3.85519	4.15349	4.10247	4.06969	4.46253	4.23038	3.47673	7.98692	8.43066	5.81511	5.80192	5.18217
HN1	209040_s_at	7.11836	1.5292	9.66724e-09	1.32903e-07	8.57698	8.58465	6.36157	6.08274	5.96418	6.14371	5.76707	7.69055	6.25124	8.53221	8.07363	10.2464	9.04327	9.64523	5.91338	7.80503	6.51448	5.683	6.09464	5.93965	7.44724	7.88687	5.87195	6.81945	5.88805	5.76452	6.23213	6.49636	8.0169	8.47104	8.78802	9.30078	6.10947	6.05342	6.38001	6.88667	6.2022	6.66745	7.41972	8.46933	8.46608	9.25481	8.99475	9.65213
HN1	205619_s_at	6.69469	1.4395	2.64851e-09	5.2089e-08	8.17499	8.08326	5.91566	5.79698	5.5947	5.65855	5.47899	7.27186	5.65031	8.21141	7.75702	9.10382	8.45908	8.99477	5.41951	7.68819	6.03914	5.927	6.01115	5.41342	7.03893	7.4705	5.76055	6.69048	5.93211	5.58196	5.98481	5.92166	7.66168	7.96608	7.89131	8.12199	5.33037	5.84704	5.36036	6.81413	5.74497	5.98444	7.33956	8.18294	8.11185	8.36928	8.06018	9.55318
HNMT	219691_at	6.34967	1.19256	2.26399e-09	4.67049e-08	8.02392	8.24378	5.93691	5.86908	5.56043	5.56531	5.62923	6.43294	5.19301	7.58401	6.51109	6.18941	5.59919	5.8957	6.28654	8.35051	5.92424	6.37368	5.42407	6.24645	8.32809	8.13856	6.31726	7.11734	6.20932	5.61774	7.12235	5.99134	7.4385	7.90984	5.57506	6.21765	5.51586	6.02602	4.75242	5.35583	5.00326	5.65631	6.50501	7.45094	7.75864	8.07987	7.93878	7.47048
HOMER1	213519_s_at	5.26127	1.299	8.08237e-10	2.22959e-08	4.48942	4.59617	4.43642	4.49606	4.12292	4.1444	4.46769	4.89496	4.62746	6.29149	6.1443	5.24027	5.22409	5.16693	5.42281	6.88993	5.13567	5.47445	5.06101	5.36937	6.86123	8.85235	4.27229	5.78618	5.4013	5.52417	5.73628	5.63555	5.67185	6.52383	4.16855	4.07239	4.82656	5.76963	4.49159	5.38094	4.7372	5.10073	4.68109	6.29529	6.35344	7.01886	6.82358	6.42669
HOPX	204855_at	6.98735	3.11154	1.35148e-14	3.58888e-12	7.1919	7.20989	4.31766	5.17579	5.29573	5.1788	5.04603	8.24778	5.20304	9.93673	9.39833	8.07986	8.9895	7.77033	5.59033	9.05423	6.97989	6.611	5.12897	5.58461	10.5174	8.19323	5.56231	8.59681	6.43318	5.79125	5.96587	5.05088	8.98149	11.3587	8.42583	8.69873	6.06803	5.64572	5.72662	5.46527	5.4321	6.95727	7.64574	8.93571	8.97159	10.8735	10.6587	10.9113
HOXA3	204602_at	4.79588	2.14547	1.54985e-14	3.99708e-12	5.42854	5.71912	3.79838	3.37303	3.86694	3.77761	3.67345	5.73865	3.59012	7.28224	7.17905	4.96064	5.30043	5.59327	4.27096	7.31621	3.90324	4.06703	3.24284	4.0619	6.39684	6.28418	4.03878	5.46398	4.05511	3.65523	4.40409	3.34524	6.24857	6.40675	4.96557	5.93886	3.62228	3.55529	4.26919	4.95369	3.4843	4.20459	5.603	5.842	6.21697	7.72665	7.75709	7.32489
HOXA5	1552502_s_at	5.96586	1.08725	1.94819e-07	1.20795e-06	7.08543	6.93809	5.18744	5.04274	5.5546	5.05594	4.85269	6.85386	5.44243	7.22665	7.29641	5.50833	6.25136	6.85019	5.24566	8.62788	5.93148	5.72567	5.05468	5.44553	7.69204	6.06432	5.20918	5.88191	5.41697	5.71452	5.52831	4.73176	7.62713	6.34847	5.84275	5.91905	5.66275	5.67413	5.07385	5.53585	5.11902	5.82894	6.62043	6.8176	6.79574	7.583	7.46929	7.0922
HOXB2	207172_s_at	6.53111	1.69024	1.10578e-14	3.06896e-12	7.46652	7.90501	5.74433	5.72134	5.24996	5.97146	5.54269	7.2264	5.11017	8.24571	7.64985	6.14149	6.46911	6.91672	6.35617	8.07961	5.82978	6.21951	6.02956	6.5226	7.97972	7.56273	5.20405	6.63074	5.93662	5.3636	6.05655	5.8841	7.99626	8.12744	6.67101	6.9763	6.5522	5.81693	5.86953	5.84564	5.93738	6.51773	7.38664	7.7362	7.88676	8.84813	8.89652	9.09596
HOXB3	227314_at	6.55024	2.17369	8.25504e-16	3.41928e-13	8.34656	8.1394	6.11448	6.16703	6.00832	5.82443	5.13011	6.59147	5.62588	8.1218	8.3157	6.05543	6.21327	6.93307	5.66759	8.6494	6.22425	6.39239	4.99763	6.76236	8.66728	6.99446	5.82455	6.80883	5.98871	5.09796	6.36584	5.43769	7.8671	8.61859	6.30813	6.76127	5.57525	5.20451	5.62703	6.51391	5.45165	6.91505	7.15106	8.30995	8.03708	9.64284	9.63667	10.1041
HOXB6	204446_s_at	5.4218	1.03077	2.27465e-10	8.7582e-09	6.35037	6.04035	5.02142	5.66729	5.29224	5.45035	5.39738	4.68618	5.43078	6.36977	6.09814	4.58039	4.32336	4.774	5.58928	6.7341	5.64132	5.62712	5.14649	5.01877	6.16901	5.85222	5.26854	5.70819	5.22589	4.99185	5.49981	5.34968	5.40571	5.82991	5.0964	4.93639	5.47712	5.56393	5.50945	5.00712	5.80055	4.45547	5.06387	6.13742	6.26169	6.79635	6.65146	7.53264
HOXB7	202202_s_at	5.94118	1.5462	2.52386e-14	6.04227e-12	6.48109	6.43696	5.81219	6.0676	5.74727	5.29831	5.53436	6.40196	5.73299	7.25841	6.19926	5.16405	5.07402	5.69941	5.60433	7.2606	6.03778	5.57938	5.77666	5.62693	7.04632	6.96516	5.54393	5.47895	5.69969	5.5357	5.69964	5.59689	6.80446	6.34177	5.45233	5.76315	5.89488	5.35938	5.74946	6.37856	6.00229	5.46312	6.13671	7.50324	7.86211	8.35238	8.17925	8.73004
HOXB7	236313_at	6.28097	1.26704	9.24403e-15	2.63238e-12	6.75945	6.83519	5.90626	6.52314	6.10257	6.19685	6.58797	6.60448	6.42401	7.58431	6.34018	5.50817	5.43065	5.94346	6.12721	7.17228	5.77125	6.30265	6.39082	6.04209	7.30974	6.9545	5.9465	6.33057	5.84445	6.26828	5.83819	6.06979	7.09082	6.6127	5.89523	5.83245	6.08892	5.61691	6.4066	5.67057	5.96106	6.21727	6.45025	7.68479	7.5975	7.96867	8.13358	8.40912
HOXC6	223378_at	5.43218	1.92102	3.99386e-11	2.25583e-09	4.64157	4.83792	5.09372	4.64058	5.15485	5.02942	4.50518	6.45881	4.57137	8.65141	6.0093	4.44313	4.52296	4.31535	4.93367	7.79413	5.8795	5.14779	5.2292	4.79062	6.97772	7.3519	4.80698	5.41763	5.78088	4.64157	5.13367	4.61082	7.48516	5.71189	4.68507	4.97996	4.6817	5.06271	5.17636	6.11458	4.85529	4.75306	6.97754	7.96493	8.14672	7.54683	7.00845	8.60761
HPS3	201718_s_at	7.2386	1.02482	2.29628e-07	1.37543e-06	8.93569	8.72573	6.50648	6.67411	6.38067	6.52637	6.76759	8.69972	6.18157	8.26174	7.78306	7.7302	8.19536	7.73854	6.73662	8.14904	6.87281	6.65802	6.59926	6.22178	7.45645	7.70211	6.6351	7.19401	6.67123	6.20911	7.36733	6.88308	8.77244	8.73447	7.91124	8.62907	6.47341	6.22942	6.44335	4.90196	6.26397	6.64885	8.83435	8.98573	8.56058	8.49342	8.31687	8.42814
HPSE	213110_s_at	4.97067	1.09893	2.42151e-07	1.43379e-06	7.05673	7.26395	4.29366	4.50185	4.04461	4.04785	4.17281	6.38015	4.18604	6.23232	4.58738	6.12355	5.07313	5.01268	4.08037	5.75724	4.10376	4.63479	3.9899	4.19142	4.53903	5.86189	4.37542	5.34181	4.50281	4.82451	4.41812	4.47087	6.24658	6.66027	5.05187	5.25353	4.24874	4.54295	4.27474	4.36867	4.35176	4.71765	6.07067	7.40205	7.46897	6.24426	5.82728	6.45838
HRH1	1553117_a_at	5.21093	1.1611	7.42847e-08	5.79306e-07	6.65413	6.84288	4.60947	4.58977	4.33306	4.66227	4.55299	4.60051	4.57566	6.86725	5.08221	6.68397	5.69711	5.13339	5.00908	6.88546	4.65726	4.4808	4.36454	4.70697	5.53478	8.21436	4.59876	5.14069	4.52449	4.77383	4.64058	4.63713	5.93325	5.74894	5.44573	5.83973	4.6896	4.91884	4.52845	4.60416	4.30575	5.22201	4.93628	7.79459	7.88651	6.50591	6.83247	6.60086
HS2ST1 /// LOC339524	1565717_s_at	6.05544	1.08584	2.39622e-06	9.11524e-06	7.1526	7.45375	4.68057	4.99462	5.07073	5.0786	5.15908	6.48332	4.2647	8.30322	6.06904	5.73725	6.04866	5.7406	5.96779	8.77112	5.89653	6.86681	5.47995	5.27781	8.92168	7.17395	5.56988	6.94859	5.37983	4.84425	5.99462	5.27058	7.11732	7.37111	5.77118	5.98299	5.65154	5.34419	5.5084	5.32612	5.38244	5.79346	6.31314	6.22169	6.54199	6.46919	6.30385	7.49589
HS3ST1	228585_at	4.96265	2.0939	5.71975e-11	3.05996e-09	6.41808	6.59289	4.07238	3.83596	3.8339	3.96846	3.86578	5.90105	4.14324	6.51733	4.81756	8.46966	6.76188	6.33418	3.86492	5.56763	4.47809	3.95834	4.06926	4.05754	6.9968	5.98638	4.38903	4.79987	3.99554	3.85827	4.58901	3.89841	5.8551	6.68993	5.38856	5.44823	3.8844	3.80252	3.69008	5.11767	4.00031	3.88925	5.73593	8.51081	8.56931	8.29617	8.22047	8.39296
HSD11B1	202831_at	6.1461	1.72697	1.64927e-13	2.71609e-11	7.61903	7.50241	6.62581	5.64471	5.35187	6.08885	4.77693	6.06128	5.40007	8.02616	6.43103	5.5756	5.12274	5.73054	6.94775	8.76109	6.10921	5.8409	5.86653	5.68191	8.9766	6.7056	5.69211	6.55141	5.88874	5.27959	5.83349	4.85817	7.17225	7.79393	4.58368	5.47312	5.89284	5.57208	4.3136	6.23439	5.15077	5.92322	6.6377	7.92468	7.77539	7.85509	8.03602	7.94413
HSD17B6	203303_at	3.74341	1.0635	0.000875051	0.00165117	8.87079	8.68541	3.15358	2.97816	3.15774	2.86014	3.17593	3.21423	2.93415	4.24233	4.67938	5.19444	4.72849	5.39406	3.26727	3.36866	3.06572	2.94527	2.95842	2.89487	3.31802	3.05308	2.91241	3.16349	3.28664	3.0809	3.16572	2.97653	3.1388	4.58933	4.6389	4.98331	2.93649	3.0745	3.37799	3.29708	3.1403	3.12297	2.96758	7.50824	7.32289	7.00496	6.77039	4.80574
HSD17B6	229991_s_at	4.62106	1.05596	0.000603666	0.0011799	9.3605	9.25098	4.40363	4.16451	4.06676	4.00615	4.01207	3.61792	3.82162	5.14533	5.65631	5.80729	5.86924	6.75352	3.46678	3.99487	3.63117	3.72736	3.77297	4.26501	4.13122	3.7971	3.82257	3.97209	4.17094	4.03642	3.88401	4.11445	4.19007	5.33323	5.47215	5.74749	3.81266	4.13669	4.02928	4.98491	3.873	4.1486	3.77058	8.09277	8.30375	7.68834	7.54768	5.71766
HSPA6	235074_at	6.49586	1.34401	5.62622e-06	1.88535e-05	8.67925	8.55709	5.25757	5.38845	5.21617	5.26042	5.04511	6.916	5.17726	7.9974	7.35323	6.19127	5.96632	5.07074	5.30051	8.55128	5.60091	8.7895	5.86727	5.29347	8.21342	7.95982	5.15427	7.15149	5.41852	5.0888	5.14627	7.98154	8.44359	9.40155	4.98783	5.50543	6.40228	4.66809	5.38692	6.58248	10.0933	4.85454	7.41926	9.47856	9.39481	7.23583	7.39882	8.06794
HSPG2	222904_s_at	8.64963	1.08045	4.28063e-14	9.39934e-12	9.77276	9.57538	8.72971	7.98045	8.42437	8.3943	7.92097	8.30509	8.90871	9.99128	9.44074	7.99228	8.2952	8.48921	8.9259	9.78972	7.87711	8.45864	8.23157	8.20725	9.74179	9.39834	7.77393	8.89344	8.25378	8.89068	8.51018	7.99927	8.87161	9.5406	8.46507	7.75304	8.82514	8.2938	8.33024	9.19081	8.05437	8.45391	8.3848	9.88441	9.56713	9.63499	9.47866	9.86749
HTR2B	221059_s_at	4.67814	1.89228	4.78978e-08	4.19749e-07	5.44921	5.53007	3.51895	3.89224	3.38537	3.69574	3.52704	5.10137	3.34349	7.05773	9.35062	4.54386	4.21303	4.07226	3.53078	8.16894	3.52429	4.43467	3.60925	3.59399	7.28855	6.48084	3.83173	5.87819	3.74083	3.31195	3.89126	3.94511	6.73497	6.62655	3.68651	4.12177	3.9281	3.65983	3.58556	3.81871	3.56982	5.66094	5.14337	4.3761	4.80647	7.9373	7.73056	5.84111
HTRA1	222449_at	8.51935	1.51945	7.57727e-14	1.48411e-11	8.70968	8.77072	7.97287	8.25617	8.06421	8.20005	8.18209	7.62363	8.67296	9.89243	8.6767	7.2632	7.21105	8.14028	8.56065	10.3071	8.60438	8.4213	8.30378	8.16758	10.1511	10.4979	8.78726	9.34001	8.09486	8.06055	8.44294	8.67912	8.60997	10.6191	7.1974	7.51749	8.1532	7.98816	8.30809	9.17384	8.41419	8.24605	7.97261	9.96757	10.1945	10.5458	10.5636	9.69459
IBSP	227295_at	2.94104	1.0312	1.80554e-06	7.20991e-06	2.56765	2.55297	2.77314	3.03318	2.92918	2.88357	2.81891	2.87463	2.88413	3.77281	2.75395	2.79356	2.63823	2.57372	3.18233	2.80117	2.77666	2.65082	2.68533	2.9641	3.3023	2.87855	2.79106	2.84322	2.95069	2.83299	2.91453	2.95421	2.71521	4.68956	2.84902	2.84322	3.06111	2.97663	3.12086	3.20811	2.84226	3.19077	2.82608	4.54468	4.86537	4.70551	4.61714	3.30547
ICAM1	230319_at	6.80953	1.1931	6.63097e-07	3.18864e-06	8.38498	8.70133	5.75162	5.65265	5.94185	5.86095	5.30269	8.41414	5.69012	9.43459	7.68726	7.69122	6.59377	6.96607	6.1443	8.10789	6.0095	6.30993	6.18922	6.13195	7.65778	9.98814	5.79403	6.75778	6.12952	5.77444	6.21735	6.05758	8.24755	8.57438	6.16479	6.53576	6.27779	6.19177	5.83434	6.13938	5.44	6.57669	8.24672	9.08308	9.54353	7.91341	7.70646	7.83486
ID1	242418_at	8.21839	1.29154	1.38398e-05	4.09021e-05	8.09776	8.09836	8.09805	7.82922	7.28263	7.18014	7.50553	9.13991	6.62376	9.53154	10.6049	11.5531	10.4979	11.2564	8.48804	9.21252	6.42784	7.70111	6.8153	7.89957	8.50302	8.86965	8.2409	7.96688	6.9989	8.13819	8.4467	6.96175	9.15416	7.4806	10.227	9.8011	6.85097	6.7897	7.55699	5.83015	6.55905	7.61876	8.67905	9.78714	9.90536	10.0474	9.78685	11.2453
ID3	213425_at	7.94086	1.31342	2.75798e-09	5.35865e-08	9.526	9.39379	7.07027	7.07999	7.0744	7.07005	7.24175	8.04997	6.67065	9.81124	9.08143	8.91089	8.52409	9.64557	8.32754	9.61646	6.67474	7.59869	7.08944	7.54401	9.05045	9.03805	7.1437	7.89006	6.61385	7.2544	7.47506	7.48999	9.37056	9.18886	8.48171	8.57974	6.97165	7.13652	7.04206	5.99167	7.29146	7.17518	8.50745	9.7839	9.40344	9.65882	9.48502	9.58897
IDS	209949_at	5.83331	1.28459	2.78314e-13	4.11682e-11	6.71268	6.78168	4.31245	4.68733	4.66976	5.19729	4.91202	6.93762	5.14556	6.98974	6.80943	6.07523	6.0213	5.58688	5.66273	7.06645	6.40723	5.71885	5.30689	5.05085	6.95082	6.73955	5.66305	6.21779	6.02486	5.72163	5.74763	5.18062	6.75016	7.14004	6.38283	6.37178	5.41864	5.44226	5.12294	4.46336	4.4925	5.11843	6.49808	7.0203	7.08298	7.3207	7.28772	7.2857
IER3	202555_s_at	9.72098	1.1636	1.27928e-09	3.0965e-08	9.67801	9.64082	9.36994	9.49879	9.45306	9.29276	9.21714	9.05829	8.65405	11.428	10.2171	10.2447	10.5666	11.311	10.0691	10.2807	9.09451	9.73049	10.4691	9.84625	10.6139	11.9196	10.1593	9.80891	9.0425	9.28561	9.25747	9.70956	9.57635	10.3346	8.25465	6.86249	9.77332	9.69971	8.47334	9.22781	9.88985	9.85966	10.2493	11.3584	11.3513	10.9686	10.9186	10.9572
IER5	224414_s_at	7.62306	1.05059	5.21e-06	1.7668e-05	9.85004	9.71056	6.35097	6.57587	6.44795	6.08534	5.9073	9.17646	6.55955	9.29101	9.32487	8.51534	8.0087	7.14894	7.55126	8.69578	7.6603	8.10854	6.61043	6.07165	8.47939	9.33511	7.02767	7.08196	6.27871	6.71404	7.78395	6.71591	9.55226	8.71581	7.36905	7.48786	6.63964	6.54875	6.36167	6.80874	8.00955	7.00544	9.7329	10.0262	9.93296	8.96191	8.91559	8.70732
IER5L	217728_at	6.17594	1.31944	1.57623e-15	5.74535e-13	6.40414	6.41527	6.20851	5.76869	5.73312	6.00228	5.65706	5.96611	5.66971	7.17094	6.46468	6.01884	5.78155	6.25911	5.4542	7.94809	5.37532	6.24564	6.42802	5.55073	7.08298	7.16765	5.62227	6.67356	6.20519	5.81763	6.13254	5.52873	6.87793	7.58251	5.60391	5.90909	5.81984	5.7657	5.53955	6.58265	5.66068	6.43794	6.32931	7.42543	7.35509	8.13363	8.17389	7.72816
IFI16	223854_at	6.45099	2.04112	4.972e-09	8.32507e-08	9.09397	9.64056	4.33851	4.62303	4.71942	4.54478	4.47464	9.27472	4.4578	8.94795	7.57221	7.26063	6.84617	7.0894	6.52403	9.15091	5.24464	6.45847	3.84282	5.10089	8.59856	9.53341	5.4353	7.01301	5.93556	4.63898	5.72754	4.85419	9.17117	8.75643	7.01549	7.68177	4.78254	5.08269	4.61736	5.09662	4.86559	5.01616	8.5606	9.16804	9.56283	9.22866	8.87088	8.94545
IFI16	214059_at	8.52102	1.87084	2.96242e-10	1.07478e-08	10.7436	10.7158	6.98049	7.18695	6.92064	7.05883	6.88036	10.5696	6.72116	10.5282	9.20713	9.03147	8.97844	8.99578	8.6117	11.4665	7.85758	8.44511	6.54931	7.64873	10.4385	10.9228	6.98691	9.2434	7.6542	7.06045	8.2984	7.43635	11.0612	10.5223	8.34153	8.7501	7.55652	8.01031	7.20391	5.64978	6.98225	8.22967	10.8739	10.824	10.958	10.9407	10.8	10.0197
IFI16	224791_at	8.62873	1.82595	6.3499e-10	1.86356e-08	10.862	10.9407	7.08284	7.46039	7.12305	7.25968	7.39528	10.6691	7.09407	10.5001	9.26922	9.09956	8.82437	8.77873	8.55004	11.4006	7.87216	8.71826	6.13578	7.98355	10.5006	11.0696	7.2238	9.2633	7.77968	7.52952	8.38162	7.98445	11.1793	10.6198	8.23432	8.76103	7.75858	7.91174	7.21951	5.12384	7.37657	8.47294	11.1106	10.8569	11.0193	11.0185	10.8613	10.0832
IFI27	204304_s_at	8.17974	2.24278	7.51901e-11	3.75779e-09	11.1435	10.9339	6.82295	6.74316	6.73904	6.75047	6.82961	8.55405	6.52571	10.4675	9.25809	10.6247	10.3122	11.4854	7.75052	9.96529	7.96228	7.64998	6.63897	7.26825	8.87073	9.37402	7.29424	7.67357	8.05693	6.63665	7.30642	6.74341	8.80045	8.37179	8.97312	10.5537	6.55245	7.78445	6.78525	5.80048	6.66345	8.26703	8.07603	11.0025	10.7902	11.4998	11.5221	11.5504
IFI30	213703_at	9.4239	1.44014	9.94598e-10	2.57968e-08	10.9439	10.712	8.76609	8.55752	8.63695	8.39961	8.40916	10.468	8.58431	11.8432	9.75635	11.1406	10.1733	9.89041	8.60623	11.0056	9.22136	8.45941	9.17687	8.20657	9.10058	10.9165	8.67878	9.79228	8.77413	8.21487	8.14747	8.81232	10.7278	11.52	9.92195	9.85742	8.40544	8.45368	8.97397	8.79188	8.51729	8.64065	10.3276	11.7568	11.7651	10.9303	10.7136	11.4547
IFI35	239296_at	6.76849	1.03359	3.69909e-09	6.68808e-08	8.06717	8.10423	5.75923	5.56167	5.9817	5.96158	5.80659	7.14538	5.98929	7.50496	7.44286	8.45005	7.54792	7.41878	6.50632	7.83778	6.21109	6.43595	6.26447	5.77887	7.39236	7.65159	5.87441	7.12347	6.38089	5.80501	6.24599	6.02884	7.6693	7.61186	7.44007	7.99281	6.4983	6.38833	5.718	7.03306	5.92407	6.15075	7.26602	8.30411	8.32119	8.03883	7.64244	8.1665
IFI44	201743_at	6.82446	1.87978	3.45762e-12	3.1826e-10	9.31514	9.26989	5.32168	5.4104	5.3053	5.33332	5.20059	7.49264	5.19823	8.19541	6.86596	8.31375	7.10335	7.31119	6.40479	8.50851	6.91332	6.82739	5.15658	6.02472	8.26931	7.93614	6.44633	7.31484	7.92897	5.09801	6.85494	5.65798	7.92746	8.31177	6.6068	7.73194	6.02248	7.16551	5.72181	4.67314	5.81143	7.19972	8.00314	9.34406	9.38558	9.21593	9.34495	8.99655
IFI44	225496_s_at	5.70794	1.49507	1.68078e-11	1.13453e-09	7.49159	7.48296	4.95795	5.32462	5.06272	5.02518	5.29316	4.85351	5.26488	6.63033	5.77475	6.6117	5.8475	6.31709	4.86015	5.90731	5.38594	5.11578	4.69531	5.63263	6.81916	5.48443	5.45651	6.01591	6.43231	4.80776	5.90771	4.68101	6.14299	6.99865	4.89044	6.42719	5.05204	5.90835	5.32824	4.81557	4.97599	6.24202	6.68843	7.51283	7.39882	8.12171	8.4303	7.64921
IFI44L	203753_at	6.78471	1.99737	3.22185e-11	1.90232e-09	9.88388	9.96266	5.80849	5.67921	5.34022	4.79343	5.51651	7.48322	5.31618	7.73531	6.88371	8.53535	6.20957	6.41589	6.52941	8.71708	7.75	6.52499	5.4232	5.56432	8.14033	7.85905	6.94323	7.15011	8.01673	5.16711	6.56617	5.87376	7.55974	7.95292	5.46669	6.41811	5.56656	7.56841	6.00635	5.39277	5.97066	7.25997	7.65252	9.48347	9.57459	9.62537	9.50305	9.31903
IFI6	242853_at	6.68571	1.10369	6.22251e-07	3.03223e-06	7.47013	7.79542	8.87924	7.94017	6.45814	6.27986	5.59654	6.81146	5.71639	7.11982	6.37513	7.18792	7.24355	6.49962	6.43188	6.27276	6.61766	6.60315	6.02365	5.97659	6.81665	6.50192	7.27589	5.75978	9.13139	6.04598	7.77739	6.14942	5.60011	6.2355	6.37301	6.87217	6.01806	6.61052	5.86004	7.7511	6.33239	6.31754	6.01456	8.33319	8.429	9.67836	8.26653	9.70214
IFIT1	205618_at	7.21231	1.2735	9.25852e-08	6.83513e-07	10.1869	9.8904	6.7909	6.7038	6.97395	6.85149	7.27896	5.81046	6.16159	7.3227	7.507	7.13457	5.99833	6.52037	6.02309	8.35245	7.62359	7.60567	6.04115	6.86057	8.85109	7.45209	8.07159	7.75995	8.34041	6.05721	7.70312	6.8336	7.16227	7.73174	6.23244	7.25807	6.82968	7.62925	6.69791	5.75628	6.74133	7.68326	6.85084	9.32107	9.44431	8.80618	8.37339	9.04003
IFIT2	223492_s_at	5.93192	1.46033	1.28399e-09	3.10155e-08	9.30567	9.07184	5.22377	5.14544	4.28156	5.29831	5.27643	5.89185	4.91984	6.7184	6.53044	7.14572	5.72129	5.7324	5.10978	7.45183	5.95613	5.4786	5.0053	4.72694	7.29284	5.94797	5.14738	6.10065	6.14993	4.78029	5.74923	5.50477	6.82769	7.22211	6.11859	7.04648	5.33274	5.24121	5.50709	4.40611	4.91569	5.26881	6.79355	8.57795	8.42047	7.26746	7.0905	7.05876
IFIT3	242814_at	7.49823	1.36234	3.17463e-07	1.77768e-06	10.4681	10.4508	6.6863	6.52588	7.08059	6.46774	6.78256	7.50111	6.06001	8.22675	8.54299	9.46904	8.13102	7.65086	6.43097	8.07473	7.96323	6.95926	6.85482	6.68433	8.74589	7.24644	7.84941	7.60839	8.24823	6.24495	7.60547	6.78516	7.54882	8.3866	8.89343	9.43873	6.09876	7.39423	6.08564	4.34789	6.50658	7.18784	7.19742	10.4439	10.3657	9.12333	8.70374	9.09195
IFITM1	203923_s_at	9.36273	1.5625	1.61277e-09	3.63819e-08	11.5967	11.4387	8.3677	8.09677	7.95902	8.01795	8.18711	11.024	8.00381	11.3566	10.2855	11.3857	9.9434	9.83974	9.06736	11.8482	8.78489	8.82608	7.72389	8.21955	10.8368	11.2896	8.43908	9.37074	8.99746	7.8747	8.82662	8.03659	11.2816	10.4237	9.51634	9.74062	8.18647	8.75112	8.31552	7.46365	8.22389	8.64674	10.9523	11.6835	11.6977	10.8858	10.8796	11.1182
IFITM1	203455_s_at	9.26257	1.44394	1.27389e-08	1.61714e-07	11.6055	11.3341	8.02149	8.01194	8.00724	7.82262	8.06792	10.9674	7.83149	11.1622	10.2343	11.2956	10.0023	9.44059	8.71931	11.7107	9.16118	8.98003	7.66847	8.37817	10.6796	10.918	8.4172	9.01926	8.99734	7.62059	8.66857	7.83843	11.0228	10.0811	9.55328	9.79192	7.9429	8.43399	8.05627	8.44259	7.8546	8.61267	10.8664	11.5669	11.3076	10.7713	10.6691	11.0757
IFITM2	201954_at	10.031	1.43816	7.81713e-11	3.8609e-09	11.8291	11.7704	9.27635	8.99023	9.30692	8.95952	8.73519	11.3145	8.77918	12.1058	11.0196	11.3255	9.80979	10.1414	10.4357	12.2476	9.81088	9.29834	8.87913	9.08696	11.352	11.8549	9.43818	10.2517	9.63433	9.37394	9.41223	8.96378	11.6187	11.404	9.34668	9.71058	9.09683	9.60872	8.9274	8.22282	9.18938	9.60977	11.0718	11.8903	11.8747	11.3299	11.2773	11.5884
IFITM3	202834_at	11.0679	1.27005	1.02366e-11	7.60446e-10	12.6278	12.5805	10.5121	10.1452	10.1761	10.3655	10.3262	11.9125	10.2357	12.7047	11.682	12.2447	10.7108	11.0185	11.3286	12.9919	10.5875	10.693	10.1687	10.3542	12.1452	12.633	10.6005	11.5342	10.7734	10.5341	10.517	10.2118	12.2286	12.1247	10.2772	10.7356	10.5501	11.0192	10.4136	8.80284	10.6017	10.8966	11.6822	12.6889	12.7197	12.251	12.222	12.4323
IFNAR2	212501_at	6.96083	1.07248	1.4128e-07	9.45009e-07	9.13406	8.90822	6.01599	6.25664	5.57852	6.00863	6.02104	8.41066	5.68292	8.25441	7.27636	8.27038	7.69384	7.32094	6.11635	8.2101	6.60544	5.80749	6.1964	6.27037	7.21053	8.30879	6.16032	7.15287	6.23594	6.66365	6.56096	6.42108	8.6607	8.41444	7.32986	7.57459	5.86172	5.75984	6.34967	5.38739	6.09807	6.62267	8.66071	8.58156	8.4286	8.23626	8.35537	8.02324
IFNGR1	210830_s_at	6.88957	1.12936	9.06844e-07	4.11535e-06	9.16515	8.88434	5.23625	5.72039	5.42377	5.41575	5.5426	9.35535	5.84011	8.81823	7.74566	8.30589	8.31311	7.23778	6.97139	7.12228	6.51172	6.86929	6.2045	6.35249	6.64383	7.20258	5.98226	7.0761	5.68023	6.01282	5.96784	5.96131	8.0394	8.32936	7.8234	8.18204	6.29225	5.90918	5.16169	7.22973	5.48327	5.65853	9.02147	8.78103	8.46549	7.72501	7.77208	8.26382
IFNGR1	240370_at	7.82559	1.07115	2.80071e-06	1.03985e-05	9.542	9.87366	6.74344	6.52048	6.9103	6.55068	6.65713	9.6858	6.59722	9.42674	8.51734	9.25157	8.85222	8.2483	7.85845	8.63	7.08482	7.48678	6.64656	6.65974	8.91797	9.1013	6.58539	7.79837	7.23207	6.97592	7.60979	6.6995	9.45513	9.33325	9.11509	9.34499	6.95617	7.2192	6.56579	4.99024	6.75558	7.09227	9.70672	9.21556	9.76734	9.27539	8.87601	9.22311
IGDCC4	203821_at	4.5904	1.42309	3.96304e-07	2.1237e-06	3.48814	3.02627	3.77394	4.43874	3.55477	3.00941	3.30077	4.86935	3.76333	6.93736	4.31369	4.39473	4.42985	5.30793	3.87196	7.97766	4.64675	3.9115	3.90317	4.18796	6.59658	8.67619	3.44194	5.11631	4.45756	3.56093	5.07303	3.9716	5.79065	6.39819	3.74018	4.31572	4.35585	4.25838	4.23903	3.6128	3.6904	4.92087	5.70216	5.9537	6.23708	5.63785	5.91709	5.73273
IGF2 /// INS-IGF2	1553613_s_at	6.81593	1.07057	0.00107459	0.0019882	7.21744	7.63313	7.49341	7.64827	5.42481	5.42502	4.99707	8.16448	5.51803	9.56538	8.02626	4.86188	5.5857	6.0877	8.06605	10.3434	5.97251	6.71531	7.35012	5.92299	8.15122	10.5152	6.27424	5.86674	5.89115	5.8951	6.72908	6.5157	9.66101	5.90258	6.48117	6.40485	6.61707	5.22442	5.20682	6.72212	4.93333	6.53713	8.27343	7.38739	7.52709	6.7701	6.71232	7.376
IGF2BP3	227480_at	3.35988	1.76527	7.27322e-09	1.09038e-07	3.26375	3.57221	3.30462	3.28268	3.27838	3.13751	3.4099	3.69994	3.03106	5.49126	3.5903	2.86642	2.92778	3.30552	2.94011	3.2044	3.0422	2.77873	3.60433	3.34398	3.23989	4.40908	2.85496	3.17095	3.10805	3.07197	3.4042	3.3419	3.84299	3.95045	3.49266	3.01063	3.18285	3.19018	2.72941	4.26302	3.20354	3.30505	3.18861	5.88615	6.16298	3.9446	3.77511	7.61169
IGF2BP3	1561689_at	3.29802	1.58746	2.41876e-08	2.5633e-07	3.33523	3.30644	3.09857	3.29505	3.65247	3.03177	3.12662	3.8034	3.14085	4.91401	3.17565	3.36439	2.81319	3.07581	3.20768	3.30508	3.41003	2.83361	3.49726	3.05851	3.21042	3.90815	3.2571	3.29266	2.96413	2.8734	2.94628	3.15849	3.45796	3.6209	2.95648	2.7728	3.24101	3.35517	3.46157	4.03836	3.0523	3.47405	3.13589	5.18427	5.80457	3.62806	3.87121	7.38353
IGFBP3	205157_s_at	8.36241	3.0818	1.49918e-14	3.90323e-12	11.5604	11.3974	6.91708	6.21072	6.16684	5.95508	6.93945	11.0603	6.22427	10.5888	9.46272	8.38364	9.62279	9.59692	8.18637	10.0705	7.61005	7.53623	6.75574	6.76661	10.987	11.1101	7.37793	8.05638	6.65258	7.03471	7.27078	7.20534	10.9058	10.2943	9.36226	9.3881	6.72152	6.86306	6.63252	7.55811	7.0097	7.24911	11.4428	11.6219	11.4876	12.5034	12.3811	11.6678
IGFBP3	204174_at	6.86597	2.49368	1.33826e-14	3.58674e-12	9.55551	9.45369	5.81153	5.70213	5.98626	5.78902	6.02432	8.85933	5.37352	8.55079	7.41072	6.26685	7.2666	7.61357	6.7035	7.99567	6.22702	5.69586	5.48728	5.61933	9.25076	9.29726	6.23576	6.40969	5.96692	6.01238	5.64292	5.45358	8.86813	8.10828	7.74281	7.5931	5.51271	5.70897	5.67086	5.58414	5.77942	6.26825	9.27432	9.50089	9.47515	10.3515	10.3241	9.64475
IGFBP4	205076_s_at	8.35044	1.66457	7.19411e-12	5.75897e-10	8.68677	8.72988	7.69652	7.52543	7.23383	6.8324	7.25642	9.43769	7.3164	10.4494	9.35155	7.48117	8.08369	8.15954	8.81441	11.1893	8.24263	8.31593	7.30653	7.73025	10.7847	10.8653	7.66168	9.00293	7.68201	7.42181	7.94384	7.46989	9.94936	9.29913	7.85056	7.92466	7.52543	7.52789	7.49639	8.95565	7.46741	8.07969	8.91912	9.45049	9.47787	9.7687	9.67396	9.63119
IGFBP5	206392_s_at	8.42712	2.66673	3.2709e-17	2.6692e-14	8.72629	8.52174	7.51601	7.42909	7.08795	6.66926	6.66751	10.2164	6.85094	11.0357	9.78757	7.51664	8.52771	10.2608	9.38592	10.2143	8.93781	8.57521	7.19737	7.01354	11.3395	9.89411	7.61951	9.40627	7.65693	7.79906	8.47523	6.98137	10.5119	11.5209	7.62991	8.37651	8.0885	7.7191	6.68028	6.50519	6.70964	7.99415	9.61197	10.9007	10.6978	11.5502	11.3369	12.0069
IGFBP5	1556499_s_at	6.13478	1.91329	1.24992e-15	4.71306e-13	5.96754	6.1542	5.66378	5.23876	5.80726	5.07533	5.63016	6.3731	5.70036	7.62186	6.39221	5.43103	5.62791	6.90858	6.77186	7.3723	6.25449	5.51646	6.2036	5.21793	8.86077	7.31735	5.28812	6.01214	5.04935	5.53442	6.15518	5.44475	7.35415	8.72224	4.83266	5.87388	5.8393	5.4424	5.79886	6.47976	5.56831	6.19733	6.55677	7.48524	8.01262	8.43837	8.3996	8.75788
IGFBP5	224940_s_at	5.40848	1.00218	1.16535e-11	8.41683e-10	5.21697	5.17436	4.58589	5.86494	5.13804	5.49379	5.32161	5.72624	5.77076	6.41485	5.43604	4.35246	3.86104	6.12081	5.75195	6.14279	5.16223	5.17519	5.51226	4.88202	6.89995	6.13139	4.31139	5.50996	5.3382	4.85509	5.62203	4.76761	6.13751	6.70632	5.67977	4.93905	5.1076	4.69397	5.16479	5.43742	5.41002	5.55393	5.56043	6.36001	6.29285	6.76614	6.38769	6.99396
IGFBP7	213817_at	11.0847	1.74677	3.05028e-13	4.40037e-11	12.8389	12.8439	10.8797	10.4383	10.4441	10.2526	10.0638	12.1085	10.2058	12.8474	11.1624	10.0266	10.5144	10.0008	11.5013	13.2022	11.3469	11.4157	10.312	10.3963	13.2428	12.2624	10.7396	11.8777	10.8191	10.1841	10.7957	10.5152	12.6158	12.7084	10.2348	10.3228	10.9309	10.4492	10.7298	7.53191	10.7245	10.9021	11.9132	12.5165	12.5223	12.9664	12.992	12.8104
IGFBP7	218960_at	5.23859	1.67377	3.82998e-13	5.35561e-11	6.78368	7.16862	4.56924	4.69485	4.01167	4.24326	4.69766	6.20368	4.38446	7.3894	4.74875	4.38133	4.61729	4.26071	5.12094	6.77101	4.6099	4.61409	5.1879	5.07324	6.86085	6.13346	4.63883	6.01325	4.61339	4.83468	4.59635	4.35516	6.56205	6.73702	4.18789	4.4965	4.51524	4.77636	5.26655	5.00724	4.49423	5.26673	7.41765	6.90859	7.11792	7.33899	7.30219	7.28433
IGFBP7	201720_s_at	11.0205	1.19831	6.42006e-10	1.87709e-08	12.5693	12.2392	10.9411	10.8477	11.1092	10.4614	10.3511	12.1123	10.3376	12.2278	11.367	10.871	10.9991	10.2366	10.8487	12.305	11.3209	11.6616	9.4341	10.5856	12.2959	11.4973	10.7382	11.8008	11.0103	10.397	10.8644	10.6105	12.3112	12.3941	10.0625	10.5796	10.7085	10.5803	10.6263	7.06677	10.7202	10.6663	12.0426	12.4776	12.1018	12.4735	12.6655	12.2957
IGHA1 /// IGHA2 /// LOC100126583	206335_at	11.2983	1.84824	4.65971e-05	0.000118201	12.9443	13.0386	9.76379	9.19762	10.9339	10.21	6.02481	13.5218	10.1504	12.2757	14.4656	14.502	14.5062	14.5192	10.2135	12.1237	10.2062	12.1617	9.88143	9.79779	13.2818	13.5551	10.4922	12.8657	9.22716	10.2061	10.784	10.8006	13.8356	12.8147	14.3729	14.5406	7.60017	9.2532	6.12259	10.5952	5.75013	9.97378	14.1244	12.7826	12.8309	14.0623	13.7298	13.5353
IGHA1 /// IGHG1 /// IGHM /// IGHV3-23 /// IGHV4-31	212614_at	6.78596	1.4656	0.00134537	0.00244151	8.84897	8.78772	4.29784	4.94996	4.67769	4.54803	4.73152	9.69573	4.5672	8.01757	10.3316	10.396	11.019	9.68914	4.85167	7.83104	4.27191	6.01959	4.46228	5.43246	7.82766	10.1904	4.88822	7.6809	4.43354	5.10938	4.78409	4.80383	10.1581	8.43628	10.5927	10.7309	4.07997	4.76459	4.22497	4.91476	4.20339	5.26901	10.1328	9.02832	8.88652	8.59278	8.40282	7.90932
IGHG1 /// IGHG2 /// IGHM /// IGHV4-31	227692_at	9.801	2.98109	7.42698e-08	5.79306e-07	13.7964	13.9912	7.1478	6.72337	7.19066	6.58542	6.41198	14.4459	8.04972	12.9535	11.3724	10.5973	11.1456	13.3128	9.14764	13.1832	7.91178	10.0999	6.46616	8.14071	11.3212	14.6677	6.506	12.6893	7.29422	7.9391	8.69874	6.34001	13.8895	12.2308	11.0738	12.2061	6.52254	8.01147	6.39684	8.82165	6.99458	8.62745	13.3341	14.2865	14.3453	13.7766	13.1841	12.1937
IGHM	212361_s_at	9.26259	1.39763	0.00291764	0.00495287	11.6523	11.7199	6.82875	6.50741	7.79319	7.30547	6.55307	12.2657	7.46365	9.75277	12.6715	13.4445	13.8365	12.4505	7.20211	10.1154	7.27537	8.12855	7.00773	6.97738	10.6279	10.6129	8.09756	9.59726	6.44876	8.08055	8.06039	6.91603	12.372	12.1249	13.38	13.2952	6.55525	7.00727	6.59084	7.94992	6.41206	7.56389	12.5965	10.8958	11.0856	10.7425	10.1434	10.4029
IGHM	215000_s_at	7.25736	1.06625	0.00960487	0.0147845	9.20657	9.28915	5.81829	5.58705	6.08503	5.36428	6.29869	10.478	6.26712	7.71389	10.3992	9.90869	10.9715	9.89443	5.68428	7.38666	6.0857	6.16529	5.69661	6.03104	7.62546	10.1926	5.43315	8.5795	5.45165	5.75919	5.19677	5.68965	9.74542	7.98679	10.4919	10.76	3.35574	5.20014	5.48592	4.94233	5.09685	5.69141	10.0209	9.25172	9.41015	9.32383	8.85586	8.36449
IGJ	223614_at	9.75162	1.11008	0.00908363	0.0140445	10.6928	10.9044	7.83253	7.75008	9.95647	9.83894	4.87373	11.9717	9.08263	9.93357	12.2919	12.0771	12.4232	11.8573	8.77091	10.6537	8.76313	11.1579	7.5594	9.25704	11.743	11.4335	9.08591	11.2121	7.46242	9.42327	9.58418	10.103	12.716	11.245	13.1694	13.3178	6.25417	8.23069	4.9858	5.6469	4.66189	9.23011	13.1598	10.435	10.3694	11.5632	11.3485	11.2772
IGK@ /// IGKC	229202_at	9.54458	2.13981	5.81984e-05	0.000143871	12.1901	12.1454	6.53552	6.07503	8.35771	8.2739	5.20059	13.508	7.22447	11.293	13.1879	13.1189	13.6376	13.3382	8.13445	11.4227	8.11109	9.20663	6.96266	7.16091	10.6451	13.51	7.80949	11.4784	6.85909	8.10242	8.05203	8.3	12.976	11.603	13.2043	13.3769	5.98494	7.1411	4.72882	7.10613	6.01954	7.27213	12.9842	12.3808	12.4956	12.4731	12.2001	11.4071
IGK@ /// IGKC	225045_at	12.3445	1.61879	1.97992e-06	7.77785e-06	14.1579	14.2165	10.7727	10.279	11.5275	11.4225	9.10682	14.471	11.4219	13.8773	14.457	14.4281	14.5176	14.4586	11.4322	13.9402	11.0314	12.819	10.6355	11.1111	13.7119	14.5337	11.4669	13.8456	10.5323	11.5361	11.898	12.0194	14.4389	13.9635	14.3466	14.559	9.27911	10.9154	8.74422	10.714	8.83331	11.659	14.3566	14.1201	14.1448	14.2781	14.2088	13.9565
IGK@ /// IGKC	208703_s_at	12.3217	1.60423	3.96248e-06	1.39549e-05	14.1743	14.2024	10.742	10.2628	11.6041	11.3299	9.01961	14.5446	11.4664	13.8597	14.5122	14.4631	14.5349	14.5507	11.4712	13.9292	10.995	12.8888	10.5549	11.0844	13.6908	14.5038	11.2361	13.8124	10.4828	11.3806	11.6782	12.0157	14.4514	13.9243	14.464	14.5511	9.09989	10.8471	8.55523	10.8025	8.89785	11.6355	14.3269	14.1087	14.1375	14.2618	14.2107	13.9046
IGK@ /// IGKC	228095_at	12.3206	1.57143	5.33682e-06	1.80362e-05	14.1069	14.1754	10.7501	10.2207	11.5249	11.3509	8.96485	14.5569	11.3387	13.8493	14.5789	14.5017	14.6243	14.5711	11.4647	13.9131	11.0449	12.8149	10.4835	11.1326	13.635	14.5677	11.217	13.753	10.5159	11.4614	11.6313	12.0195	14.4139	13.8997	14.3775	14.5951	9.21535	10.8224	8.85083	10.7371	8.98964	11.488	14.3452	14.0792	14.1405	14.2375	14.1891	13.9346
IGK@ /// IGKC	224929_at	9.61764	1.52723	0.001221	0.00223518	11.9526	11.9779	7.36703	7.2616	7.74805	7.50944	7.28814	13.2696	7.63376	11.14	13.224	12.9859	13.5474	12.9659	7.43872	10.7559	7.16411	8.9542	6.80604	7.44708	10.5203	13.4393	7.44195	10.9613	7.48387	7.74242	7.80335	7.91626	12.6594	11.0866	12.8666	13.73	7.06552	7.39025	7.74095	7.20995	7.15417	7.65141	12.7868	11.6011	11.8136	11.9347	11.3969	10.8838
IGK@ /// IGKC /// IGKV1-5	237183_at	10.3275	1.45571	7.68828e-05	0.000184286	11.9447	11.9353	8.51118	8.1437	9.53834	9.06854	6.54843	12.9759	9.16647	11.6702	13.113	12.9673	13.1525	12.8903	9.41875	11.6748	8.99395	10.6207	8.24813	8.5496	11.4769	13.1317	9.38574	11.4628	8.32501	9.25664	9.67304	9.86676	12.4954	11.642	12.9245	13.3316	7.50213	8.64438	6.85363	8.77457	7.14175	9.32524	12.4265	12.0059	11.88	12.1049	11.8066	11.6154
IGK@ /// IGKC /// IGKV3D-15 /// LOC100510044	238013_at	7.55899	1.27938	0.00302736	0.00512354	9.53292	9.53983	5.23851	5.51782	6.06822	5.80271	4.9464	11.0716	5.47998	8.75392	10.7954	10.757	11.183	10.5114	5.4012	8.64685	5.66546	6.39124	5.70619	5.98704	7.85446	11.0646	5.72023	8.74647	5.16432	5.62927	5.74426	6.10955	10.3081	8.50697	10.1834	11.3355	5.53527	5.98486	5.78264	6.15314	6.0075	5.67726	10.2962	9.59665	9.69422	9.49892	9.00041	8.49636
IGK@ /// IGKC /// LOC652493 /// LOC652694	205979_at	7.94505	1.71028	0.000537992	0.00106325	10.2629	10.1833	5.32035	5.40641	5.7371	5.6942	5.15908	11.875	5.69735	9.24577	11.7055	11.4146	12.0664	12.2129	5.97597	9.30003	5.37983	7.2235	5.4676	5.85815	8.68722	11.7152	5.66305	9.23188	5.64345	5.74818	6.05163	6.749	11.2887	9.15465	11.091	12.0431	5.50849	5.33526	5.38244	6.44075	5.51504	6.17095	11.2512	10.0536	10.0461	10.1818	10.0167	9.31223
IGKC	32069_at	10.2306	1.6471	1.07513e-05	3.29461e-05	12.233	12.2121	8.37322	8.0741	9.15888	8.9	7.73009	13.4306	8.75604	11.8754	12.8237	13.0502	12.6467	12.5348	9.30002	11.7629	8.51094	10.2455	8.44251	8.80005	11.5406	12.6846	9.05196	11.7316	8.34928	9.1138	9.11384	9.50545	12.5006	11.8754	12.3709	12.5736	7.06075	8.52119	6.94247	8.52064	6.91292	8.82036	12.9436	12.0805	12.2231	12.3002	12.1425	11.8124
IGKC	235593_at	8.34422	1.06263	0.00376887	0.00625951	9.70997	9.55086	6.38952	6.6224	7.24496	7.12458	6.39827	11.2109	6.63117	9.00143	11.2253	11.0469	11.4708	11.4422	6.9237	9.27327	7.02867	7.92024	6.32564	6.43931	8.62944	11.4541	6.63259	8.79738	6.31686	7.20834	7.15389	6.5878	10.7354	9.29497	10.8282	11.5465	6.37371	6.727	6.5992	7.99093	6.15886	6.72062	10.6887	9.78598	9.75608	9.87906	9.71879	9.03237
IGKC /// IGKV1-5 /// IGKV1D-8 /// LOC652493 /// LOC652694	1557938_s_at	9.19072	1.2882	0.00156105	0.00279471	10.7878	10.6698	7.31453	7.2708	7.94791	7.89831	7.05894	12.3155	7.23107	10.0478	12.2696	12.1472	12.31	12.2298	7.49469	10.2679	7.77141	8.84254	7.50373	7.09602	9.7523	13.0805	7.45841	9.81097	6.82069	7.44678	7.76152	7.5982	11.8237	10.3671	11.8967	12.5783	7.08449	7.15181	6.99937	8.41592	6.75456	7.44042	11.7209	10.9026	11.0181	11.013	10.8311	10.0108
IGKV1-5	209582_s_at	8.39329	1.08998	0.00864041	0.0134079	9.44936	9.82419	6.50508	6.54431	7.15394	6.82265	6.38396	11.8728	6.85005	8.84449	11.8374	11.1626	12.3445	10.9595	6.99641	8.22517	6.41676	7.7476	6.26602	6.6219	9.83991	12.1797	6.68502	8.44196	6.25193	6.99188	7.02365	7.28072	11.4141	10.1856	11.6717	12.4526	5.92784	6.66982	5.95489	6.11157	6.12254	6.45423	10.8498	9.20133	9.55527	9.73332	9.21192	9.83384
IGL@	226825_s_at	11.1153	2.09996	7.96492e-06	2.54073e-05	13.5929	13.5037	8.77369	8.24738	9.775	9.42417	6.59793	14.2874	9.42095	13.0717	14.2818	14.3118	14.4501	14.1797	9.70137	13.1843	9.58125	11.6794	9.04658	9.24262	13.0425	14.3165	9.65594	12.9136	8.44866	9.42943	9.89003	10.2668	14.1797	12.6867	14.1906	14.271	7.78086	8.59811	6.81191	9.35887	7.34712	9.95191	14.0021	14.1372	14.1308	13.7605	13.6846	13.216
IGL@	214895_s_at	7.75409	1.15854	0.00496728	0.00807567	9.86145	9.65809	6.31422	6.45282	6.59316	6.34811	6.08006	11.502	6.47695	8.76747	9.24016	9.52602	11.175	11.808	5.55838	8.39696	5.93425	6.58412	6.06606	6.0663	8.22474	11.2023	5.7799	7.96579	6.00443	6.5877	5.64508	6.66232	10.7437	7.31794	10.464	9.81634	6.07784	5.99605	5.94687	7.19849	6.10945	6.82458	9.43218	12.1502	11.8996	9.93137	9.87324	8.66522
IGLC7 /// IGLV1-44	208743_s_at	10.0699	2.13327	2.13145e-06	8.27737e-06	12.4699	12.4316	7.71626	7.47269	9.01955	8.65215	5.83451	12.9179	8.42615	12.1776	12.9319	12.8468	13.0788	13.1987	8.9495	12.1514	8.9228	10.7661	7.98255	8.7167	12.0296	13.1131	8.53933	11.9296	7.41817	8.68267	8.89382	9.5009	12.941	11.6616	12.735	12.9375	6.57395	7.63648	5.66402	8.29696	5.71502	9.08663	12.7071	12.9714	13.058	12.7677	12.6204	12.1607
IGLC7 /// IGLV1-44 /// LOC100290481	228946_at	11.4619	1.83923	4.33418e-06	1.50688e-05	13.6157	13.6091	9.43197	8.90013	10.4283	9.86237	8.48145	14.0855	10.0478	13.1733	14.0745	14.0311	14.2676	14.2518	10.3786	13.3722	10.0906	11.8643	9.60995	9.88015	13.17	14.1452	9.85232	13.0443	9.05559	10.0784	10.2589	11.0012	14.0633	12.812	13.9553	14.1896	8.61098	9.25715	8.28555	9.82789	7.61929	10.4809	13.8505	14.1471	14.0974	13.8681	13.7843	13.3181
IGLJ3	201874_at	7.56976	1.04399	0.00540149	0.00871787	9.13673	9.11317	6.07078	5.86082	6.18215	6.02824	5.70241	10.1278	5.96771	8.32304	10.4794	10.3803	11.0818	10.107	5.66105	8.00608	6.16737	7.21755	5.73241	5.81757	8.18242	10.9241	5.70258	7.77908	5.47856	5.84471	5.99817	6.57879	9.95595	8.01788	10.4668	10.4973	5.57162	5.94041	5.29664	7.16345	5.62396	6.80598	10.2289	9.73246	9.76802	9.16449	8.8014	8.37787
IGLL3P	212585_at	8.93842	1.10854	0.000115607	0.000264835	10.2891	10.3047	7.49228	7.35398	7.9176	7.68332	7.08573	10.7618	7.72092	10.0177	10.9891	10.9645	11.1036	10.9911	7.81902	9.93115	7.6616	9.07514	7.81108	7.57886	9.75868	11.1318	7.71564	9.99601	7.43477	7.67411	7.90965	8.04301	10.6946	9.63095	10.9329	10.9564	7.54304	7.61635	6.91393	7.72315	7.65316	7.99466	10.7233	10.8683	10.8337	10.5341	10.3376	9.90942
IGLV1-36	216841_s_at	8.04806	1.50169	0.000672457	0.00130133	10.1773	9.85328	6.69243	5.53328	6.38583	6.39505	6.02446	11.4699	6.37248	9.2397	11.3274	11.1636	11.9249	10.6314	6.19524	9.64681	6.01404	7.87629	5.95625	6.3516	8.81502	12.1035	5.86413	8.75266	5.75099	5.46878	6.1931	6.87177	11.8206	8.99902	10.8832	11.2027	5.94151	5.91544	5.71571	5.61605	5.64002	6.02238	11.0666	10.0231	9.85925	10.3017	10.183	9.49912
IGLV1-44 /// LOC100290481	212666_at	11.4557	2.14974	2.88785e-06	1.06665e-05	13.922	13.905	9.27884	9.04478	10.1317	9.99954	6.29929	14.351	9.91107	13.5148	14.3738	14.3033	14.5132	14.4345	10.395	13.5768	10.1753	12.0787	9.43814	10.1129	13.4374	14.4861	9.97915	13.292	8.80304	9.98279	10.3499	10.9624	14.3679	13.0597	14.2914	14.3751	8.13564	9.18768	6.90065	9.74534	7.11128	10.3489	14.1971	14.5145	14.5232	14.2148	14.0937	13.6191
IGSF6	216971_s_at	5.24327	1.42043	1.09708e-06	4.80015e-06	8.5034	8.70732	4.11801	3.96823	3.99441	4.10367	4.10124	7.47909	4.11465	7.74592	5.10489	6.10024	5.25221	4.98882	4.09896	6.00034	4.6419	4.50756	4.27804	4.01262	5.9412	7.35456	4.30562	6.2952	4.10409	4.20067	4.1986	4.00695	7.11642	7.7513	5.4645	6.05586	4.09884	4.1657	3.80907	5.00465	3.92841	4.10704	6.75723	7.89489	8.17457	7.04234	6.54083	7.7739
IKBIP	220122_at	6.14615	1.10913	6.74969e-08	5.39453e-07	8.24901	8.2446	5.4077	5.41137	6.00354	5.96116	5.47144	7.17263	5.61975	7.81395	5.61939	6.05059	6.29567	5.80215	5.38131	7.86323	5.66502	6.1616	5.41091	5.58456	7.43833	7.96273	6.35363	5.91579	5.87567	5.41393	6.03458	5.32552	7.38555	7.5612	5.32196	5.64205	5.39884	5.65029	5.65783	3.80567	5.44392	5.19449	7.12848	8.43115	8.26938	7.18574	7.28096	7.23788
IKZF1	201015_s_at	5.64176	1.28179	0.000776113	0.00147993	8.9634	9.06989	4.11405	3.65183	3.62163	4.04647	3.24258	9.73474	3.42319	8.47031	6.41396	7.19925	6.73807	6.7111	4.71989	7.9011	4.27318	4.36315	3.95323	3.82125	6.59345	7.5079	3.93331	5.61953	4.02575	4.47444	4.40727	4.07751	9.51735	7.57434	6.5057	7.10961	4.11354	3.90355	3.5768	5.41722	3.70103	3.80822	9.72984	8.01853	8.25461	6.4369	6.15155	6.65939
IL10RA	236028_at	6.89547	1.26667	9.82501e-05	0.000229261	9.89745	10.0396	5.93691	5.16357	5.1649	4.61753	5.31145	9.31786	4.76433	8.84886	7.88451	7.93963	7.84372	7.93729	6.00456	9.29936	5.21668	6.40138	4.85939	5.79516	8.14199	8.95708	5.8303	7.38207	5.22033	4.72179	5.68072	6.02419	9.84	8.65305	7.33645	7.60946	5.54369	5.51404	4.63201	8.26695	5.55471	6.03273	9.73749	8.99205	9.18146	7.73379	7.73305	7.87239
IL13RA1	209720_s_at	8.53009	1.07792	4.66665e-11	2.58772e-09	8.99158	9.07689	8.13489	8.0797	7.72503	7.69074	8.14824	8.98466	7.76273	9.63215	9.72769	9.34632	9.67979	8.68505	8.28599	9.60809	7.99499	8.50096	7.72705	8.17043	9.26868	9.50497	8.16934	8.96224	8.02397	7.68898	8.58521	8.02397	9.13738	9.73273	9.36758	9.56356	7.7516	8.05544	7.96365	5.74173	7.96683	8.12362	9.08913	9.90458	10.0442	9.6009	9.57628	9.54289
IL13RA1	201185_at	5.87165	1.04056	1.78227e-10	7.29931e-09	6.41861	6.55033	4.95952	5.10381	5.23217	5.32519	5.19486	6.24284	5.01101	7.16448	6.89308	7.08543	6.72243	5.79918	5.66661	6.65798	5.55896	5.53611	5.49665	5.06808	6.68321	7.11966	5.55539	6.27229	5.44647	5.1988	5.34699	5.44835	6.62757	7.29805	6.46012	7.19187	5.2044	5.2971	5.20616	4.3399	5.13989	5.32137	6.14955	7.3218	7.64092	7.10136	7.13608	6.95338
IL18	205100_at	5.90775	1.2799	3.47512e-08	3.33337e-07	7.62885	7.51535	4.78903	4.80043	5.18667	4.57057	4.23581	7.79343	4.85524	7.36292	5.72624	7.23738	6.68061	5.21188	4.83494	6.08629	5.25543	5.91038	5.71665	4.59843	6.58416	5.94068	5.15427	5.84681	6.06707	4.14397	5.80447	5.14236	7.7891	7.80097	7.04837	6.7486	4.74557	6.14057	5.72629	5.59846	5.40298	4.65348	8.06771	7.34041	7.02709	7.52608	7.51283	7.62495
IL1R1	211990_at	9.08231	1.2317	1.41624e-09	3.32472e-08	8.44255	8.54327	8.69218	8.76256	8.18559	8.00309	8.69155	10.1216	8.39419	10.5018	8.75682	8.89972	9.01529	8.84093	9.48217	11.6266	9.06571	9.54565	8.34721	8.72445	10.5415	11.4481	8.9547	9.6109	8.48507	9.25445	8.52491	9.08951	9.91145	10.4966	8.14583	8.37887	9.22466	8.87096	8.81982	5.83246	9.31707	8.68636	9.97401	10.097	10.0781	10.3109	10.2864	9.78757
IL1R2	226633_at	6.17983	1.65352	1.0346e-07	7.44299e-07	6.78682	6.84295	5.19006	5.68651	5.716	5.54843	5.69333	8.2641	5.08241	9.17665	6.50482	6.20311	5.95141	10.2946	7.36831	7.23457	4.96776	5.59112	5.49245	6.11451	7.03037	8.58883	5.13708	5.07783	5.57611	5.95409	4.74091	5.47105	6.21187	6.3573	4.69364	5.16411	5.60235	6.77726	5.49307	5.71397	4.84051	5.94371	6.92923	10.5148	10.5048	8.65972	8.49185	7.88732
IL1RAP	205547_s_at	6.40962	1.00317	7.61267e-12	5.99744e-10	6.9813	6.97403	5.93899	5.95204	5.81981	6.16229	6.02857	7.06083	5.97734	7.57765	6.20749	6.42964	6.34101	6.19675	6.13213	7.21894	5.91014	6.29357	5.88074	5.86045	7.50826	7.58535	5.8552	6.44881	6.72441	6.47765	6.29437	6.10243	6.75263	7.31891	6.17993	6.09823	5.90458	6.56751	6.11435	5.93207	6.13115	6.36905	6.66658	8.44753	8.57113	7.02754	7.2443	7.14519
IL1RN	1567628_at	5.82045	2.0989	3.73171e-10	1.27201e-08	6.79923	6.6917	4.75149	4.42941	5.48787	4.63386	4.29004	5.21809	3.78587	8.79637	6.74251	7.83212	6.96884	9.15574	4.74858	7.22352	5.22965	5.48115	4.55845	4.92162	7.28089	10.0978	4.92883	5.38366	4.40492	5.05666	4.78885	5.10678	5.14168	7.05969	7.05669	6.95588	5.51238	5.00353	4.8781	5.57903	4.49423	6.00972	4.51197	9.93628	9.62042	8.6159	8.3575	9.38565
IL7R	202234_s_at	7.39268	1.44125	0.000337969	0.000697064	9.42276	9.1842	5.87766	5.72655	5.99841	6.03553	5.35793	11.6593	4.8191	10.2147	8.24215	9.26287	9.86759	8.19671	6.49018	9.97357	6.46665	6.34237	5.9323	6.08261	8.5249	8.93501	5.58878	6.983	5.61985	6.10818	6.3611	5.63995	11.5125	8.82323	9.10643	9.28033	6.05606	5.3777	5.09183	4.80785	5.95473	5.27451	12.1154	9.82338	9.88799	8.00707	7.98522	8.87383
[truncated: 1,146 more rows]
[truncated: 34 more columns]

## Sheet: GSE15471_down
Symbol	ID_REF	Nor_AVE	logFC	P.Value	FDR	GSM388076	GSM388077	GSM388078	GSM388079	GSM388080	GSM388081	GSM388082	GSM388083	GSM388084	GSM388085	GSM388086	GSM388087	GSM388088	GSM388089	GSM388090	GSM388091	GSM388092	GSM388093	GSM388094	GSM388095	GSM388096	GSM388097	GSM388098	GSM388099	GSM388100	GSM388101	GSM388102	GSM388103	GSM388104	GSM388105	GSM388106	GSM388107	GSM388108	GSM388109	GSM388110	GSM388111	GSM388112	GSM388113	GSM388114	GSM388115	GSM388116	GSM388117	GSM388118	GSM388119
[truncated: 317 more rows]
[truncated: 34 more columns]

[truncated: 2 more sheets: GSE16515_up, GSE16515_down]
