# Supplementary material for: Pancreatic cancer cell-derived IGFBP-3 contributes to muscle wasting
Source: J Exp Clin Cancer Res. 2016 Mar 15;35:46. doi: 10.1186/s13046-016-0317-z (PMC4791758; doi:10.1186/s13046-016-0317-z)
Supplement: Additional file 3: Table S2. — Overlap of differentially expressed genes in datasets GSE15471 and GSE16515 and retrieval of upregulated secreted proteins in databases "Human Atlas" and "Genecards". (XLSX 50 kb) [file 13046_2016_317_MOESM3_ESM.xlsx]

## Sheet: Up
Symbol
ABCG1
ABR
ACSL5
ACTA2
ACTB
ACTN1
ACVR1
ADAM10
ADAM12
ADAM28
ADAM9
ADAMTS12
ADAMTS2
ADCY7
AEBP1
AGR2
AGR3
AHNAK2
AHR
AK4
ALOX5
ALOX5AP
AMIGO2
AMMECR1
ANKRD22
ANLN
ANO1
ANTXR1
ANTXR2
ANXA1
ANXA10
ANXA2
ANXA2P2
ANXA3
AP1S3
APLP2
APOC1
APOE
APOL1
AREG
ARHGAP26
ARHGDIB
ARL4C
ARNTL2
ARPC1B
ARPC5
ASAP2
ASPH
ASPHD2
ASPM
ATP1B3
ATP2C1
B3GNT5
B4GALT5
BAIAP2L1
BASP1
BCL10
BCL11B
BCL2A1
BGN
BHLHE40
BICD1
BIK
BIRC3
BPGM
BST2
C11orf80
C12orf5
C15orf48
C19orf33
C1GALT1
C1orf106
C1orf116
C1QTNF3
C5orf46
C7orf44
CALD1
CALU
CAMK2N1
CAP1
CAPG
CAPN8
CASP1
CCDC109B
CCL18
CCL20
CCNA2
CCNB1
CD109
CD300A
CD300LF
CD47
CD52
CD55
CD58
CD86
CD9
CDC42EP5
CDCA7
CDH11
CDH3
CDK1
CDKN2B
CEACAM1
CEACAM5
CEACAM6
CEACAM7
CENPF
CENPK
CENPW
CEP170
CEP55
CFB
CFL1
CHML
CHST11
CKAP2
CKLF
CKS2
CLDN1
CLDN18
CLDN2
CLDN23
CLDN4
CLEC2B
CLEC7A
CLIC1
CMTM3
CMTM6
CNIH4
COL10A1
COL11A1
COL12A1
COL16A1
COL1A1
COL1A2
COL3A1
COL4A1
COL5A1
COL5A2
COL8A1
COL8A2
COMP
CORIN
CORO1C
CORO2A
COTL1
CP
CPNE8
CRIP1
CST1
CST2
CST4
CSTA
CSTB
CTHRC1
CTSA
CTSB
CTSC
CTSE
CTSK
CTSS
CTTNBP2NL
CXCL10
CXCL14
CXCL16
CXCL3
CXCL5
CXCR4
CYB5R2
CYP3A5
DACT1
DCBLD1
DCBLD2
DDX60
DDX60L
DHRS9
DIO2
DKK1
DKK3
DLEU2
DLG1
DLGAP5
DMBT1
DOCK5
DPCR1
DPY19L1
DPYSL3
DTL
DUOX2
DUSP5
DUSP6
ECM1
ECT2
EDIL3
EDNRA
EFNA1
EFNA5
EFNB2
EGLN3
EHF
EIF5A2
ELF3
ELF4
ELOVL6
EMB
ENDOD1
ENO1
ENO2
ENTPD1
EPHA4
EPPK1
EPS8
EPSTI1
EPYC
EREG
ERI1
ERO1L
ETS2
ETV1
F5
FAM19A5
FAM83D
FAP
FAR2
FAT1
FBN1
FBXO32
FCER1G
FCGR3B
FERMT1
FGD5
FGD6
FHL2
FLNA
FN1
FNDC1
FOSL2
FOXC1
FOXF2
FOXL1
FOXQ1
FSCN1
FXYD3
FXYD5
FZD2
GABRP
GALNT10
GALNT4
GALNT5
GAS2L3
GATA3
GBP1
GBP2
GBP3
GCNT3
GDA
GINS1
GJB2
GNA15
GOLM1
GPC6
GPNMB
GPR110
GPR126
GPR137B
GPR87
GPRC5A
GPX2
GPX8
GREM1
GRHL1
H2AFY
HAVCR2
HBEGF
HCP5
HEPH
HIP1
HIST1H2BD
HK1
HK2
HLA-A
HLA-B
HLA-DPA1
HLA-F
HLA-G
HMG20B
HMGA2
HN1
HOPX
HOXA3
HOXB2
HOXB3
HOXB6
HOXB7
HOXC6
HPS3
HPSE
HRH1
HS3ST1
HSD17B6
HSPA6
ICAM1
ID1
ID3
IER3
IER5
IER5L
IFI16
IFI27
IFI30
IFI35
IFI44
IFI44L
IFI6
IFIT1
IFIT2
IFIT3
IFITM1
IGF2BP3
IGFBP3
IGFBP5
IGSF6
IL18
IL1R2
IL1RAP
IL1RN
INHBA
INPP4B
IRAK2
IRF9
ISG15
ISG20
ISLR
ISM1
ITGA2
ITGA3
ITGAM
ITGB1
ITGB2
ITGB4
ITGB5
ITGB6
ITGBL1
ITPR3
JUP
KAL1
KCNK1
KCNN4
KDELC1
KDM5B
KIAA1211
KIAA1217
KIF14
KITLG
KLF2
KLF5
KLF7
KLHL29
KLK10
KPNA2
KRT17
KRT19
KRT23
KRT6A
KRT6B
KRT7
KRT8
KYNU
LACTB
LAMA3
LAMA4
LAMB3
LAMC2
LAPTM5
LBH
LCK
LCN2
LDHA
LDLR
LEF1
LEMD1
LGALS1
LGALS3
LGALS3BP
LGALS4
LIF
LMO4
LOC100129406
LOC100499467
LOC100509683
LOC283508
LOC400043
LOC728264
LOX
LOXL1
LOXL2
LPAR5
LPCAT2
LPP
LRRC15
LRRFIP1
LRRN1
LY6E
LY75
LYZ
MACROD2
MAD2L1
MAFF
MAL2
MALL
MAP3K8
MAP4K4
MARCKSL1
MATN3
MBOAT1
MBOAT2
MDK
MEGF6
MELK
MET
MFAP2
MFAP5
MFGE8
MFI2
MGLL
MICAL2
MICB
MLLT3
MLPH
MMP1
MMP11
MMP12
MMP14
MMP28
MMP7
MMP9
MPZL1
MPZL2
MR1
MREG
MSLN
MTMR11
MUC20
MUC4
MUC5B
MVP
MX1
MX2
MXD1
MXRA5
MXRA8
MYL9
MYLK
MYO1E
MYOF
N4BP1
NAV1
NBL1
NCEH1
NCF2
NCK1
NDC80
NEK2
NEK6
NET1
NFE2L3
NHS
NMI
NMU
NNMT
NOX4
NPC1
NPR3
NQO1
NRP2
NT5DC2
NT5E
NTM
NUAK1
NUSAP1
OAS1
OAS2
OAS3
OLFM4
OLFML2B
OLR1
ONECUT2
OPN3
OSBPL10
OSBPL3
OSMR
PALLD
PANX1
PAQR8
PARP9
PCDH7
PCSK5
PDLIM3
PDLIM7
PDPN
PDZK1IP1
PEA15
PELI1
PERP
PFKFB3
PFKP
PFN1
PGK1
PGM2
PGM2L1
PHLDA1
PHLDA2
PI3
PLA2G7
PLAC8
PLAT
PLAU
PLAUR
PLD1
PLEC
PLEK2
PLEKHA2
PLS1
PMAIP1
PMEPA1
PNMA1
PON2
POSTN
PPAPDC1A
PPL
PPP1R3B
PRC1
PRDM1
PRDX1
PRKCI
PROM1
PRR11
PRR5L
PRRG1
PRRX1
PSMB8
PSMB9
PTGS2
PTPN12
PTPRC
PTTG1
PXDN
PYCARD
RAB31
RAB34
RAC2
RACGAP1
RAI14
RALA
RAP2B
RAPH1
RARRES3
RASAL2
RASGRP1
RCN1
RCN3
REG4
RGS1
RGS10
RHBDL2
RHPN2
RIT1
RND3
RNF145
RNF213
ROBO1
RRAS
RRM2
RSAD2
RTP4
RUNX1
RUNX2
S100A10
S100A11
S100A14
S100A16
S100A2
S100A4
S100A6
S100P
SAMD9
SAMD9L
SAT1
SCD
SCEL
SCIN
SCNN1A
SDC1
SDC4
SDR16C5
SEMA3C
SERPINA1
SERPINB2
SERPINB3
SERPINB5
SERPINB9
SERPINH1
SESTD1
SFN
SFTA2
SGIP1
SGK223
SGMS2
SGPP2
SH3KBP1
SHISA2
SHROOM3
SIPA1L2
SKAP2
SLC11A1
SLC12A2
SLC16A1
SLC16A3
SLC16A4
SLC16A6
SLC1A1
SLC22A3
SLC24A3
SLC2A1
SLC2A3
SLC39A10
SLC44A1
SLC44A4
SLC6A14
SLC6A6
SLC7A7
SLCO3A1
SLFN5
SLPI
SMC4
SMS
SMURF1
SMYD3
SOX11
SOX4
SOX9
SPAG1
SPARC
SPATS2L
SPOCK1
SPON2
SPP1
SPTLC2
SQLE
SRPX2
ST6GALNAC1
STAMBPL1
STAT1
STEAP1
STS
STX7
STYK1
SUCNR1
SULF1
SULF2
SULT1C2
SYT13
SYTL2
TACSTD2
TAF9B
TAGLN
TAGLN2
TAP1
TAP2
TCN1
TFAP2A
TFF1
TFPI
TGFB1
TGFB1I1
TGFB2
TGFBI
TGFBR1
TGIF1
TGM2
THBS2
THY1
TIMP1
TM4SF1
TMC5
TMEFF1
TMEM133
TMEM158
TMEM173
TMEM200A
TMEM45B
TMOD3
TMPRSS3
TMPRSS4
TMSB10
TNFAIP2
TNFAIP3
TNFAIP6
TNFRSF10A
TNFRSF11B
TNFRSF21
TNFSF10
TNFSF11
TNFSF13B
TNFSF4
TNIK
TOP2A
TOX3
TPBG
TPM2
TPM4
TPRG1
TREM1
TRIB2
TRIM14
TRIM29
TRIM31
TRIM59
TRIO
TRNP1
TSPAN1
TSPAN8
TSPO
TUBA1B
TUBA1C
TUBA4A
TWIST1
TYROBP
UBA6
UBE2L6
UBE2S
UHMK1
ULBP2
VCAN
VCL
VDR
VNN1
VSIG1
WDR72
WFDC2
WISP1
WNT2
WNT5A
XAF1
XDH
XRCC4
YWHAZ
ZG16B
ZNF267
ZNF365
ZNF532
ZNF703
ZNF83
ZWINT
ZYX

## Sheet: Down
Symbol
A1CF
ABAT
ABCC6
ACADL
ACAT1
ALB
ALDH6A1
ANPEP
AOX1
AQP8
ARSE
AZGP1
BACE1
BNIP3
BTD
BTG2
C5
CA4
CBFA2T3
CBS
CCDC110
CCDC69
CELA2A
CELA2B
CELP
CHRM3
COCH
CRAT
CTH
CTNND2
CTRL
CUZD1
CYB5A
DDC
DMD
DNASE1
DPEP1
DPP10
ECHDC3
EGF
ENPP1
EPB41L4B
EPHX1
EPHX2
EPOR
ERO1LB
ERP27
F11
F8
FAM129A
FAM150B
FAM46C
FGL1
FKBP11
FLJ38379
GAMT
GAS2
GATM
GCAT
GLS2
GMNN
GNMT
GP2
GPHA2
GPT2
GSTA1
GSTA3
HOMER2
HPN
HRASLS5
IAPP
IGFBP2
IL22RA1
IMPA2
KCNJ16
KCNK3
KIAA1324
KIRREL2
KLB
KLK1
LGALS2
LIFR
LMO3
LOC100129129
LOC100506691
LOC100507511
LPAR3
MCOLN3
MPP7
MT1F
MT1G
MT1M
MTUS2
MYRIP
NR5A2
NRTN
NUCB2
P2RX1
P4HB
PAIP2B
PBLD
PDCD4
PDIA2
PDK4
PDZK1
PEBP4
PIWIL2
PLCB1
PLCE1
PNLIPRP1
PNLIPRP2
PPID
PRDX4
PRLR
PRSS3
PSAT1
PTGER4
RAB26
RAB3D
RBPJL
REEP1
RGN
RNASE1
RNF186
SEC11C
SEL1L
SEMA6D
SERPINI1
SERPINI2
SFTPC
SIDT2
SLC16A10
SLC17A4
SLC1A2
SLC25A15
SLC25A34
SLC25A45
SLC30A2
SLC38A5
SLC39A14
SLC39A5
SLC39A8
SLC41A1
SLC43A1
SLC4A4
SMPDL3B
SPAG4
STC2
SYBU
SYCN
TCEA3
TEX11
TMED6
TMEM52
TMEM97
TPST2
TRHDE
TRIM50
VEPH1
ZG16

## Sheet: Up_secreted_Human_Atlas
Symbol
ABCG1
ACVR1
ADAM10
ADAM12
ADAM28
ADAM9
ADAMTS12
ADAMTS2
AEBP1
AGR2
AGR3
AK4
ANTXR1
ANTXR2
APLP2
APOC1
APOE
APOL1
B4GALT5
BGN
C1GALT1
C1QTNF3
C5orf46
CALU
CCL18
CCL20
CCNB1
CD300A
CD300LF
CD55
CD86
CDH11
CDH3
CEACAM5
CEACAM7
CFB
CHST11
CKLF
CLEC2B
COL10A1
COL11A1
COL12A1
COL16A1
COL1A1
COL1A2
COL3A1
COL4A1
COL5A1
COL5A2
COL8A1
COL8A2
COMP
CP
CST1
CST2
CST4
CTHRC1
CTSA
CTSB
CTSC
CTSE
CTSK
CTSS
CXCL10
CXCL14
CXCL3
CXCL5
CYP3A5
DHRS9
DIO2
DKK1
DKK3
DMBT1
ECM1
EDIL3
EFNA1
EHF
EPHA4
EPYC
ERO1L
F5
FAM19A5
FAP
FAT1
FBN1
FN1
FNDC1
FXYD3
FXYD5
GABRP
GALNT10
GOLM1
GPC6
GPNMB
GPR110
GPR126
GREM1
HEPH
HLA-A
HLA-DPA1
HLA-F
HPSE
HS3ST1
ICAM1
ID1
IFI30
IGFBP3
IGFBP5
IL1R2
IL1RAP
IL1RN
INHBA
ISLR
ISM1
ITGA2
ITGA3
ITGB1
ITGB2
ITGB6
ITGBL1
KAL1
KCNN4
KDELC1
KLK10
LACTB
LAMA3
LAMA4
LAMB3
LAMC2
LCN2
LDLR
LGALS3BP
LIF
LOX
LOXL1
LOXL2
LY6E
LYZ
MAP4K4
MATN3
MDK
MEGF6
MET
MFAP2
MFAP5
MFGE8
MFI2
MGLL
MICB
MMP1
MMP11
MMP14
MMP28
MMP7
MMP9
MPZL1
MR1
MSLN
MUC20
MUC4
MUC5B
MXRA5
NBL1
NCEH1
NFE2L3
NMU
NRP2
NT5E
NTM
OLFM4
OLFML2B
OSMR
PCSK5
PFKP
PFN1
PI3
PLA2G7
PLAT
PLAU
PLAUR
PMEPA1
PON2
POSTN
PROM1
PTGS2
PTPRC
PXDN
RCN1
RCN3
REG4
ROBO1
SDC1
SEMA3C
SERPINA1
SERPINB2
SERPINH1
SFTA2
SLC39A10
SLCO3A1
SLPI
SPARC
SPOCK1
SPON2
SPP1
SRPX2
SULF1
SULF2
TAGLN2
TCN1
TFF1
TFPI
TGFB1
TGFB2
TGFBI
TGFBR1
THBS2
THY1
TIMP1
TNFAIP6
TNFRSF11B
TREM1
TRIO
TRNP1
TYROBP
VCAN
VNN1
VSIG1
WFDC2
WISP1
WNT2
WNT5A
ZG16B

## Sheet: Up_secreted_Genecards
Symbol
ADAM12
ADAM28
ADAM9
ADAMTS12
ADAMTS2
AEBP1
AGR2
AGR3
ANTXR2
ANXA2
ANXA2P2
APOC1
APOE
APOL1
BGN
C1QTNF3
C5orf46
CALU
CCL18
CCL20
CD55
CEACAM1
CFB
CKLF
COL10A1
COL11A1
COL12A1
COL16A1
COL1A1
COL1A2
COL3A1
COL4A1
COL5A1
COL5A2
COL8A1
COL8A2
COMP
CORIN
CP
CST1
CST2
CST4
CTHRC1
CTSB
CXCL10
CXCL14
CXCL16
CXCL3
CXCL5
DKK1
DKK3
DMBT1
ECM1
EDIL3
EFNA1
ENDOD1
EPYC
EREG
F5
FAM19A5
FAP
FBN1
FCGR3B
FN1
FNDC1
GBP1
GPC6
GREM1
HBEGF
HPSE
IFI30
IGFBP3
IGFBP5
IL18
IL1R2
IL1RAP
IL1RN
INHBA
ISG15
ISLR
ISM1
ITGBL1
KITLG
KLK10
LAMA3
LAMA4
LAMB3
LAMC2
LCN2
LGALS1
LGALS3
LGALS3BP
LIF
LOX
LOXL1
LOXL2
LYZ
MATN3
MDK
MEGF6
MET
MFAP2
MFAP5
MFGE8
MMP1
MMP11
MMP12
MMP28
MMP7
MMP9
MR1
MSLN
MUC20
MUC4
MUC5B
MXRA5
NBL1
NMU
NRP2
OAS1
OLFM4
OLFML2B
OLR1
PCSK5
PI3
PLA2G7
PLAT
PLAU
PLAUR
POSTN
PXDN
REG4
SDC1
SDC4
SEMA3C
SERPINA1
SERPINB2
SERPINB3
SERPINB5
SFN
SFTA2
SLPI
SPARC
SPOCK1
SPON2
SPP1
SRPX2
TCN1
TFF1
TFPI
TGFB1
TGFB2
TGFBI
TIMP1
TNFRSF11B
TNFSF11
TNFSF13B
TREM1
ULBP2
VCAN
WFDC2
WISP1
WNT2
WNT5A
XDH
ZG16B

## Sheet: Up_secreted_overlap
Symbol
ADAM12
ADAM28
ADAM9
ADAMTS12
ADAMTS2
AEBP1
AGR2
AGR3
ANTXR2
APOC1
APOE
APOL1
BGN
C1QTNF3
C5orf46
CALU
CCL18
CCL20
CD55
CFB
CKLF
COL10A1
COL11A1
COL12A1
COL16A1
COL1A1
COL1A2
COL3A1
COL4A1
COL5A1
COL5A2
COL8A1
COL8A2
COMP
CP
CST1
CST2
CST4
CTHRC1
CTSB
CXCL10
CXCL14
CXCL3
CXCL5
DKK1
DKK3
DMBT1
ECM1
EDIL3
EFNA1
EPYC
F5
FAM19A5
FAP
FBN1
FN1
FNDC1
GPC6
GREM1
HPSE
IFI30
IGFBP3
IGFBP5
IL1R2
IL1RAP
IL1RN
INHBA
ISLR
ISM1
ITGBL1
KLK10
LAMA3
LAMA4
LAMB3
LAMC2
LCN2
LGALS3BP
LIF
LOX
LOXL1
LOXL2
LYZ
MATN3
MDK
MEGF6
MET
MFAP2
MFAP5
MFGE8
MMP1
MMP11
MMP28
MMP7
MMP9
MR1
MSLN
MUC20
MUC4
MUC5B
MXRA5
NBL1
NMU
NRP2
OLFM4
OLFML2B
PCSK5
PI3
PLA2G7
PLAT
PLAU
PLAUR
POSTN
PXDN
REG4
SDC1
SEMA3C
SERPINA1
SERPINB2
SFTA2
SLPI
SPARC
SPOCK1
SPON2
SPP1
SRPX2
TCN1
TFF1
TFPI
TGFB1
TGFB2
TGFBI
TIMP1
TNFRSF11B
TREM1
VCAN
WFDC2
WISP1
WNT2
WNT5A
ZG16B
